# Supplementary material for: Identification of a novel lipoic acid biosynthesis pathway reveals the complex evolution of lipoate assembly in prokaryotes
Source: PLoS Biol. 2023 Jun 27;21(6):e3002177. doi: 10.1371/journal.pbio.3002177 (PMC10332631; doi:10.1371/journal.pbio.3002177)
Supplement: S2 Table — (XLSX) [file pbio.3002177.s008.xlsx]

## Sheet: Species_absolute_count
	Presence(1)/Absence(0) of coding gene
Species	LipL	LipB	LipA	LipM	LipS1	LipS2	LipT	LplA	LbpA1	LbpA2	E2	GcvH	DHDL	sHdr
4484-113 sp002050035	0	0	1	0	0	0	0	1	0	0	0	1	1	0
JAFGCY01 sp016932385	0	1	1	0	0	0	0	1	0	0	1	1	1	0
4572-55 sp002084765	0	0	1	1	0	0	0	0	0	0	0	1	1	0
J002 sp003697105	0	1	1	1	0	0	0	0	0	0	1	1	1	0
AABM5-125-24 sp002127415	0	0	1	1	0	0	0	0	0	0	0	1	1	0
JABGPL01 sp018644935	0	1	1	1	0	0	0	0	0	0	1	0	1	0
JABMRV01 sp013202285	0	0	0	1	0	0	0	0	0	0	0	1	1	0
VGIO01 sp016867855	0	1	1	1	0	0	0	0	0	0	0	1	1	0
VGIQ01 sp016867835	0	1	0	0	0	0	0	1	0	0	1	1	1	0
B3-LCP sp005223185	0	0	1	1	0	0	0	1	0	0	1	1	1	0
JAHJDJ01 sp018812585	0	0	1	1	0	0	0	1	0	0	0	1	1	0
SURF-9 sp003599535	0	1	0	1	0	0	0	0	0	0	0	1	1	0
BMS3BBIN04 sp002898195	0	0	1	1	0	0	0	1	0	0	1	0	1	0
JAANWZ01 sp018263585	0	0	1	1	0	0	0	1	0	0	1	1	1	0
WJJA01 sp014729955	0	0	0	0	0	0	0	1	0	0	1	1	1	0
JABMRZ01 sp013202315	0	0	1	1	0	0	0	0	0	0	0	1	0	0
JADHWD01 sp016783645	0	0	1	1	0	0	0	0	0	0	0	1	1	0
JABWCQ01 sp013360195	0	0	1	1	0	0	0	1	0	0	1	1	1	0
JABWCQ01 sp016702305	0	0	1	1	0	0	0	1	0	0	1	1	1	0
JABWCQ01 sp016703065	0	0	1	1	0	0	0	1	0	0	1	1	1	0
JABWCQ01 sp016721565	0	0	1	1	0	0	0	0	0	0	1	1	1	0
JACRMR01 sp016214895	0	0	1	1	0	0	0	0	0	0	1	1	1	0
JAHIZR01 sp018814465	0	0	1	1	0	0	0	0	0	0	1	1	1	0
JAHJDG01 sp018812265	0	0	1	1	0	0	0	0	0	0	1	1	1	0
RPQS01 sp003818605	0	0	1	1	0	0	0	0	0	0	1	1	1	0
ARS69 sp002686915	0	1	1	0	0	0	0	0	0	0	1	0	1	0
JACRIR01 sp016215705	0	1	1	0	0	0	0	0	0	0	1	1	1	0
SURF-17 sp003598055	0	1	1	0	0	0	0	0	0	0	1	1	1	0
SURF-5 sp003598085	0	1	1	0	0	0	0	0	0	0	1	1	1	0
2-02-FULL-61-28 sp001767035	0	1	1	0	0	0	0	0	0	0	1	1	0	0
2-12-FULL-54-10 sp001767075	0	1	0	0	0	0	0	0	0	0	1	0	1	0
JACPPJ01 sp016191085	0	1	1	0	0	0	0	0	0	0	1	1	1	0
JACQGE01 sp016199675	0	1	1	0	0	0	0	0	0	0	1	1	1	0
SHUM01 sp009691245	0	1	1	0	0	0	0	0	0	0	1	1	1	0
20CM-2-55-15 sp001920875	0	0	1	0	0	0	0	0	0	0	1	1	1	0
20CM-2-55-15 sp003222815	0	0	1	0	0	0	0	0	0	0	1	1	1	0
20CM-2-55-15 sp003223875	0	0	1	1	0	0	0	0	0	0	1	1	1	0
DSPE01 sp011046715	0	0	0	1	0	0	0	0	0	0	1	1	0	0
Acidipila rosea	0	1	1	0	0	0	0	0	0	0	1	1	1	0
Acidisarcina polymorpha	0	1	1	0	0	0	0	0	0	0	1	1	1	0
Acidobacterium capsulatum	0	1	1	0	0	0	0	0	0	0	1	1	1	0
Acidobacterium capsulatum_A	0	1	1	0	0	0	0	0	0	0	1	1	1	0
Acidobacterium_A ailaaui	0	1	1	0	0	0	0	0	0	0	1	1	1	0
Acidobacterium_A sp009765985	0	1	1	0	0	0	0	0	0	0	1	1	1	0
Acidobacterium_A sp013285705	0	0	0	0	0	0	0	0	0	0	0	1	0	0
Acidobacterium_A sp014274465	0	1	1	0	0	0	0	0	0	0	1	1	1	0
Acidobacterium_A sp015655315	0	1	0	0	0	0	0	0	0	0	1	0	1	0
Bryocella elongata	0	1	1	0	0	0	0	0	0	0	1	1	1	0
CAHJWL01 sp903642235	0	1	1	0	0	0	0	0	0	0	1	1	1	0
CAIMNN01 sp903842845	0	1	1	0	0	0	0	0	0	0	1	0	1	0
CAIQPK01 sp903873705	0	1	1	0	0	0	0	0	0	0	1	1	1	0
CAIVDV01 sp903832055	0	1	1	0	0	0	0	0	0	0	1	1	1	0
CAIVDV01 sp903832475	0	1	1	0	0	0	0	0	0	0	1	1	1	0
CAIVDV01 sp903904755	0	1	1	0	0	0	0	0	0	0	1	1	1	0
CAIZGA01 sp903932385	0	1	0	0	0	0	0	0	0	0	1	1	0	0
EB88 sp003858395	0	1	1	0	0	0	0	0	0	0	1	1	1	0
Edaphobacter acidisoli	0	1	1	0	0	0	0	0	0	0	1	1	1	0
Edaphobacter aggregans	0	1	1	0	0	0	0	0	0	0	1	1	1	0
Edaphobacter aggregans_A	0	1	1	0	0	0	0	0	0	0	1	1	1	0
Edaphobacter dinghuensis	0	1	1	0	0	0	0	0	0	0	1	1	1	0
Edaphobacter dinghuensis_A	0	1	1	0	0	0	0	0	0	0	1	1	1	0
Edaphobacter lichenicola_A	0	1	1	0	0	0	0	0	0	0	1	1	1	0
Edaphobacter lichenicola_B	0	1	1	0	0	0	0	0	0	0	1	1	1	0
Edaphobacter lichenicola_C	0	1	1	0	0	0	0	0	0	0	1	1	1	0
Edaphobacter lichenicola_D	0	1	1	0	0	0	0	0	0	0	1	1	1	0
Edaphobacter lichenicola_E	0	1	1	0	0	0	0	0	0	0	1	1	1	0
Edaphobacter modestus	0	1	1	0	0	0	0	0	0	0	1	1	1	0
Edaphobacter sp000381605	0	1	1	0	0	0	0	0	0	0	1	1	1	0
Edaphobacter sp000421065	0	1	1	0	0	0	0	0	0	0	1	1	1	0
Edaphobacter sp000688615	0	1	1	0	0	0	0	0	0	0	1	1	1	0
Edaphobacter sp001897435	0	1	1	0	0	0	0	0	0	0	1	1	1	0
Edaphobacter sp002197545	0	1	1	0	0	0	0	0	0	0	1	1	1	0
Edaphobacter sp003751275	0	1	1	0	0	0	0	0	0	0	1	1	1	0
Edaphobacter sp009765825	0	1	1	0	0	0	0	0	0	0	1	1	1	0
Edaphobacter sp009765835	0	1	1	0	0	0	0	0	0	0	1	1	1	0
Edaphobacter sp009766095	0	1	1	0	0	0	0	0	0	0	1	1	1	0
Edaphobacter sp009781125	0	1	1	0	0	0	0	0	0	0	1	1	1	0
Edaphobacter sp010093025	0	1	1	0	0	0	0	0	0	0	1	1	1	0
Edaphobacter sp014274685	0	1	1	0	0	0	0	0	0	0	1	1	1	0
Edaphobacter sp015655585	0	1	1	0	0	0	0	0	0	0	1	1	1	0
Edaphobacter sp018268775	0	1	1	0	0	0	0	0	0	0	1	1	1	0
Edaphobacter sp018268895	0	1	1	0	0	0	0	0	0	0	1	1	1	0
Edaphobacter sp018449545	0	1	1	0	0	0	0	0	0	0	1	1	1	0
Edaphobacter sp018449715	0	1	1	0	0	0	0	0	0	0	1	1	1	0
Granulicella_A mallensis	0	1	1	0	0	0	0	0	0	0	1	1	1	0
Granulicella_A mallensis_A	0	1	1	0	0	0	0	0	0	0	1	1	1	0
Granulicella_A sp009766105	0	1	1	0	0	0	0	0	0	0	1	1	1	0
Granulicella_B arctica	0	1	1	0	0	0	0	0	0	0	1	1	1	0
Granulicella_C pectinivorans	0	1	1	0	0	0	0	0	0	0	1	1	1	0
Granulicella_C rosea	0	1	1	0	0	0	0	0	0	0	1	1	1	0
Granulicella_C sibirica	0	1	1	0	0	0	0	0	0	0	1	1	1	0
Granulicella_C sp009914315	0	1	1	0	0	0	0	0	0	0	1	1	1	0
Granulicella_C sp903970285	0	1	1	0	0	0	0	0	0	0	1	1	1	0
Granulicella_C tundricola	0	1	1	0	0	0	0	0	0	0	1	1	1	0
Granulicella_D aggregans	0	1	1	0	0	0	0	0	0	0	1	1	1	0
Granulicella_D sp903642265	0	1	1	0	0	0	0	0	0	0	1	1	1	0
KBS-83 sp000381585	0	1	1	0	0	0	0	0	0	0	1	1	1	0
PALSA-350 sp003152195	0	1	1	0	0	0	0	0	0	0	1	1	1	0
Palsa-288 sp003132145	0	0	1	0	0	0	0	0	0	0	0	1	1	0
Palsa-288 sp003133205	0	1	0	0	0	0	0	0	0	0	1	1	1	0
Palsa-288 sp003142215	0	1	1	0	0	0	0	0	0	0	1	1	1	0
Palsa-288 sp003142235	0	1	1	0	0	0	0	0	0	0	0	1	1	0
Palsa-288 sp003162875	0	1	1	0	0	0	0	0	0	0	1	1	1	0
Palsa-288 sp903932155	0	1	1	0	0	0	0	0	0	0	1	1	1	0
Palsa-343 sp003131625	0	1	0	0	0	0	0	0	0	0	1	1	1	0
Palsa-343 sp003152415	0	1	1	0	0	0	0	0	0	0	1	1	0	0
Palsa-343 sp003152595	0	1	1	0	0	0	0	0	0	0	1	1	0	0
Palsa-343 sp003166955	0	1	1	0	0	0	0	0	0	0	1	1	1	0
Palsa-343 sp003167515	0	1	1	0	0	0	0	0	0	0	1	1	1	0
Palsa-343 sp003428625	0	1	1	0	0	0	0	0	0	0	1	1	1	0
Silvibacterium bohemicum	0	1	1	0	0	0	0	0	0	0	1	1	1	0
Silvibacterium dinghuense	0	1	1	0	0	0	0	0	0	0	1	1	1	0
Silvibacterium sp013289875	0	1	1	0	0	0	0	0	0	0	1	1	1	0
Silvibacterium sp019232935	0	1	0	0	0	0	0	0	0	0	0	1	1	0
Silvibacterium sp019234945	0	1	1	0	0	0	0	0	0	0	0	1	0	0
Terracidiphilus gabretensis	0	1	1	0	0	0	0	0	0	0	1	1	1	0
Terracidiphilus gaucii	0	1	1	0	0	0	0	0	0	0	1	1	1	0
Terracidiphilus savannae	0	1	1	0	0	0	0	0	0	0	1	1	1	0
Terracidiphilus sp000620725	0	1	1	0	0	0	0	0	0	0	1	1	1	0
Terracidiphilus sp002307235	0	1	1	0	0	0	0	0	0	0	1	1	1	0
Terracidiphilus sp002314435	0	1	1	0	0	0	0	0	0	0	1	1	1	0
Terracidiphilus sp003133425	0	1	1	0	0	0	0	0	0	0	1	1	1	0
Terracidiphilus sp003134815	0	1	1	0	0	0	0	0	0	0	1	1	0	0
Terracidiphilus sp003134855	0	1	1	0	0	0	0	0	0	0	1	1	1	0
Terracidiphilus sp003138365	0	1	0	0	0	0	0	0	0	0	1	1	1	0
Terracidiphilus sp003138515	0	1	1	0	0	0	0	0	0	0	1	1	1	0
Terracidiphilus sp003139795	0	1	1	0	0	0	0	0	0	0	1	1	1	0
Terracidiphilus sp003140705	0	1	1	0	0	0	0	0	0	0	1	1	1	0
Terracidiphilus sp003140785	0	1	1	0	0	0	0	0	0	0	1	1	0	0
Terracidiphilus sp003142015	0	1	1	0	0	0	0	0	0	0	1	1	1	0
Terracidiphilus sp003142935	0	1	1	0	0	0	0	0	0	0	1	1	1	0
Terracidiphilus sp003151435	0	1	1	0	0	0	0	0	0	0	1	1	1	0
Terracidiphilus sp003151985	0	1	0	0	0	0	0	0	0	0	0	1	0	0
Terracidiphilus sp003156235	0	1	1	0	0	0	0	0	0	0	1	1	0	0
Terracidiphilus sp003156495	0	1	0	0	0	0	0	0	0	0	0	1	1	0
Terracidiphilus sp003159355	0	1	1	0	0	0	0	0	0	0	1	1	1	0
Terracidiphilus sp003161045	0	1	1	0	0	0	0	0	0	0	1	1	1	0
Terracidiphilus sp003162495	0	0	1	0	0	0	0	0	0	0	0	1	1	0
Terracidiphilus sp003164635	0	1	1	0	0	0	0	0	0	0	1	1	0	0
Terracidiphilus sp003165005	0	0	1	0	0	0	0	0	0	0	0	1	1	0
Terracidiphilus sp003165075	0	1	1	0	0	0	0	0	0	0	1	1	1	0
Terracidiphilus sp003165095	0	1	1	0	0	0	0	0	0	0	0	1	1	0
Terracidiphilus sp003165935	0	1	1	0	0	0	0	0	0	0	1	1	1	0
Terracidiphilus sp003166055	0	1	1	0	0	0	0	0	0	0	1	1	0	0
Terracidiphilus sp003167305	0	1	1	0	0	0	0	0	0	0	1	0	1	0
Terracidiphilus sp003170825	0	1	1	0	0	0	0	0	0	0	1	1	1	0
Terracidiphilus sp003171315	0	1	1	0	0	0	0	0	0	0	1	1	1	0
Terracidiphilus sp008682415	0	1	1	0	0	0	0	0	0	0	1	1	1	0
Terracidiphilus sp015654835	0	1	1	0	0	0	0	0	0	0	1	1	1	0
Terracidiphilus sp015655195	0	1	1	0	0	0	0	0	0	0	1	1	1	0
Terracidiphilus sp015655365	0	0	1	0	0	0	0	0	0	0	1	1	0	0
Terracidiphilus sp017883405	0	1	1	0	0	0	0	0	0	0	1	1	1	0
Terracidiphilus sp018268915	0	1	1	0	0	0	0	0	0	0	1	1	1	0
Terracidiphilus sp903828675	0	1	1	0	0	0	0	0	0	0	1	1	1	0
Terracidiphilus sp903842065	0	1	1	0	0	0	0	0	0	0	1	1	1	0
Terracidiphilus sp903849645	0	1	1	0	0	0	0	0	0	0	1	1	1	0
Terracidiphilus sp903911925	0	1	0	0	0	0	0	0	0	0	1	0	1	0
Terriglobus roseus	0	1	1	0	0	0	0	0	0	0	1	1	1	0
Terriglobus roseus_A	0	1	1	0	0	0	0	0	0	0	1	1	1	0
Terriglobus roseus_B	0	1	1	0	0	0	0	0	0	0	1	1	1	0
Terriglobus saanensis	0	1	1	0	0	0	0	0	0	0	1	1	1	0
Terriglobus sp000800015	0	1	1	0	0	0	0	0	0	0	1	1	1	0
Terriglobus sp018268855	0	1	1	0	0	0	0	0	0	0	1	1	1	0
Terriglobus sp903642225	0	1	1	0	0	0	0	0	0	0	1	1	1	0
Terriglobus_A albidus	0	1	1	0	0	0	0	0	0	0	1	1	1	0
Terriglobus_A sp013361705	0	1	1	0	0	0	0	0	0	0	1	1	1	0
Tous-C9LFEB sp903970445	0	1	1	0	0	0	0	0	0	0	0	1	1	0
UBA5172 sp002413385	0	1	1	0	0	0	0	0	0	0	1	1	1	0
UBA5172 sp003138795	0	1	1	0	0	0	0	0	0	0	1	1	1	0
UBA5172 sp009765785	0	1	1	0	0	0	0	0	0	0	1	1	1	0
UBA5172 sp014083945	0	1	1	0	0	0	0	0	0	0	1	1	1	0
UBA5172 sp903970395	0	1	1	0	0	0	0	0	0	0	1	0	1	0
CAINCZ01 sp903847195	0	0	1	0	0	0	0	0	0	0	1	0	0	0
JAFAIN01 sp019236695	0	1	1	0	0	0	0	0	0	0	1	1	1	0
DSPA01 sp011046795	0	0	1	0	0	0	0	0	0	0	0	1	0	0
DSPA01 sp016185365	0	0	1	0	0	0	0	0	0	0	1	1	1	0
Gp1-AA112 sp003225175	0	1	1	0	0	0	0	0	0	0	1	1	1	0
Gp1-AA112 sp003225215	0	1	1	0	0	0	0	0	0	0	1	1	0	0
Gp1-AA112 sp019243475	0	1	1	0	0	0	0	0	0	0	0	1	1	0
Gp1-AA17 sp003140235	0	1	1	0	0	0	0	0	0	0	1	1	1	0
Gp1-AA17 sp003223515	0	1	1	0	0	0	0	0	0	0	1	1	1	0
JACPNR01 sp016185395	0	0	1	0	0	0	0	0	0	0	0	1	0	0
Bog-257 sp003135315	0	1	0	0	0	0	0	0	0	0	1	0	1	0
Bog-257 sp003135475	0	1	1	0	0	0	0	0	0	0	1	0	1	0
Bog-257 sp003151335	0	1	1	0	0	0	0	0	0	0	1	1	1	0
Bog-257 sp003151875	0	1	1	0	0	0	0	0	0	0	0	1	0	0
Bog-257 sp003152695	0	1	1	0	0	0	0	0	0	0	1	1	1	0
Bog-257 sp003160215	0	1	1	0	0	0	0	0	0	0	1	1	1	0
Bog-257 sp003165795	0	1	1	0	0	0	0	0	0	0	1	1	1	0
Koribacter sp003151155	0	1	1	0	0	0	0	0	0	0	1	0	1	0
Koribacter versatilis_A	0	1	1	0	0	0	0	0	0	0	1	1	1	0
TOLSYN sp003010405	0	1	1	0	0	0	0	0	0	0	1	1	1	0
TOLSYN sp903832295	0	1	0	0	0	0	0	0	0	0	1	1	1	0
TOLSYN sp903851035	0	1	1	0	0	0	0	0	0	0	1	1	1	0
QIAW01 sp003225655	0	0	0	0	0	0	0	0	0	0	1	0	1	0
SCQP01 sp004299485	0	1	1	0	0	0	0	0	0	0	1	1	1	0
40CM-3-55-5 sp001914815	0	1	0	0	0	0	0	0	0	0	1	1	1	0
40CM-3-55-5 sp001918935	0	1	1	0	0	0	0	0	0	0	1	1	1	0
Bog-209 sp003131315	0	1	1	0	0	0	0	0	0	0	1	1	1	0
Bog-209 sp003132325	0	1	1	0	0	0	0	0	0	0	1	1	1	0
Bog-209 sp003132405	0	1	1	0	0	0	0	0	0	0	1	1	1	0
Bog-209 sp003134435	0	1	1	0	0	0	0	0	0	0	1	1	1	0
Bog-209 sp003135495	0	0	1	0	0	0	0	0	0	0	1	1	0	0
Bog-209 sp003138955	0	1	1	0	0	0	0	0	0	0	1	1	1	0
Bog-209 sp003139095	0	1	1	0	0	0	0	0	0	0	1	1	1	0
Bog-209 sp003139975	0	1	0	0	0	0	0	0	0	0	1	0	0	0
Bog-209 sp003139995	0	1	1	0	0	0	0	0	0	0	1	1	1	0
Bog-209 sp003152795	0	1	1	0	0	0	0	0	0	0	1	1	0	0
Bog-209 sp003162255	0	1	1	0	0	0	0	0	0	0	1	1	0	0
Bog-209 sp003162935	0	1	1	0	0	0	0	0	0	0	1	1	1	0
Bog-209 sp003168235	0	1	1	0	0	0	0	0	0	0	1	1	1	0
Gp1-AA122 sp003225055	0	1	1	0	0	0	0	0	0	0	1	1	1	0
Gp1-AA122 sp019244045	0	1	1	0	0	0	0	0	0	0	1	1	1	0
Gp1-AA124 sp003225075	0	1	1	0	0	0	0	0	0	0	1	1	1	0
Gp1-AA124 sp003225595	0	1	1	0	0	0	0	0	0	0	1	1	1	0
Gp1-AA133 sp003224995	0	0	1	0	0	0	0	0	0	0	0	0	0	0
Gp1-AA133 sp003225465	0	1	1	0	0	0	0	0	0	0	1	1	1	0
Gp1-AA142 sp003224855	0	0	1	0	0	0	0	0	0	0	1	1	1	0
Gp1-AA145 sp003224755	0	1	1	0	0	0	0	0	0	0	1	1	1	0
Gp1-AA145 sp003224785	0	1	0	0	0	0	0	0	0	0	1	0	1	0
Gp1-AA145 sp003224815	0	0	1	0	0	0	0	0	0	0	1	1	1	0
Gp1-AA145 sp003224835	0	1	1	0	0	0	0	0	0	0	1	1	1	0
Gp1-AA145 sp019241535	0	1	1	0	0	0	0	0	0	0	1	1	1	0
Gp1-AA145 sp019247235	0	0	1	0	0	0	0	0	0	0	1	1	1	0
JABCYV01 sp013290025	0	1	1	0	0	0	0	0	0	0	1	1	1	0
JABCZH01 sp013289795	0	1	1	0	0	0	0	0	0	0	1	1	1	0
JABDBE01 sp013288805	0	0	1	0	0	0	0	0	0	0	1	1	0	0
JAFAGX01 sp019237515	0	1	0	0	0	0	0	0	0	0	1	1	1	0
KAN-5 sp018268755	0	1	1	0	0	0	0	0	0	0	1	1	1	0
PALSA-188 sp003169715	0	1	1	0	0	0	0	0	0	0	1	1	1	0
PALSA-188 sp019241735	0	1	1	0	0	0	0	0	0	0	1	1	1	0
PALSA-270 sp003132825	0	1	1	0	0	0	0	0	0	0	1	1	1	0
QIAA01 sp003224905	0	1	1	0	0	0	0	0	0	0	1	1	1	0
QIAB01 sp003225455	0	1	1	0	0	0	0	0	0	0	1	1	1	0
QIAJ01 sp003154055	0	1	1	0	0	0	0	0	0	0	1	0	0	0
QIAJ01 sp003225495	0	1	1	0	0	0	0	0	0	0	1	1	1	0
QIAJ01 sp016196065	0	1	1	0	0	0	0	0	0	0	1	1	1	0
QIAJ01 sp016201265	0	1	1	0	0	0	0	0	0	0	1	1	0	0
Sulfotelmatobacter kueseliae	0	1	1	0	0	0	0	0	0	0	1	1	1	0
Sulfotelmatobacter sp003131585	0	1	1	0	0	0	0	0	0	0	1	0	1	0
Sulfotelmatobacter sp003131635	0	1	1	0	0	0	0	0	0	0	1	1	1	0
Sulfotelmatobacter sp003132445	0	1	1	0	0	0	0	0	0	0	1	1	1	0
Sulfotelmatobacter sp003134655	0	1	1	0	0	0	0	0	0	0	1	1	1	0
Sulfotelmatobacter sp003134995	0	1	1	0	0	0	0	0	0	0	1	1	1	0
Sulfotelmatobacter sp003136335	0	1	1	0	0	0	0	0	0	0	1	1	1	0
Sulfotelmatobacter sp003138975	0	1	1	0	0	0	0	0	0	0	1	1	1	0
Sulfotelmatobacter sp003140075	0	1	1	0	0	0	0	0	0	0	1	1	1	0
Sulfotelmatobacter sp003156805	0	0	1	0	0	0	0	0	0	0	1	1	1	0
Sulfotelmatobacter sp003164855	0	1	1	0	0	0	0	0	0	0	1	1	1	0
Sulfotelmatobacter sp003165455	0	1	1	0	0	0	0	0	0	0	1	1	1	0
Sulfotelmatobacter sp003165855	0	0	0	0	0	0	0	0	0	0	1	1	1	0
Sulfotelmatobacter sp003166855	0	1	1	0	0	0	0	0	0	0	1	1	1	0
Sulfotelmatobacter sp003168355	0	1	1	0	0	0	0	0	0	0	1	1	1	0
Sulfotelmatobacter sp003223595	0	1	1	0	0	0	0	0	0	0	1	1	1	0
Sulfotelmatobacter sp003225005	0	1	1	0	0	0	0	0	0	0	1	1	1	0
Sulfotelmatobacter sp003225555	0	1	1	0	0	0	0	0	0	0	1	1	1	0
Sulfotelmatobacter sp013289685	0	1	1	0	0	0	0	0	0	0	1	1	1	0
Sulfotelmatobacter sp013289765	0	1	1	0	0	0	0	0	0	0	1	1	1	0
Sulfotelmatobacter sp017883385	0	1	1	0	0	0	0	0	0	0	1	1	1	0
Sulfotelmatobacter sp017883425	0	1	1	0	0	0	0	0	0	0	1	1	1	0
2-02-FULL-67-57 sp001766965	0	0	0	0	0	0	0	0	0	0	0	1	0	0
2-02-FULL-67-57 sp011055645	0	1	0	0	0	0	0	0	0	0	1	0	1	0
2-02-FULL-67-57 sp016210855	0	0	1	0	0	0	0	0	0	0	0	0	0	0
JACPRL01 sp016189965	0	1	0	0	0	0	0	0	0	0	0	0	0	0
JACQTG01 sp016210895	0	0	0	0	0	0	0	0	0	0	0	1	0	0
Acidoferrum sp001914785	0	1	1	0	0	0	0	0	0	0	1	1	1	0
Acidoferrum sp001917435	0	1	1	0	0	0	0	0	0	0	1	1	1	0
Acidoferrum sp001919715	0	0	1	0	0	0	0	0	0	0	1	1	0	0
Acidoferrum sp003154775	0	1	1	0	0	0	0	0	0	0	1	1	1	0
Acidoferrum sp003161195	0	1	1	0	0	0	0	0	0	0	1	1	1	0
Acidoferrum sp003223215	0	1	1	0	0	0	0	0	0	0	1	1	1	0
Acidoferrum sp003223245	0	1	1	0	0	0	0	0	0	0	1	1	1	0
Acidoferrum sp003223255	0	1	1	0	0	0	0	0	0	0	1	1	1	0
Acidoferrum sp003223295	0	1	1	0	0	0	0	0	0	0	1	1	1	0
Acidoferrum sp003224055	0	1	1	0	0	0	0	0	0	0	1	1	1	0
Acidoferrum sp003224075	0	1	1	0	0	0	0	0	0	0	1	1	1	0
Acidoferrum sp003224085	0	1	1	0	0	0	0	0	0	0	1	1	1	0
Acidoferrum sp003224105	0	1	1	0	0	0	0	0	0	0	1	1	1	0
Acidoferrum sp003224135	0	1	1	0	0	0	0	0	0	0	1	1	1	0
Acidoferrum sp003224145	0	1	1	0	0	0	0	0	0	0	1	1	1	0
Acidoferrum sp003224525	0	1	1	0	0	0	0	0	0	0	1	1	1	0
Acidoferrum sp003225295	0	1	1	0	0	0	0	0	0	0	1	1	1	0
Acidoferrum sp003225315	0	1	1	0	0	0	0	0	0	0	1	1	1	0
Acidoferrum sp013289585	0	1	1	0	0	0	0	0	0	0	1	1	1	0
Acidoferrum sp013289665	0	1	1	0	0	0	0	0	0	0	1	1	1	0
Acidoferrum sp013289825	0	1	0	0	0	0	0	0	0	0	1	1	1	0
Acidoferrum sp013289835	0	1	1	0	0	0	0	0	0	0	1	1	1	0
Acidoferrum sp013289855	0	1	1	0	0	0	0	0	0	0	1	1	1	0
Acidoferrum sp013289955	0	1	1	0	0	0	0	0	0	0	1	1	1	0
Acidoferrum sp018268785	0	1	1	0	0	0	0	0	0	0	1	1	1	0
Acidoferrum sp019239815	0	1	1	0	0	0	0	0	0	0	0	1	0	0
Acidoferrum sp903970165	0	1	1	0	0	0	0	0	0	0	1	1	1	0
Acidoferrum typicum	0	1	1	0	0	0	0	0	0	0	1	1	1	0
DSGC01 sp011056285	0	1	1	0	0	0	0	0	0	0	1	1	1	0
JAAFGT01 sp010365215	0	1	1	0	0	0	0	0	0	0	1	1	1	0
JACQDE01 sp016179005	0	0	1	0	0	0	0	0	0	0	0	0	0	0
JACQDE01 sp016201285	0	1	1	0	0	0	0	0	0	0	1	1	1	0
PALSA-278 sp003133505	0	1	1	0	0	0	0	0	0	0	0	1	1	0
Palsa-147 sp003152355	0	1	1	0	0	0	0	0	0	0	1	1	1	0
Palsa-147 sp013286465	0	0	1	0	0	0	0	0	0	0	1	0	0	0
Palsa-189 sp003140295	0	0	1	0	0	0	0	0	0	0	1	1	0	0
Palsa-189 sp003223315	0	1	1	0	0	0	0	0	0	0	1	1	1	0
Palsa-189 sp003223325	0	1	1	0	0	0	0	0	0	0	1	1	1	0
Palsa-189 sp003224175	0	1	1	0	0	0	0	0	0	0	1	1	0	0
Palsa-295 sp003131705	0	1	1	0	0	0	0	0	0	0	1	1	1	0
Palsa-295 sp003131985	0	1	0	0	0	0	0	0	0	0	1	1	0	0
Palsa-295 sp003153585	0	1	1	0	0	0	0	0	0	0	0	1	1	0
Palsa-295 sp003156635	0	1	0	0	0	0	0	0	0	0	1	1	1	0
Palsa-295 sp003166795	0	1	1	0	0	0	0	0	0	0	0	1	1	0
Palsa-295 sp003167215	0	1	1	0	0	0	0	0	0	0	1	1	1	0
Palsa-295 sp013286165	0	1	0	0	0	0	0	0	0	0	1	0	1	0
Palsa-295 sp013287135	0	1	0	0	0	0	0	0	0	0	1	1	1	0
Palsa-295 sp013289695	0	1	1	0	0	0	0	0	0	0	1	1	1	0
Palsa-295 sp013289715	0	1	1	0	0	0	0	0	0	0	1	1	1	0
Palsa-360 sp003161495	0	0	1	0	0	0	0	0	0	0	1	1	0	0
Palsa-360 sp003165465	0	1	1	0	0	0	0	0	0	0	1	1	1	0
QHYP01 sp003224195	0	1	1	0	0	0	0	0	0	0	1	1	1	0
QHYU01 sp003224235	0	1	1	0	0	0	0	0	0	0	1	1	0	0
QHYU01 sp016201215	0	1	1	0	0	0	0	0	0	0	0	1	1	0
BOG-224 sp003139735	0	0	1	0	0	0	0	0	0	0	1	1	1	0
BOG-224 sp903882645	0	1	1	0	0	0	0	0	0	0	1	1	1	0
BOG-224 sp903925975	0	1	1	0	0	0	0	0	0	0	1	1	1	0
BOG-234 sp003136575	0	1	1	0	0	0	0	0	0	0	1	1	1	0
BOG-234 sp010084195	0	1	1	0	0	0	0	0	0	0	1	1	1	0
BOG-234 sp903825445	0	1	1	0	0	0	0	0	0	0	1	1	1	0
BOG-234 sp903828455	0	1	1	0	0	0	0	0	0	0	1	1	1	0
BOG-234 sp903851195	0	1	1	0	0	0	0	0	0	0	1	1	1	0
BOG-234 sp903875575	0	1	1	0	0	0	0	0	0	0	1	1	1	0
BOG-234 sp903893525	0	1	1	0	0	0	0	0	0	0	1	1	0	0
BOG-234 sp903900705	0	1	1	0	0	0	0	0	0	0	1	1	1	0
BOG-234 sp903907865	0	1	1	0	0	0	0	0	0	0	1	1	1	0
BOG-234 sp903923395	0	1	1	0	0	0	0	0	0	0	1	1	1	0
BOG-234 sp903925015	0	1	1	0	0	0	0	0	0	0	1	1	1	0
BOG-234 sp903929755	0	1	1	0	0	0	0	0	0	0	1	1	1	0
Bog-105 sp003163855	0	1	1	0	0	0	0	0	0	0	1	1	1	0
Bog-105 sp003167495	0	1	1	0	0	0	0	0	0	0	1	1	1	0
Bog-105 sp003169195	0	0	1	0	0	0	0	0	0	0	0	1	0	0
Bog-105 sp019233375	0	1	1	0	0	0	0	0	0	0	1	1	0	0
Bog-105 sp019233755	0	1	1	0	0	0	0	0	0	0	1	1	1	0
Bog-105 sp019239585	0	0	1	0	0	0	0	0	0	0	1	0	0	0
Bog-105 sp019240405	0	1	1	0	0	0	0	0	0	0	1	1	1	0
Bog-105 sp019240475	0	1	1	0	0	0	0	0	0	0	1	1	1	0
Bog-105 sp019244055	0	1	1	0	0	0	0	0	0	0	1	1	1	0
Bog-105 sp019244945	0	0	1	0	0	0	0	0	0	0	0	0	0	0
Bog-113 sp003136675	0	1	1	0	0	0	0	0	0	0	1	1	1	0
Bog-113 sp903970205	0	0	1	0	0	0	0	0	0	0	1	0	0	0
Bog-159 sp003166475	0	1	1	0	0	0	0	0	0	0	1	1	1	0
Bog-375 sp003142185	0	1	1	0	0	0	0	0	0	0	1	1	1	0
Bog-375 sp003157745	0	1	1	0	0	0	0	0	0	0	1	1	1	0
Bog-375 sp003164035	0	1	1	0	0	0	0	0	0	0	1	0	1	0
Bryobacter aggregatus	0	1	1	0	0	0	0	0	0	0	1	1	1	0
Bryobacter sp016870995	0	1	1	0	0	0	0	0	0	0	1	1	1	0
CAADGY01 sp900696665	0	1	1	0	0	0	0	0	0	0	1	1	1	0
CADEFT01 sp016191645	0	1	1	0	0	0	0	0	0	0	1	0	1	0
CADEFT01 sp016201205	0	1	1	0	0	0	0	0	0	0	1	1	1	0
CADEFT01 sp016213775	0	1	1	0	0	0	0	1	0	0	1	1	1	0
CADEFT01 sp016789745	0	1	1	0	0	0	0	0	0	0	1	1	1	0
CADEFT01 sp016789755	0	1	1	0	0	0	0	0	0	0	1	1	1	0
CADEFT01 sp018268935	0	0	1	0	0	0	0	0	0	0	1	1	0	0
CADEFT01 sp019187195	0	1	1	0	0	0	0	0	0	0	1	1	1	0
CADEFT01 sp902826685	0	1	1	0	0	0	0	1	0	0	1	1	1	0
CAIRSA01 sp903881085	0	1	1	0	0	0	0	0	0	0	1	1	1	0
CAIVVT01 sp903909435	0	1	1	0	0	0	0	0	0	0	1	1	1	0
CAJCIT01 sp903970405	0	1	1	0	0	0	0	0	0	0	1	1	1	0
DRWF01 sp011375985	0	1	1	0	0	0	0	0	0	0	1	1	1	0
DRWS01 sp011388425	0	1	1	0	0	0	0	0	0	0	1	1	1	0
DSOI01 sp011054605	0	1	1	0	0	0	0	0	0	0	1	1	1	0
DSOI01 sp016871115	0	1	1	0	0	0	0	0	0	0	1	1	1	0
DTHT01 sp011389255	0	1	1	0	0	0	0	0	0	0	1	1	1	0
DTKY01 sp011333485	0	1	1	0	0	0	0	0	0	0	1	1	1	0
DTPO01 sp011357885	0	1	1	0	0	0	0	0	0	0	1	1	1	0
F-183 sp016865505	0	1	1	0	0	0	0	0	0	0	1	1	1	0
F-183 sp018268875	0	1	1	0	0	0	0	0	0	0	1	1	1	0
Fen-178 sp003142355	0	1	1	0	0	0	0	0	0	0	1	1	0	0
Fen-178 sp003170915	0	1	1	0	0	0	0	0	0	0	1	0	1	0
Fen-330 sp003137035	0	1	0	0	1	1	1	1	0	0	1	1	1	0
Fen-330 sp003154855	0	0	1	0	0	0	0	0	0	0	0	0	0	0
Ga0077553 sp001464575	0	1	1	0	0	0	0	0	0	0	1	1	1	0
Ga0077553 sp009697495	0	1	0	0	0	0	0	0	0	0	1	0	1	0
Ga0077553 sp016185425	0	1	1	0	0	0	0	1	0	0	1	1	1	0
Ga0077553 sp016789905	0	1	1	0	0	0	0	0	0	0	1	1	1	0
Ga0077553 sp016871055	0	1	1	0	0	0	0	0	0	0	1	1	1	0
Ga0077553 sp016871155	0	1	1	0	0	0	0	0	0	0	1	1	1	0
JACADU01 sp013388415	0	1	1	0	0	0	0	0	0	0	1	1	1	0
JACMLA01 sp014379815	0	0	1	0	0	0	0	0	0	0	0	1	0	0
JACMLA01 sp016178155	0	0	1	0	0	0	0	1	0	0	0	0	0	0
JACQZT01 sp016213755	0	1	1	0	0	0	0	0	0	0	1	1	1	0
JACTMJ01 sp014584705	0	1	1	0	0	0	0	0	0	0	1	1	1	0
JADGNR01 sp017883415	0	1	1	0	0	0	0	0	0	0	1	1	1	0
JADJWL01 sp016178945	0	1	1	0	0	0	0	0	0	0	1	1	1	0
JADJWL01 sp016716385	0	1	1	0	0	0	0	0	0	0	1	1	1	0
JAFLBB01 sp016713735	0	1	1	0	0	0	0	0	0	0	1	1	1	0
JAFLBB01 sp017304135	0	1	1	0	0	0	0	0	0	0	1	1	1	0
KBS-96 sp000381625	0	1	1	0	0	0	0	0	0	0	1	1	1	0
PALSA-129 sp003152325	0	1	1	0	0	0	0	0	0	0	0	1	1	0
PALSA-129 sp003167255	0	1	1	0	0	0	0	0	0	0	1	1	1	0
PALSA-243 sp003135055	0	1	1	0	0	0	0	0	0	0	1	1	1	0
PNKE01 sp003487005	0	1	1	0	0	0	0	0	0	0	0	1	1	0
PNKE01 sp013822245	0	1	1	0	0	0	0	0	0	0	1	1	1	0
PNKE01 sp014860455	0	1	1	0	0	0	0	0	0	0	1	1	1	0
PSRJ01 sp003175985	0	1	1	0	0	0	0	0	0	0	1	1	0	0
PSRJ01 sp019242155	0	1	1	0	0	0	0	0	0	0	1	1	1	0
Palsa-187 sp003170295	0	1	1	0	0	0	0	0	0	0	1	0	1	0
Palsa-187 sp009697505	0	1	1	0	0	0	0	0	0	0	1	1	1	0
Palsa-187 sp019261985	0	1	1	0	0	0	0	0	0	0	1	1	1	0
Palsa-187 sp902826605	0	1	1	0	0	0	0	0	0	0	1	1	1	0
Palsa-187 sp903892565	0	1	1	0	0	0	0	0	0	0	1	1	1	0
Palsa-89 sp003132905	0	1	0	0	0	0	0	0	0	0	1	0	0	0
Palsa-89 sp003162425	0	1	1	0	0	0	0	0	0	0	1	1	1	0
Palsa-89 sp003166865	0	1	1	0	0	0	0	0	0	0	1	1	1	0
Palsa-89 sp003166875	0	1	1	0	0	0	0	0	0	0	1	1	1	0
Paludibaculum fermentans	0	1	1	0	0	0	0	0	0	0	1	1	1	0
Paludibaculum sp002298225	0	1	1	0	0	0	0	0	0	0	1	1	1	0
Paludibaculum sp016213725	0	1	1	0	0	0	0	0	0	0	1	1	1	0
Paludibaculum sp016215215	0	1	1	0	0	0	0	0	0	0	1	1	1	0
Paludibaculum sp016721425	0	1	1	0	0	0	0	0	0	0	1	1	1	0
Paludibaculum sp017307505	0	1	1	0	0	0	0	0	0	0	1	1	1	0
Paludibaculum usitatus_A	0	1	1	0	0	0	0	0	0	0	1	1	1	0
QHXW01 sp003223115	0	1	1	0	0	0	0	0	0	0	1	1	1	0
QHXW01 sp016185465	0	1	1	0	0	0	0	0	0	0	0	1	1	0
SYKU01 sp005808865	0	1	1	0	0	0	0	0	0	0	1	0	1	0
SYKU01 sp009697455	0	0	1	0	0	0	0	0	0	0	1	1	0	0
SYLY01 sp005808475	0	1	1	0	0	0	0	1	0	0	1	1	0	0
SYLY01 sp016871015	0	1	1	0	0	0	0	0	0	0	1	1	1	0
SYLY01 sp902825945	0	1	1	0	0	0	0	1	0	0	1	1	1	0
Solibacter sp003136215	0	1	1	0	0	0	0	0	0	0	0	1	1	0
Solibacter sp017883345	0	1	1	0	0	0	0	1	0	0	1	0	1	0
Solibacter sp018268835	0	1	1	0	0	0	0	0	0	0	1	1	0	0
Solibacter usitatus_A	0	1	1	0	0	0	0	0	0	0	1	1	1	0
Sulfopaludibacter sp900290315	0	1	1	0	0	0	0	0	0	0	1	0	1	0
TMP-7 sp018268715	0	1	1	0	0	0	0	0	0	0	1	1	1	0
VFZE01 sp016650235	0	1	1	0	0	0	0	0	0	0	1	1	1	0
VFZE01 sp016871315	0	1	1	0	0	0	0	0	0	0	1	1	1	0
VFZY01 sp016870915	0	1	1	0	0	0	0	0	0	0	1	1	1	0
JACQDG01 sp016201185	0	1	1	0	0	0	0	0	0	0	1	1	0	0
RI-231 sp016125275	0	1	1	0	0	0	0	1	0	0	1	1	1	0
UBA6623 sp002433055	0	1	1	0	0	0	0	0	0	0	1	0	1	0
VXMF01 sp009838515	0	1	1	0	0	0	0	0	0	0	1	1	1	0
VXMF01 sp009841225	0	1	1	0	0	0	0	1	0	0	1	1	1	0
Bog-366 sp003165315	0	1	1	0	0	0	0	0	0	0	1	1	1	0
Bog-366 sp003165615	0	1	1	0	0	0	0	0	0	0	1	1	1	0
CADDZC01 sp902812365	0	1	1	0	0	0	0	0	0	0	1	1	1	0
CADDZE01 sp902812465	0	1	1	0	0	0	0	0	0	0	1	1	1	0
Gp13-AA74 sp003224695	0	1	1	0	0	0	0	0	0	0	1	1	1	0
Gp13-AA74 sp003225365	0	1	1	0	0	0	0	0	0	0	1	1	1	0
Gp13-AA77 sp003224635	0	1	1	0	0	0	0	0	0	0	1	1	1	0
JACQNR01 sp016202975	0	1	1	0	0	0	0	0	0	0	1	1	0	0
QHZM01 sp003224665	0	1	1	0	0	0	0	0	0	0	1	1	1	0
RH2-MAG17b sp002197525	0	1	1	0	0	0	0	0	0	0	1	1	1	0
RH2-MAG17b sp902812415	0	1	1	0	0	0	0	0	0	0	1	1	1	0
SCRD01 sp004298155	0	1	1	0	0	0	0	0	0	0	1	1	1	0
SCRD01 sp011388475	0	1	1	0	0	0	0	0	0	0	1	0	1	0
UBA7540 sp002478145	0	1	1	0	0	0	0	0	0	0	1	1	1	0
VFZK01 sp016871215	0	1	0	1	0	0	0	0	0	0	1	0	1	0
VXMN01 sp009841055	0	1	1	1	0	0	0	0	0	0	1	1	1	0
Aminicenans sakinawicola	0	0	1	1	0	0	0	0	0	0	0	1	1	0
JAFGMO01 sp016927475	0	0	1	1	0	0	0	0	0	0	0	1	1	0
JAGXKI01 sp018335295	0	0	1	1	0	0	0	0	0	0	1	1	1	0
JAHIPL01 sp018894615	0	0	1	1	0	0	0	0	0	0	0	1	1	0
Kmv29 sp014859315	0	0	1	1	0	0	0	0	0	0	0	1	1	0
SOIA01 sp004378665	0	0	1	1	0	0	0	0	0	0	0	0	1	0
SOIV01 sp004377005	0	0	1	1	0	0	0	0	0	0	0	1	1	0
SOIV01 sp011049545	0	0	1	1	0	0	0	0	0	0	0	1	1	0
SOIV01 sp011772475	0	0	1	1	0	0	0	0	0	0	1	1	1	0
SOIV01 sp011773465	0	0	0	0	0	0	0	0	0	0	0	1	1	0
SOIV01 sp016783445	0	0	1	1	0	0	0	0	0	0	0	1	1	0
WJMT01 sp014727835	0	0	1	1	0	0	0	0	0	0	0	1	1	0
WTAW01 sp013139435	0	0	1	0	0	0	0	0	0	0	1	1	1	0
WTAW01 sp016926925	0	0	0	1	0	0	0	0	0	0	1	1	0	0
WVZL01 sp011772495	0	0	0	1	0	0	0	0	0	0	0	1	1	0
JdFR-80 sp002010725	0	0	1	1	0	0	0	0	0	0	1	1	1	0
JdFR-80 sp003648765	0	0	1	0	0	0	0	0	0	0	0	1	1	0
JdFR-80 sp011042725	0	0	1	1	0	0	0	0	0	0	1	1	1	0
DTGS01 sp011053475	0	0	1	1	0	0	0	0	0	0	1	1	1	0
DTGS01 sp011333465	0	0	1	1	0	0	0	0	0	0	1	1	1	0
DTGS01 sp011389315	0	0	1	1	0	0	0	0	0	0	0	1	1	0
JAFGAV01 sp016867615	0	0	1	1	0	0	0	0	0	0	1	1	1	0
JAFGAV01 sp016933515	0	0	1	1	0	0	0	0	0	0	0	1	1	0
JAFGBC01 sp016933355	0	0	0	1	0	0	0	0	0	0	0	0	1	0
RBG-16-66-30 sp001773855	0	0	0	0	0	0	0	0	0	0	0	1	1	0
RBG-16-66-30 sp001775715	0	0	1	1	0	0	0	0	0	0	1	1	1	0
RBG-16-66-30 sp001775755	0	0	1	1	0	0	0	0	0	0	1	1	1	0
RBG-16-66-30 sp011048485	0	0	0	1	0	0	0	0	0	0	0	0	1	0
RBG-16-66-30 sp012516875	0	0	1	1	0	0	0	0	0	0	0	1	1	0
RBG-16-66-30 sp014894455	0	0	1	1	0	0	0	0	0	0	0	1	1	0
RBG-16-66-30 sp016867635	0	0	1	1	0	0	0	0	0	0	0	1	1	0
RBG-16-66-30 sp017883305	0	0	1	1	0	0	0	0	0	0	1	1	1	0
Saccharicenans sp002316315	0	0	1	1	0	0	0	0	0	0	0	1	1	0
Saccharicenans sp002441005	0	0	1	1	0	0	0	1	1	0	1	1	1	0
Saccharicenans sp002877915	0	0	1	1	0	0	0	1	1	0	1	1	0	0
Saccharicenans sp003476685	0	0	1	0	0	0	0	1	1	0	1	1	1	0
Saccharicenans sp011373685	0	0	1	1	0	0	0	1	0	0	0	1	1	0
Saccharicenans sp013178315	0	0	1	1	0	0	0	1	1	0	1	1	1	0
Saccharicenans sp014359965	0	0	1	1	0	0	0	1	1	0	0	1	1	0
Saccharicenans sp014360005	0	0	1	1	0	0	0	1	1	0	1	1	1	0
Saccharicenans sp014360015	0	0	1	1	0	0	0	1	1	0	1	1	1	0
Saccharicenans sp017992175	0	0	1	0	0	0	0	0	0	0	0	0	0	0
Saccharicenans subterraneum	0	0	1	1	0	0	0	1	1	0	1	1	1	0
FEN-413 sp003141555	0	0	1	1	0	0	0	0	0	0	1	1	1	0
FEN-413 sp017883285	0	0	1	0	0	0	0	0	0	0	1	1	1	0
JAAZPG01 sp012797375	0	0	1	1	0	0	0	0	0	0	0	1	0	0
JAAZPG01 sp016867585	0	0	1	1	0	0	0	0	0	0	1	1	1	0
JAAZPG01 sp016931595	0	0	1	1	0	0	0	0	0	0	0	1	0	0
UBA4085 sp002383325	0	0	0	1	0	0	0	1	1	0	1	1	1	0
UBA4085 sp003154255	0	0	1	0	0	0	0	0	0	0	1	1	0	0
UBA8522 sp003524335	0	0	1	0	0	0	0	0	0	0	1	1	1	0
UBA8522 sp016934895	0	0	0	1	0	0	0	0	0	0	0	1	0	0
UBA8522 sp017886205	0	0	1	1	0	0	0	0	0	0	1	1	1	0
DTKB01 sp011333655	0	0	1	0	0	0	0	0	0	0	1	1	1	0
JdFR-78 sp002010665	0	0	1	1	0	0	0	0	0	0	1	1	1	0
S016-38 sp015486055	0	0	1	1	0	0	0	0	0	0	0	1	1	0
UBA2199 sp002327965	0	0	1	1	0	0	0	0	0	0	1	1	0	0
UBA2199 sp002335385	0	0	1	1	0	0	0	0	0	0	1	1	1	0
UBA2199 sp002436105	0	0	1	1	0	0	0	0	0	0	1	1	1	0
UBA2199 sp004525465	0	0	1	1	0	0	0	0	0	0	0	1	0	0
UBA2199 sp016934475	0	0	1	1	0	0	0	0	0	0	0	1	1	0
UBA2199 sp016934745	0	0	1	1	0	0	0	1	1	0	0	1	1	0
UBA2199 sp018262835	0	0	1	0	0	0	0	0	0	0	1	1	1	0
UBA2199 sp018897435	0	0	1	0	0	0	0	0	0	0	0	1	0	0
UBA647 sp002299555	0	0	1	1	0	0	0	0	0	0	0	1	1	0
UBA876 sp002294665	0	0	1	0	0	0	0	0	0	0	0	1	0	0
UBA876 sp011049425	0	0	1	1	0	0	0	0	0	0	0	1	1	0
UBA876 sp016926835	0	0	1	0	0	0	0	0	0	0	0	1	1	0
Guanabacterium sedimentis	0	0	1	1	0	0	0	0	0	0	0	1	1	0
Guanabacterium sp005223145	0	0	1	1	0	0	0	0	0	0	0	1	1	0
JAFGBY01 sp016932915	0	0	1	1	0	0	0	0	0	0	0	1	1	0
Chloracidobacterium aggregatum	0	1	1	0	0	0	0	0	0	0	1	1	1	0
Chloracidobacterium sp002254845	0	1	1	0	0	0	0	0	0	0	1	1	1	0
Chloracidobacterium thermophilum	0	1	1	0	0	0	0	0	0	0	1	1	1	0
Chloracidobacterium validum	0	1	1	0	0	0	0	0	0	0	1	1	1	0
JACQXX01 sp016208495	0	1	1	0	0	0	0	0	0	0	1	1	1	0
JADJPF01 sp016213785	0	1	1	0	0	0	0	0	0	0	1	1	1	0
JADJPF01 sp016713405	0	1	1	0	0	0	0	0	0	0	1	1	1	0
DSOJ01 sp011046985	0	1	1	0	0	0	0	0	0	0	1	1	1	0
HR10 sp002898775	0	1	0	0	0	0	0	0	0	0	1	1	1	0
HR10 sp002923315	0	1	0	0	0	0	0	0	0	0	1	1	1	0
HR10 sp011053445	0	1	0	0	0	0	0	0	0	0	1	1	1	0
HR10 sp011056055	0	1	1	0	0	0	0	0	0	0	1	0	0	0
HR10 sp011058595	0	1	1	0	0	0	0	0	0	0	1	1	1	0
J050 sp003696865	0	1	1	0	0	0	0	0	0	0	1	1	1	0
JACQTD01 sp016210985	0	1	1	0	0	0	0	0	0	0	1	1	1	0
3-1-20CM-3-53-8 sp001920415	0	1	1	0	0	0	0	0	0	0	1	1	1	0
GCA-002050365 sp002050355	0	1	1	0	0	0	0	0	0	0	1	1	1	0
GCA-002050365 sp002050365	0	1	1	0	0	0	0	0	0	0	1	1	1	0
GCA-002050365 sp002050455	0	1	1	0	0	0	0	0	0	0	1	1	1	0
GCA-002050365 sp013696385	0	1	1	0	0	0	0	0	0	0	1	1	1	0
GCA-002050365 sp013813755	0	1	0	0	0	0	0	0	0	0	1	1	0	0
GCA-002050365 sp902805935	0	1	1	0	0	0	0	0	0	0	1	1	1	0
J014 sp003697135	0	1	1	0	0	0	0	0	0	0	1	1	1	0
J014 sp011058355	0	1	1	0	0	0	0	0	0	0	1	1	1	0
JACCRA01 sp013813825	0	1	1	0	0	0	0	0	0	0	1	1	1	0
JACCYN01 sp013695245	0	1	1	0	0	0	0	0	0	0	1	1	0	0
JACCYN01 sp013696465	0	1	0	0	0	0	0	0	0	0	1	1	1	0
JACDEG01 sp013816505	0	1	1	0	0	0	0	0	0	0	1	1	1	0
JACMLC01 sp014379795	0	0	0	0	0	0	0	0	0	0	1	1	0	0
JACMLC01 sp019247865	0	1	1	0	0	0	0	0	0	0	1	0	1	0
JACVRN01 sp014534425	0	1	1	0	0	0	0	0	0	0	1	1	1	0
JAFDVJ01 sp016715115	0	1	1	0	0	0	0	0	0	0	1	1	1	0
JAFDVJ01 sp018269075	0	1	1	0	0	0	0	0	0	0	1	1	1	0
OLB17 sp001464455	0	1	1	0	0	0	0	0	0	0	1	1	1	0
OLB17 sp001464665	0	1	1	0	0	0	0	0	0	0	1	1	1	0
OLB17 sp001567505	0	1	1	0	0	0	0	0	0	0	1	1	1	0
OLB17 sp002333435	0	1	1	0	0	0	0	0	0	0	1	1	1	0
OLB17 sp002360555	0	1	1	0	0	0	0	0	0	0	1	1	1	0
OLB17 sp002483395	0	1	1	0	0	0	0	0	0	0	1	1	0	0
OLB17 sp003223025	0	1	1	0	0	0	0	0	0	0	1	1	1	0
OLB17 sp003223975	0	1	0	0	0	0	0	0	0	0	1	1	0	0
OLB17 sp003577445	0	1	1	0	0	0	0	0	0	0	1	1	1	0
OLB17 sp011388875	0	1	1	0	0	0	0	0	0	0	1	1	1	0
OLB17 sp013140875	0	1	1	0	0	0	0	0	0	0	1	1	1	0
OLB17 sp013695195	0	1	1	0	0	0	0	0	0	0	1	1	1	0
OLB17 sp013695495	0	1	1	0	0	0	0	0	0	0	1	1	0	0
OLB17 sp014379075	0	0	1	0	0	0	0	0	0	0	1	1	0	0
OLB17 sp015075585	0	1	1	0	0	0	0	0	0	0	1	1	1	0
OLB17 sp016700075	0	1	1	0	0	0	0	0	0	0	1	1	1	0
OLB17 sp016703965	0	1	1	0	0	0	0	0	0	0	1	1	1	0
OLB17 sp016706275	0	1	1	0	0	0	0	0	0	0	1	1	1	0
OLB17 sp016711345	0	1	1	0	0	0	0	0	0	0	1	1	1	0
OLB17 sp016712045	0	1	1	0	0	0	0	0	0	0	1	1	1	0
OLB17 sp016713675	0	1	1	0	0	0	0	0	0	0	1	1	1	0
OLB17 sp016715795	0	1	1	0	0	0	0	0	0	0	1	1	1	0
OLB17 sp016716365	0	1	1	0	0	0	0	0	0	0	1	1	1	0
OLB17 sp016716435	0	1	1	0	0	0	0	0	0	0	1	1	1	0
OLB17 sp016718135	0	1	1	0	0	0	0	0	0	0	1	1	1	0
OLB17 sp016720705	0	1	1	0	0	0	0	0	0	0	1	1	1	0
OLB17 sp016789145	0	1	1	0	0	0	0	0	0	0	1	1	1	0
OLB17 sp016789265	0	1	1	0	0	0	0	0	0	0	1	1	1	0
OLB17 sp017983495	0	1	1	0	0	0	0	0	0	0	1	1	1	0
OLB17 sp018060305	0	1	1	0	0	0	0	0	0	0	1	0	1	0
OLB17 sp018269005	0	1	1	0	0	0	0	0	0	0	1	1	1	0
OLB17 sp019247455	0	1	1	0	0	0	0	0	0	0	1	1	1	0
OLB17 sp902826385	0	1	1	0	0	0	0	0	0	0	1	1	0	0
OLB17 sp902826795	0	1	1	0	0	0	0	0	0	0	1	1	1	0
PSRF01 sp002427845	0	1	1	0	0	0	0	0	0	0	1	1	1	0
PSRF01 sp003175865	0	1	0	0	0	0	0	0	0	0	1	0	0	0
PSRF01 sp003488005	0	1	1	0	0	0	0	0	0	0	1	1	1	0
PSRF01 sp013697915	0	1	1	0	0	0	0	0	0	0	1	1	1	0
PSRF01 sp013811945	0	1	1	0	0	0	0	0	0	0	1	1	1	0
PSRF01 sp013812905	0	1	1	0	0	0	0	0	0	0	1	0	1	0
PSRF01 sp013817595	0	1	0	0	0	0	0	0	0	0	1	1	1	0
PSRF01 sp014380365	0	1	1	0	0	0	0	0	0	0	1	1	1	0
Pyrinomonas methylaliphatogenes	0	1	1	0	0	0	0	0	0	0	1	1	1	0
QHXM01 sp003222945	0	1	1	0	0	0	0	0	0	0	1	1	1	0
QHXM01 sp013698055	0	0	1	0	0	0	0	0	0	0	1	0	1	0
QHXN01 sp003222975	0	1	1	0	0	0	0	0	0	0	1	1	1	0
QHXN01 sp019239425	0	1	1	0	0	0	0	0	0	0	1	1	1	0
QHXN01 sp019242475	0	1	1	0	0	0	0	0	0	0	1	1	1	0
QHXQ01 sp003223935	0	0	0	0	0	0	0	0	0	0	1	1	1	0
QQUY01 sp003385635	0	1	1	0	0	0	0	0	0	0	1	1	1	0
QQUY01 sp013003215	0	1	1	0	0	0	0	0	0	0	1	1	1	0
QQUY01 sp013003295	0	1	1	0	0	0	0	0	0	0	1	1	1	0
QQUY01 sp016700175	0	1	1	0	0	0	0	0	0	0	1	1	1	0
SXVE01 sp005790265	0	1	0	0	0	0	0	0	0	0	1	0	1	0
UBA11740 sp003168335	0	1	1	0	0	0	0	0	0	0	1	1	1	0
UBA11740 sp003222855	0	1	0	0	0	0	0	0	0	0	1	1	0	0
UBA11740 sp003222895	0	1	1	0	0	0	0	0	0	0	1	1	1	0
UBA11740 sp003487805	0	1	1	0	0	0	0	0	0	0	1	1	1	0
CAIOZW01 sp903828635	0	1	1	0	0	0	0	0	0	0	1	1	1	0
CAIOZW01 sp903862855	0	1	1	0	0	0	0	0	0	0	0	1	1	0
JACPYM01 sp016196035	0	1	1	0	0	0	0	0	0	0	1	1	1	0
JADJLO01 sp016710075	0	1	1	0	0	0	0	0	0	0	1	1	1	0
JADJXM01 sp016700195	0	1	1	0	0	0	0	0	0	0	1	1	1	0
JADJXM01 sp016715865	0	1	1	0	0	0	0	0	0	0	1	1	1	0
JAFDVL01 sp016789725	0	1	1	0	0	0	0	0	0	0	1	1	1	0
JAFDVL01 sp018268995	0	1	1	0	0	0	0	0	0	0	1	1	1	0
RBC074 sp016789605	0	1	1	0	0	0	0	0	0	0	1	1	1	0
RBC074 sp017991275	0	1	0	0	0	0	0	0	0	0	1	1	1	0
RBC074 sp018269055	0	1	1	0	0	0	0	0	0	0	1	1	1	0
RBC074 sp902825875	0	1	1	0	0	0	0	0	0	0	1	1	1	0
JADIYM01 sp016705245	0	1	1	0	0	0	0	0	0	0	1	1	1	0
JACQDB01 sp016201275	0	1	1	0	0	0	0	0	0	0	1	1	1	0
JADGNW01 sp017883315	0	1	1	0	0	0	0	0	0	0	1	1	1	0
QHVH01 sp003222245	0	1	1	0	0	0	0	0	0	0	1	1	1	0
UBA7656 sp002483445	0	1	1	0	0	0	0	0	0	0	1	1	1	0
CAIWXX01 sp903916735	0	0	1	1	0	0	0	0	0	0	1	1	1	0
JACPPM01 sp016191015	0	0	1	1	0	0	0	0	0	0	1	1	1	0
HRBIN11 sp002898535	0	1	1	1	0	0	0	0	0	0	1	1	1	0
Acanthopleuribacter pedis	0	0	1	1	0	0	0	0	0	0	1	1	1	0
Acanthopleuribacter sp017498545	0	0	1	1	0	0	0	0	0	0	1	1	1	0
GCA-2747255 sp002747255	0	0	1	1	0	0	0	0	0	0	1	1	1	0
Geothrix fermentans	0	1	1	0	0	0	0	0	0	0	1	1	1	0
Geothrix sp003158505	0	1	1	0	0	0	0	0	0	0	1	1	1	0
Geothrix sp003538615	0	1	1	0	0	0	0	0	0	0	1	1	0	0
Geothrix sp013334395	0	1	1	0	0	0	0	0	0	0	1	1	1	0
Geothrix sp013390615	0	1	1	0	0	0	0	0	0	0	1	1	1	0
Geothrix sp016195985	0	1	1	0	0	0	0	0	0	0	1	1	1	0
Geothrix sp016714685	0	1	1	0	0	0	0	0	0	0	1	1	1	0
Geothrix sp016721195	0	1	1	0	0	0	0	0	0	0	1	1	1	0
Geothrix sp017859995	0	1	1	0	0	0	0	0	0	0	1	1	0	0
Geothrix sp903839205	0	1	1	0	0	0	0	0	0	0	0	1	1	0
Geothrix sp903840385	0	1	1	0	0	0	0	0	0	0	1	1	1	0
Geothrix sp903843705	0	1	1	0	0	0	0	0	0	0	1	1	1	0
Geothrix sp903857495	0	1	1	0	0	0	0	0	0	0	1	1	1	0
Geothrix sp903863195	0	1	1	0	0	0	0	0	0	0	1	1	1	0
Geothrix sp903873655	0	1	1	0	0	0	0	0	0	0	1	1	1	0
Geothrix sp903876615	0	0	1	0	0	0	0	0	0	0	1	1	1	0
Geothrix sp903880675	0	1	1	0	0	0	0	0	0	0	1	1	1	0
Geothrix sp903884655	0	1	1	0	0	0	0	0	0	0	1	1	1	0
Geothrix sp903890595	0	1	1	0	0	0	0	0	0	0	1	1	1	0
Geothrix sp903913215	0	1	1	0	0	0	0	0	0	0	1	1	1	0
Geothrix sp903919165	0	1	1	0	0	0	0	0	0	0	1	1	0	0
Geothrix sp903927605	0	1	1	0	0	0	0	0	0	0	1	1	1	0
Geothrix sp903937385	0	1	1	0	0	0	0	0	0	0	1	1	1	0
Holophaga foetida	0	1	1	0	0	0	0	0	0	0	0	1	0	0
Holophaga sp002068835	0	1	1	0	0	0	0	0	0	0	1	1	1	0
Holophaga sp002297665	0	1	1	0	0	0	0	0	0	0	0	1	1	0
Holophaga sp002298155	0	1	1	0	0	0	0	0	0	0	1	1	1	0
Holophaga sp002319925	0	1	1	0	0	0	0	1	0	0	1	1	1	0
Holophaga sp003165415	0	1	1	0	0	0	0	0	0	0	1	1	1	0
Holophaga sp016715205	0	1	1	0	0	0	0	0	0	0	1	1	1	0
Holophaga sp017859955	0	1	0	0	0	0	0	0	0	0	0	1	0	0
Holophaga sp903868115	0	1	1	0	0	0	0	0	0	0	1	1	1	0
JACQZU01 sp016213735	0	1	1	0	0	0	0	0	0	0	1	1	1	0
JADJVL01 sp016710635	0	1	1	0	0	0	0	0	0	0	1	1	1	0
JADJVL01 sp016720465	0	0	1	0	0	0	0	0	0	0	1	1	1	0
JADJVL01 sp016722505	0	1	1	0	0	0	0	0	0	0	1	1	1	0
JAFDVN01 sp016192145	0	1	1	0	0	0	0	0	0	0	1	1	1	0
JAFDVN01 sp018269025	0	1	1	0	0	0	0	0	0	0	1	1	1	0
UBA12189 sp003530835	0	1	1	0	0	0	0	0	0	0	1	0	1	0
UBA12189 sp005788175	0	0	1	0	0	0	0	0	0	0	0	0	1	0
UBA12189 sp014189895	0	1	1	0	0	0	0	0	0	0	1	1	1	0
WRHW01 sp009783055	0	1	1	0	0	0	0	0	0	0	0	1	1	0
Thermotomaculum hydrothermale	0	0	1	0	0	0	0	1	0	0	0	1	1	0
Thermotomaculum sp015487755	0	0	0	0	0	0	0	1	0	0	0	1	1	0
UM-FILTER-49-7 sp002789615	0	0	1	1	0	0	0	0	0	0	0	1	1	0
UM-FILTER-49-7 sp003650445	0	0	0	1	0	0	0	0	0	0	0	0	1	0
UM-FILTER-49-7 sp013151025	0	0	1	1	0	0	0	0	0	0	0	1	1	0
UM-FILTER-49-7 sp013152385	0	0	1	1	0	0	0	0	0	0	0	1	1	0
AA152 sp003222305	0	1	1	1	0	0	0	0	0	0	1	1	1	0
Gp22-AA3 sp003223135	0	1	1	0	0	0	0	0	0	0	1	1	1	0
Gp22-AA3 sp003223145	0	1	1	0	0	0	0	0	0	0	1	1	1	0
Gp22-AA3 sp016177515	0	1	1	0	0	0	0	0	0	0	1	1	1	0
JACQNT01 sp016202915	0	0	0	0	0	0	0	0	0	0	0	0	0	0
JAGYID01 sp018606725	0	1	1	0	0	0	0	0	0	0	1	1	1	0
QHXZ01 sp003223165	0	1	1	0	0	0	0	0	0	0	1	0	1	0
J045 sp003696075	0	0	1	0	0	0	0	1	0	0	1	1	1	0
J065 sp003695625	0	0	1	0	0	0	0	1	0	0	1	1	1	0
JAGOJY01 sp017994815	0	0	1	0	0	0	0	1	0	0	1	1	1	0
JACPZX01 sp016195325	0	1	1	1	0	0	0	0	0	0	1	1	1	0
JACXWD01 sp014764515	0	1	1	0	0	0	0	1	0	0	1	1	1	0
Mor1 sp001664505	0	1	1	1	0	0	0	0	0	0	1	1	1	0
WVWW01 sp011773795	0	1	1	1	0	0	0	0	0	0	1	1	1	0
QHYA01 sp003223995	0	0	1	1	0	0	0	0	0	0	1	0	1	0
SMYD01 sp004356015	0	1	1	0	0	0	0	0	0	0	1	1	1	0
Gp7-AA10 sp003222375	0	1	1	0	0	0	0	0	0	0	1	0	0	0
Gp7-AA10 sp003223695	0	1	1	0	0	0	0	0	0	0	1	1	0	0
JACPDH01 sp016184115	0	1	1	0	0	0	0	0	0	0	1	1	1	0
JADGNX01 sp017883265	0	1	1	0	0	0	0	0	0	0	1	1	1	0
JADGNZ01 sp017883205	0	1	1	0	0	0	0	0	0	0	1	1	1	0
JADGNZ01 sp017883235	0	1	1	0	0	0	0	0	0	0	1	1	1	0
JADGNZ01 sp019247495	0	1	1	0	0	0	0	0	0	0	1	1	1	0
QHVS01 sp003223635	0	1	1	0	0	0	0	0	0	0	1	1	1	0
QHVT01 sp003223645	0	1	1	0	0	0	0	0	0	0	1	1	1	0
QHVT01 sp016650215	0	1	1	0	0	0	0	0	0	0	1	1	0	0
QHVT01 sp017883215	0	1	1	0	0	0	0	0	0	0	1	1	1	0
QHVT01 sp019242175	0	1	1	0	0	0	0	0	0	0	1	1	1	0
QHVT01 sp019244185	0	1	1	0	0	0	0	0	0	0	1	1	1	0
FEB-10 sp003105185	0	1	1	0	0	0	0	0	0	0	1	1	1	0
JAADFK01 sp013152925	0	0	0	1	0	0	0	0	0	0	1	1	1	0
JAADFN01 sp013152895	0	0	1	0	0	0	0	0	0	0	1	1	1	0
JAADFN01 sp015493585	0	0	1	1	0	0	0	0	0	0	1	1	1	0
JACXWA01 sp014764485	0	0	0	1	0	0	0	0	0	0	1	1	1	0
JAAYVZ01 sp012516935	0	0	1	1	0	0	0	0	0	0	1	1	1	0
JACADV01 sp011388795	0	0	1	1	0	0	0	0	0	0	1	1	1	0
JACADV01 sp013388425	0	0	1	0	0	0	0	0	0	0	1	0	1	0
JACQZW01 sp016213675	0	0	1	1	0	0	0	0	0	0	1	1	1	0
RBG-13-68-16 sp001766905	0	0	1	1	0	0	0	1	0	0	1	1	1	0
RBG-13-68-16 sp002279285	0	0	1	1	0	0	0	1	0	0	1	1	0	0
RBG-13-68-16 sp003133645	0	0	1	1	0	0	0	1	0	0	0	1	1	0
RBG-13-68-16 sp003158745	0	0	1	1	0	0	0	1	0	0	1	1	1	0
RBG-13-68-16 sp004298115	0	0	1	1	0	0	0	1	0	0	1	1	1	0
Thermoanaerobaculum aquaticum	0	0	1	0	0	0	0	1	0	0	1	1	1	0
UBA2201 sp002327305	0	0	1	1	0	0	0	1	0	0	1	1	1	0
Gp7-AA6 sp003222385	0	1	1	0	0	0	0	0	0	0	1	1	1	0
CAIMWE01 sp903845115	0	1	1	0	0	0	0	0	0	0	1	1	1	0
Fen-183 sp003152095	0	1	1	0	0	0	0	0	0	0	1	1	0	0
Fen-183 sp016716715	0	1	1	0	0	0	0	0	0	0	1	1	1	0
JAEUQS01 sp016789625	0	1	1	0	0	0	0	0	0	0	1	1	0	0
RHKY01 sp008363385	0	1	1	0	0	0	0	0	0	0	1	1	1	0
UBA5066 sp002414905	0	1	1	0	0	0	0	0	0	0	1	1	1	0
UBA5066 sp016714815	0	1	1	0	0	0	0	0	0	0	0	1	1	0
UBA5066 sp016716705	0	1	1	0	0	0	0	0	0	0	1	1	0	0
UBA5066 sp016719485	0	1	1	0	0	0	0	0	0	0	1	1	1	0
UBA5066 sp017999215	0	0	1	0	0	0	0	0	0	0	1	1	1	0
QQVD01 sp003388555	0	1	1	0	0	0	0	0	0	0	1	1	1	0
WTGL01 sp009836625	0	1	1	0	0	0	0	0	0	0	1	1	1	0
WTGL01 sp009837085	0	1	1	0	0	0	0	0	0	0	1	1	1	0
WTGL01 sp009837885	0	1	1	0	0	0	0	0	0	0	1	1	1	0
WTGL01 sp009843505	0	1	1	0	0	0	0	0	0	0	1	1	1	0
WTGL01 sp009845425	0	1	1	0	0	0	0	0	0	0	1	1	1	0
WTGL01 sp011523565	0	1	1	0	0	0	0	0	0	0	1	1	1	0
WTGL01 sp011525365	0	1	1	0	0	0	0	0	0	0	1	1	1	0
WTGL01 sp012270995	0	1	1	0	0	0	0	0	0	0	1	1	1	0
CAJQNK01 sp905479655	0	1	1	0	0	0	0	0	0	0	1	1	1	0
J023 sp003697015	0	1	1	0	0	0	0	0	0	0	1	1	1	0
JAAYLR01 sp012521815	0	1	1	0	0	0	0	0	0	0	1	1	1	0
JAAYLR01 sp016699405	0	1	1	0	0	0	0	0	0	0	1	1	1	0
JACTMI01 sp011525905	0	1	1	0	0	0	0	0	0	0	1	1	1	0
JACTMI01 sp014584695	0	1	1	0	0	0	0	0	0	0	1	1	0	0
JACTMI01 sp017860005	0	1	1	0	0	0	0	0	0	0	1	1	1	0
JAGPDF01 sp017998715	0	1	1	0	0	0	0	0	0	0	1	1	1	0
JAGPDF01 sp018057705	0	1	1	0	0	0	0	0	0	0	1	1	1	0
M0029 sp006227875	0	1	1	0	0	0	0	0	0	0	1	0	1	0
SZUA-115 sp003231035	0	1	0	0	0	0	0	0	0	0	1	1	1	0
UBA5704 sp002420005	0	1	1	0	0	0	0	0	0	0	0	1	1	0
DSQY01 sp011362725	0	0	1	1	0	0	0	0	0	0	1	1	1	0
DTPS01 sp011353845	0	0	0	1	0	0	0	1	0	0	1	1	0	0
UBA4820 sp002402325	0	0	1	1	0	0	0	0	0	0	1	0	1	0
UBA4820 sp012798145	0	0	1	1	0	0	0	0	0	0	0	1	1	0
CAINFC01 sp903847975	0	0	1	1	0	0	0	0	0	0	1	1	1	0
JAAYUB01 sp012517875	0	0	1	1	0	0	0	0	0	0	1	1	0	0
JAAYUB01 sp017996395	0	0	1	1	0	0	0	0	0	0	1	1	1	0
JAFGRT01 sp016935015	0	0	1	1	0	0	0	0	0	0	1	1	1	0
JAGNHB01 sp018001935	0	0	1	1	0	0	0	0	0	0	1	1	1	0
JACOSC01 sp016179055	0	1	1	1	0	0	0	0	0	0	1	1	1	0
JACQTF01 sp016210925	0	1	1	0	0	0	0	0	0	0	1	1	0	0
JACQSX01 sp016199665	0	1	1	0	0	0	0	0	0	0	1	1	1	0
JACQSX01 sp016211105	0	1	1	0	1	1	0	1	1	0	1	1	1	1
JACQSY01 sp016211085	0	1	1	0	0	0	0	0	0	0	0	1	0	0
RPQK01 sp003819755	0	1	1	1	0	0	0	0	0	0	1	1	1	0
Gp18-AA60 sp003225335	0	1	1	0	0	0	0	0	0	0	1	1	1	0
JAAYAM01 sp012719355	0	1	1	0	0	0	0	0	0	0	1	1	1	0
JAAYAM01 sp016929335	0	1	1	0	0	0	0	0	0	0	1	1	1	0
JAAYCX01 sp012719455	0	1	1	0	0	0	0	0	0	0	0	1	1	0
JAAYCX01 sp012729555	0	1	1	0	0	0	0	0	0	0	1	1	1	0
JAAYCX01 sp016934555	0	1	1	0	0	0	0	0	0	0	1	1	1	0
JACADW01 sp013388445	0	1	1	0	0	0	0	0	0	0	1	0	1	0
JACADW01 sp017860075	0	1	1	0	0	0	0	0	0	0	0	0	1	0
JAFNAG01 sp017860135	0	1	1	0	0	0	0	0	0	0	1	1	1	0
UBA6911 sp002451015	0	1	1	0	0	0	0	0	0	0	1	1	1	0
UBA6911 sp016933615	0	1	1	0	0	0	0	0	0	0	1	1	1	0
UBA6911 sp016934295	0	1	1	0	0	0	0	0	0	0	1	1	1	0
UBA890 sp002722645	0	1	1	0	0	0	0	0	0	0	1	1	1	0
UBA890 sp002731215	0	0	0	1	0	0	0	0	0	0	0	0	0	0
WLXD01 sp012103255	0	0	1	1	0	0	0	0	0	0	1	1	1	0
Bin61 sp002238705	0	1	1	0	0	0	0	0	0	0	1	0	1	0
Bin61 sp009835985	0	1	1	0	0	0	0	0	0	0	1	1	1	0
Bin61 sp009840635	0	1	1	0	0	0	0	0	0	0	1	1	1	0
Bin61 sp012271265	0	1	1	0	0	0	0	0	0	0	1	1	1	0
SMYC01 sp004356105	0	1	1	0	0	0	0	0	0	0	1	1	1	0
AA29 sp003222295	0	1	1	0	0	0	0	0	0	0	1	0	1	0
AA32 sp003222275	0	1	1	0	0	0	0	0	0	0	1	1	1	0
AA32 sp003223555	0	1	1	0	0	0	0	0	0	0	1	1	1	0
CADEEV01 sp902826455	0	1	1	0	0	0	0	0	0	0	1	1	1	0
FEN-336 sp003155335	0	0	1	0	0	0	0	0	0	0	0	1	0	0
JACQGI01 sp016199625	0	0	0	0	0	0	0	0	0	0	0	0	0	0
JAFGSN01 sp016934575	0	1	1	0	0	0	0	0	0	0	1	1	1	0
WYBL01 sp011526565	0	1	1	0	0	0	0	0	0	0	1	1	1	0
JAGNNV01 sp016650185	0	1	1	0	0	0	0	0	0	0	1	1	1	0
JAGNNV01 sp017990495	0	1	0	0	0	0	0	0	0	0	1	1	1	0
2-12-FULL-66-21 sp001767455	0	1	1	0	0	0	0	0	0	0	1	1	1	0
Gp6-AA38 sp003223835	0	1	1	0	0	0	0	0	0	0	1	1	0	0
JACCRT01 sp013813355	0	0	1	0	0	0	0	0	0	0	1	0	1	0
JACCXG01 sp013697225	0	1	0	0	0	0	0	0	0	0	1	1	1	0
JACDCA01 sp013694635	0	1	1	0	0	0	0	0	0	0	1	1	1	0
JACDCA01 sp013694845	0	1	1	0	0	0	0	0	0	0	1	1	1	0
JACDCA01 sp013817065	0	1	1	0	0	0	0	0	0	0	1	1	1	0
JACPDI01 sp016184105	0	1	1	0	0	0	0	0	0	0	1	1	1	0
QHWT01 sp003222675	0	1	1	0	0	0	0	0	0	0	1	1	1	0
QHWT01 sp013362195	0	0	0	0	0	0	0	0	0	0	1	1	1	0
FEN-299 sp003157675	0	0	1	0	0	0	0	0	0	0	1	1	1	0
FEN-299 sp017883185	0	1	1	0	0	0	0	0	0	0	1	1	1	0
Fen-181 sp003170135	0	1	1	0	0	0	0	0	0	0	1	1	1	0
JACPPN01 sp016190995	0	1	1	0	0	0	0	0	0	0	1	1	1	0
JACQTH01 sp016178075	0	1	1	0	0	0	0	0	0	0	1	1	0	0
JACQTH01 sp016210935	0	1	1	0	0	0	0	0	0	0	1	1	0	0
JAEUQQ01 sp016789685	0	1	1	0	0	0	0	0	0	0	1	1	1	0
JAFNAJ01 sp017860085	0	1	1	0	0	0	0	0	0	0	1	1	1	0
SCN-69-37 sp001724025	0	1	1	0	0	0	0	0	0	0	1	1	1	0
SCN-69-37 sp003242705	0	1	1	0	0	0	0	0	0	0	1	1	1	0
SCUN01 sp004297655	0	1	1	0	0	0	0	0	0	0	1	1	1	0
SYFT01 sp005799825	0	1	1	0	0	0	0	0	0	0	1	1	1	0
SYFT01 sp009694745	0	1	1	0	0	0	0	0	0	0	1	1	1	0
SYFT01 sp013203475	0	1	1	0	0	0	0	0	0	0	1	1	1	0
SYFT01 sp016716905	0	1	1	0	0	0	0	0	0	0	1	1	1	0
SYFT01 sp016871335	0	1	1	0	0	0	0	0	0	0	1	1	1	0
12-FULL-67-14b sp001768615	0	1	1	0	0	0	0	0	0	0	1	1	1	0
12-FULL-67-14b sp002737365	0	1	1	0	0	0	0	0	0	0	1	0	1	0
12-FULL-67-14b sp009694735	0	1	1	0	0	0	0	0	0	0	1	1	1	0
12-FULL-67-14b sp016871275	0	1	1	0	0	0	0	0	0	0	1	1	1	0
2-02-FULL-65-29 sp001767435	0	1	1	0	0	0	0	0	0	0	1	1	1	0
2-12-FULL-65-11 sp001767495	0	1	1	0	0	0	0	0	0	0	1	1	1	0
CADEFD01 sp016789705	0	1	1	0	0	0	0	0	0	0	1	1	1	0
CADEFD01 sp018000455	0	1	1	0	0	0	0	0	0	0	1	1	1	0
CADEFD01 sp902826065	0	1	1	0	0	0	0	0	0	0	1	1	1	0
CADEFD01 sp902826515	0	1	1	0	0	0	0	0	0	0	1	1	1	0
Gp6-AA40 sp001767195	0	1	1	0	0	0	0	0	0	0	1	1	1	0
Gp6-AA40 sp001767525	0	1	1	0	0	0	0	0	0	0	1	1	1	0
Gp6-AA40 sp003222635	0	1	1	0	0	0	0	0	0	0	1	1	1	0
Gp6-AA40 sp013140775	0	1	1	0	0	0	0	0	0	0	1	1	1	0
Gp6-AA40 sp016184455	0	1	1	0	0	0	0	0	0	0	1	1	1	0
Gp6-AA40 sp016190945	0	1	1	0	0	0	0	0	0	0	1	1	1	0
Gp6-AA40 sp016192845	0	1	0	0	0	0	0	0	0	0	1	1	1	0
Gp6-AA40 sp016210845	0	1	1	0	0	0	0	1	0	0	1	1	1	0
Gp6-AA40 sp016213695	0	1	1	0	0	0	0	0	0	0	1	1	1	0
Gp6-AA40 sp016871375	0	1	1	0	0	0	0	0	0	0	1	1	1	0
Gp6-AA45 sp001917905	0	1	1	0	0	0	0	0	0	0	1	1	1	0
Gp6-AA45 sp003222395	0	1	1	0	0	0	0	0	0	0	1	1	1	0
Gp6-AA45 sp003222535	0	1	1	0	0	0	0	0	0	0	1	1	1	0
Gp6-AA45 sp003223775	0	1	1	0	0	0	0	0	0	0	1	1	0	0
Gp6-AA45 sp016195265	0	1	1	0	0	0	0	0	0	0	1	1	1	0
Gp6-AA45 sp016195295	0	1	0	0	0	0	0	0	0	0	1	1	0	0
JABFRY01 sp013140955	0	1	1	0	0	0	0	0	0	0	1	1	1	0
JACCSI01 sp013813075	0	1	1	0	0	0	0	0	0	0	1	0	1	0
JADGOC01 sp017883165	0	1	1	0	0	0	0	0	0	0	1	1	1	0
JAENWD01 sp016650245	0	1	1	0	0	0	0	0	0	0	1	1	1	0
UBA2999 sp002346475	0	1	1	0	0	0	0	0	0	0	1	1	1	0
VFZH01 sp016871255	0	1	1	0	0	0	0	0	0	0	1	1	1	0
VFZN01 sp016871195	0	1	1	0	0	0	0	0	0	0	1	1	1	0
WHSN01 sp009380045	0	1	1	0	0	0	0	1	0	0	1	1	1	0
WHSN01 sp016871175	0	1	0	0	0	0	0	0	0	0	1	1	1	0
WHSN01 sp018268955	0	1	1	0	0	0	0	0	0	0	1	1	1	0
WHSN01 sp902825985	0	1	1	0	0	0	0	0	0	0	1	1	1	0
WHSN01 sp902826465	0	1	1	0	0	0	0	0	0	0	1	1	1	0
UBA11600 sp002714165	0	1	1	0	0	0	0	0	0	0	1	0	0	0
UBA11600 sp002717745	0	1	1	0	0	0	0	0	0	0	1	0	1	0
UBA11600 sp002720285	0	0	0	0	0	0	0	0	0	0	1	0	0	0
UBA11600 sp002730735	0	1	1	0	0	0	0	0	0	0	1	0	0	0
UBA2161 sp002328835	0	1	1	0	0	0	0	0	0	0	1	1	1	0
UBA2161 sp002730525	0	1	1	0	0	0	0	0	0	0	1	1	1	0
UBA8106 sp002696705	0	1	1	0	0	0	0	0	0	0	1	1	0	0
UBA8106 sp003509065	0	1	0	0	0	0	0	0	0	0	1	1	1	0
UBA823 sp002296225	0	1	1	0	0	0	0	0	0	0	1	1	1	0
DTWD01 sp012963185	0	1	1	0	0	0	0	0	0	0	1	1	1	0
JAAXGX01 sp012271165	0	1	0	0	0	0	0	0	0	0	1	0	0	0
NP936 sp002726085	0	1	1	0	0	0	0	0	0	0	1	1	1	0
NP936 sp015659035	0	1	0	0	0	0	0	0	0	0	1	1	0	0
UBA2990 sp002347025	0	1	1	0	0	0	0	0	0	0	1	1	1	0
UBA2994 sp002346545	0	1	1	0	0	0	0	0	0	0	1	1	1	0
UBA8438 sp002712885	0	1	1	0	0	0	0	0	0	0	1	1	1	0
UBA8438 sp005778315	0	1	1	0	0	0	0	0	0	0	1	1	0	0
UBA9620 sp003533545	0	1	1	0	0	0	0	0	0	0	1	1	1	0
VXRJ01 sp009838525	0	1	1	0	0	0	0	1	0	0	1	1	1	0
WTFV01 sp009861545	0	1	1	0	0	0	0	1	0	0	1	1	1	0
WTFV01 sp011523485	0	1	1	0	0	0	0	0	0	0	1	0	1	0
WTFV01 sp011523845	0	1	1	0	0	0	0	0	0	0	1	1	1	0
Luteitalea pratensis	0	1	1	0	0	0	0	0	0	0	1	1	1	0
Luteitalea sp001464065	0	1	1	0	0	0	0	0	0	0	1	1	1	0
Luteitalea sp013695405	0	1	0	0	0	0	0	0	0	0	1	1	1	0
Luteitalea sp016865485	0	1	1	0	0	0	0	0	0	0	1	1	1	0
WHTT01 sp009377495	0	1	1	0	0	0	0	1	0	0	1	1	1	0
WHTT01 sp009377605	0	1	1	0	0	0	0	1	0	0	1	1	1	0
ATN3 sp003577105	0	1	1	0	0	0	0	0	0	0	0	1	1	0
AC-14 sp005888325	0	1	1	0	0	0	0	0	0	0	1	1	1	0
CADCTB01 sp902805665	0	1	1	0	0	0	0	0	0	0	1	1	1	0
CADDZP01 sp019243595	0	1	1	0	0	0	0	0	0	0	0	1	0	0
CADDZP01 sp019244985	0	1	1	0	0	0	0	0	0	0	1	1	1	0
CADDZP01 sp902812475	0	1	1	0	0	0	0	0	0	0	1	1	1	0
AC-25 sp005888395	0	1	1	0	0	0	0	0	0	0	1	1	1	0
AC-35 sp005884125	0	1	1	0	0	0	0	0	0	0	0	1	0	0
Acidimicrobium ferrooxidans	0	0	1	0	1	1	0	1	1	1	1	1	1	1
Acidimicrobium sp004366215	0	0	0	0	0	0	0	0	1	1	1	0	1	0
Acidithrix ferrooxidans	0	1	1	0	0	0	0	0	0	0	1	1	1	0
Ferrimicrobium acidiphilum	0	0	1	0	0	0	0	1	1	1	1	1	1	1
Ferrithrix thermotolerans	0	1	1	0	0	0	0	1	1	1	1	1	1	1
JABEUN01 sp013044385	0	1	1	0	1	1	0	1	1	1	1	1	1	1
JABEUN01 sp013044415	0	1	1	0	0	0	0	0	0	0	1	1	1	0
JABEUN01 sp013044475	0	0	0	0	0	0	0	0	0	0	1	1	1	0
SCQM01 sp004298555	0	1	1	0	0	0	0	0	0	0	1	0	1	0
SCQM01 sp013044365	0	1	1	0	0	0	0	0	0	0	1	1	1	0
Bin134 sp002239105	0	1	1	0	0	0	0	0	0	0	1	1	1	0
Bin134 sp009842675	0	1	1	0	0	0	0	0	0	0	1	1	1	0
Bin134 sp009843565	0	1	1	0	0	0	0	0	0	0	1	1	1	0
Bin134 sp009843865	0	0	1	0	0	0	0	0	0	0	1	1	1	0
VXNF01 sp009835395	0	1	1	0	0	0	0	0	0	0	1	1	1	0
VXNF01 sp009840735	0	1	1	0	0	0	0	0	0	0	1	1	1	0
Bog-793 sp003159795	0	1	1	0	1	1	0	1	1	1	1	1	1	1
CAIVND01 sp903845085	0	1	1	0	0	0	0	0	0	0	1	1	1	0
CAIVND01 sp903907185	0	1	1	0	0	0	0	0	0	0	1	1	0	0
Fen-455 sp003139355	0	1	1	0	0	0	0	0	0	0	1	1	1	0
Fen-455 sp003140595	0	1	1	0	1	1	0	1	1	1	1	1	1	1
Fen-455 sp003166375	0	0	0	0	1	1	0	1	1	1	1	1	0	0
Fen-455 sp003170375	0	1	1	0	1	1	0	1	1	0	1	1	1	1
Palsa-601 sp003136185	0	0	0	0	0	0	0	0	0	0	0	1	1	0
CADCSY01 sp902805555	0	1	1	0	0	0	0	0	0	0	1	1	1	0
JACOTK01 sp016178435	0	1	1	0	0	0	0	0	0	0	0	1	0	0
JADDRA01 sp016781105	0	1	1	0	0	0	0	0	0	0	1	1	1	0
LC5-5 sp016781135	0	1	1	0	0	0	0	0	0	0	1	1	1	0
CADCTF01 sp902805655	0	1	1	0	0	0	0	0	0	0	1	1	1	0
CAIXPF01 sp903921205	0	1	1	0	0	0	0	0	0	0	1	1	1	0
VGBO01 sp016870475	0	1	1	0	0	0	0	0	0	0	1	1	1	0
WHTX01 sp009377505	0	0	0	0	0	0	0	0	0	0	0	1	1	0
GCA-2861595 sp002861595	0	1	1	0	0	0	0	0	0	0	0	0	1	0
YB1-3 sp016781225	0	0	0	0	0	0	0	0	0	0	0	1	1	0
BACL27 sp002737635	0	1	1	0	0	0	0	0	0	0	1	0	1	0
BACL27 sp003535455	0	0	1	0	0	0	0	0	0	0	1	1	0	0
BACL27 sp003569125	0	1	1	0	0	0	0	0	0	0	0	0	0	0
BACL27 sp005805045	0	0	1	0	0	0	0	0	0	0	1	1	1	0
BACL27 sp009703975	0	0	1	0	0	0	0	0	0	0	1	0	1	0
BACL27 sp009923685	0	0	0	0	0	0	0	0	0	0	0	0	0	0
BACL27 sp009927565	0	1	1	0	0	0	0	0	0	0	0	1	1	0
BACL27 sp013204455	0	0	1	0	0	0	0	0	0	0	1	1	1	0
BACL27 sp014190055	0	0	1	0	0	0	0	0	0	0	0	1	0	0
BACL27 sp014190295	0	0	1	0	0	0	0	0	0	0	1	1	1	0
BACL27 sp016462185	0	1	1	0	0	0	0	0	0	0	1	1	1	0
BACL27 sp016463105	0	0	1	0	0	0	0	0	0	0	1	1	1	0
BACL27 sp016870935	0	0	1	0	0	0	0	0	0	0	0	1	1	0
BACL27 sp016871295	0	1	1	0	0	0	0	0	0	0	1	0	1	0
CAIYHK01 sp017856815	0	1	1	0	0	0	0	0	0	0	0	1	1	0
CAIYHK01 sp903925985	0	0	1	0	0	0	0	0	0	0	0	1	0	0
CSBr16-110 sp007117775	0	0	1	0	0	0	0	0	0	0	1	1	1	0
Casp-actino5 sp001510385	0	1	1	0	0	0	0	0	0	0	1	1	1	0
Casp-actino5 sp002501485	0	1	1	0	0	0	0	0	0	0	1	1	1	0
Casp-actino5 sp002727235	0	1	1	0	0	0	0	0	0	0	1	1	1	0
Casp-actino5 sp009923855	0	1	1	0	0	0	0	0	0	0	1	1	1	0
Casp-actino5 sp009924875	0	1	1	0	0	0	0	0	0	0	1	1	1	0
Casp-actino5 sp010024485	0	1	1	0	0	0	0	0	0	0	1	0	1	0
Casp-actino5 sp012269985	0	1	1	0	0	0	0	0	0	0	1	1	1	0
Casp-actino5 sp017859395	0	1	1	0	0	0	0	0	0	0	1	1	1	0
Casp-actino5 sp017859785	0	1	1	0	0	0	0	0	0	0	1	1	1	0
Casp-actino8 sp001510335	0	1	1	0	0	0	0	0	0	0	1	1	1	0
Casp-actino8 sp001510455	0	0	0	0	0	0	0	0	0	0	0	1	0	0
Casp-actino8 sp004379135	0	1	1	0	0	0	0	0	0	0	1	1	1	0
Casp-actino8 sp005787025	0	1	0	0	0	0	0	0	0	0	1	1	1	0
Casp-actino8 sp005787035	0	1	1	0	0	0	0	0	0	0	1	1	1	0
Casp-actino8 sp005801025	0	1	1	0	0	0	0	0	0	0	1	0	0	0
Casp-actino8 sp009694465	0	0	0	0	0	0	0	0	0	0	1	1	0	0
Casp-actino8 sp009700145	0	1	1	0	0	0	0	0	0	0	0	1	0	0
Casp-actino8 sp009704425	0	1	1	0	0	0	0	0	0	0	1	1	1	0
Casp-actino8 sp009705435	0	0	0	0	0	0	0	0	0	0	0	1	0	0
Casp-actino8 sp009923785	0	0	1	0	0	0	0	0	0	0	1	0	1	0
Casp-actino8 sp010030605	0	1	1	0	0	0	0	0	0	0	1	1	1	0
Casp-actino8 sp014190215	0	0	0	0	0	0	0	0	0	0	1	1	0	0
Casp-actino8 sp016871355	0	1	1	0	0	0	0	0	0	0	1	1	1	0
Casp-actino8 sp016871395	0	1	1	0	0	0	0	0	0	0	1	1	1	0
Casp-actino8 sp018882725	0	1	1	0	0	0	0	0	0	0	1	1	1	0
Casp-actino8 sp903872155	0	1	1	0	0	0	0	0	0	0	1	1	1	0
Desertimonas flava	0	1	1	0	0	0	0	0	0	0	1	1	1	0
F1-20-MAGs119 sp005787785	0	0	0	0	0	0	0	0	0	0	0	0	1	0
F1-20-MAGs119 sp009711295	0	1	1	0	0	0	0	0	0	0	1	1	1	0
F1-20-MAGs119 sp009919275	0	1	1	0	0	0	0	0	0	0	1	1	0	0
F1-20-MAGs119 sp013205145	0	1	1	0	0	0	0	0	0	0	1	1	1	0
F1-20-MAGs119 sp016870865	0	1	1	0	0	0	0	0	0	0	1	1	1	0
F1-20-MAGs119 sp018970175	0	1	1	0	0	0	0	0	0	0	1	1	1	0
F1-20-MAGs119 sp903858075	0	1	1	0	0	0	0	0	0	0	1	1	1	0
F1-60-MAGs027 sp005793215	0	1	1	0	0	0	0	0	0	0	1	1	1	0
F1-60-MAGs027 sp005793785	0	1	1	0	0	0	0	0	0	0	1	1	1	0
F1-60-MAGs027 sp005800965	0	1	1	0	0	0	0	0	0	0	1	1	1	0
F1-60-MAGs027 sp009926705	0	1	1	0	0	0	0	0	0	0	1	0	0	0
F1-60-MAGs027 sp009927665	0	0	1	0	0	0	0	0	0	0	1	1	1	0
F1-60-MAGs027 sp010025655	0	1	1	0	0	0	0	0	0	0	1	1	1	0
F1-60-MAGs027 sp016463775	0	1	1	0	0	0	0	0	0	0	1	1	1	0
F1-60-MAGs027 sp016870295	0	0	1	0	0	0	0	0	0	0	1	1	0	0
F1-60-MAGs027 sp017853375	0	1	1	0	0	0	0	0	0	0	1	1	1	0
F1-60-MAGs027 sp017856115	0	1	1	0	0	0	0	0	0	0	1	1	1	0
Ilumatobacter coccineus_A	0	0	0	0	0	0	0	0	0	0	0	1	0	0
Ilumatobacter fluminis	0	1	1	0	0	0	0	0	0	0	1	1	1	0
Ilumatobacter sp002698945	0	1	1	0	0	0	0	0	0	0	1	0	1	0
Ilumatobacter_A coccineus	0	1	1	0	0	0	0	0	0	0	1	1	1	0
Ilumatobacter_A nonamiensis	0	1	1	0	0	0	0	0	0	0	1	1	1	0
Ilumatobacter_A sp002711735	0	1	1	0	0	0	0	0	0	0	1	0	1	0
Ilumatobacter_A sp013002175	0	0	0	0	0	0	0	0	0	0	1	1	1	0
Ilumatobacter_A sp018666235	0	1	1	0	0	0	0	0	0	0	1	1	1	0
Ilumatobacter_A sp905182555	0	0	0	0	0	0	0	0	0	0	0	0	1	0
Ilumatobacter_A sp905480335	0	1	1	0	0	0	0	0	0	0	1	1	1	0
JABSQH01 sp013213745	0	1	1	0	0	0	0	0	0	0	1	1	1	0
JACCUL01 sp013811855	0	1	1	0	0	0	0	0	0	0	1	1	1	0
JACDHN01 sp013815505	0	1	1	0	0	0	0	0	0	0	1	0	1	0
JACDHN01 sp013821025	0	1	1	0	0	0	0	0	0	0	1	1	1	0
JAENVT01 sp016650435	0	1	1	0	0	0	0	0	0	0	1	1	1	0
Kalu-18 sp016700055	0	1	1	0	0	0	0	0	0	0	1	1	1	0
M30B72 sp018401375	0	1	1	0	0	0	0	0	0	0	0	1	1	0
SKSP01 sp007122945	0	1	1	0	0	0	0	0	0	0	1	1	1	0
SKSP01 sp007693335	0	1	1	0	0	0	0	0	0	0	0	1	1	0
Sva-07 sp015767405	0	1	1	0	0	0	0	0	0	0	1	1	1	0
Sva-07 sp019090765	0	1	0	0	0	0	0	0	0	0	1	1	1	0
UBA2093 sp002331255	0	1	1	0	0	0	0	0	0	0	1	0	1	0
UBA2093 sp005788205	0	1	1	0	0	0	0	0	0	0	1	1	1	0
UBA2093 sp005788815	0	0	0	0	0	0	0	0	0	0	0	1	0	0
UBA2093 sp005789925	0	1	1	0	0	0	0	0	0	0	1	1	1	0
UBA2093 sp005790505	0	1	1	0	0	0	0	0	0	0	1	1	1	0
UBA2093 sp009691255	0	1	1	0	0	0	0	0	0	0	1	0	1	0
UBA2093 sp009694565	0	1	1	0	0	0	0	0	0	0	1	0	1	0
UBA2093 sp009702755	0	1	1	0	0	0	0	0	0	0	1	1	1	0
UBA2093 sp009703055	0	1	1	0	0	0	0	0	0	0	1	1	1	0
UBA2093 sp009703125	0	1	1	0	0	0	0	0	0	0	1	1	1	0
UBA2093 sp009704065	0	0	0	0	0	0	0	0	0	0	0	1	0	0
UBA2093 sp009705865	0	0	1	0	0	0	0	0	0	0	0	1	1	0
UBA2093 sp009920715	0	0	0	0	0	0	0	0	0	0	0	1	0	0
UBA2093 sp014190235	0	1	1	0	0	0	0	0	0	0	1	1	1	0
UBA2093 sp016463545	0	1	1	0	0	0	0	0	0	0	1	1	1	0
UBA2093 sp016870215	0	1	1	0	0	0	0	0	0	0	1	1	1	0
UBA2093 sp016870775	0	1	1	0	0	0	0	0	0	0	1	1	1	0
UBA2093 sp903904615	0	1	1	0	0	0	0	0	0	0	0	1	1	0
UBA2093 sp903929185	0	0	1	0	0	0	0	0	0	0	0	1	1	0
UBA2093 sp903934195	0	0	0	0	0	0	0	0	0	0	0	1	1	0
UBA3006 sp001438985	0	0	1	0	0	0	0	0	0	0	1	1	0	0
UBA3006 sp002367695	0	1	1	0	0	0	0	0	0	0	1	1	1	0
UBA3006 sp007279905	0	0	0	0	0	0	0	0	0	0	0	1	0	0
UBA3006 sp009698745	0	1	1	0	0	0	0	0	0	0	1	1	1	0
UBA3006 sp009701105	0	0	0	0	0	0	0	0	0	0	0	1	0	0
UBA3006 sp009927375	0	0	0	0	0	0	0	0	0	0	1	1	0	0
UBA3006 sp014190095	0	0	1	0	0	0	0	0	0	0	1	1	1	0
UBA3006 sp017853385	0	0	1	0	0	0	0	0	0	0	0	1	1	0
UBA3006 sp017856375	0	1	1	0	0	0	0	0	0	0	1	1	1	0
UBA3006 sp018969685	0	1	1	0	0	0	0	0	0	0	1	1	1	0
UBA3006 sp903850275	0	1	1	0	0	0	0	0	0	0	1	0	0	0
UBA3006 sp903853285	0	1	1	0	0	0	0	0	0	0	1	1	0	0
UBA3006 sp903895515	0	1	0	0	0	0	0	0	0	0	1	1	0	0
UBA668 sp002299395	0	1	1	0	0	0	0	0	0	0	1	1	1	0
UBA668 sp003154135	0	1	1	0	0	0	0	0	0	0	1	1	1	0
UBA668 sp005778215	0	1	1	0	0	0	0	0	0	0	1	1	1	0
UBA668 sp009702045	0	1	1	0	0	0	0	0	0	0	1	1	1	0
UBA668 sp016213625	0	1	1	0	0	0	0	0	0	0	1	1	1	0
UBA668 sp016213665	0	1	1	0	0	0	0	0	0	0	1	1	1	0
UBA668 sp903919215	0	1	1	0	0	0	0	0	0	0	1	1	1	0
UBA668 sp903919455	0	1	1	0	0	0	0	0	0	0	1	1	1	0
VFMC01 sp006515795	0	1	1	0	0	1	0	1	1	1	1	1	1	1
VFMC01 sp009704985	0	1	1	0	0	0	0	0	0	0	1	1	1	0
WLJO01 sp009701715	0	1	1	0	0	0	0	0	0	0	1	1	1	0
WLJO01 sp017853685	0	1	1	0	0	0	0	0	0	0	1	1	1	0
WLMZ01 sp009726095	0	1	1	0	0	0	0	0	0	0	1	1	1	0
Aquihabitans sp019048865	0	1	1	0	0	0	0	0	0	0	1	1	1	0
JAAYBP01 sp012730075	0	1	1	0	0	0	0	0	0	0	0	1	0	0
JAAZBK01 sp012513855	0	1	1	0	0	0	0	0	0	0	1	1	1	0
JAAZBK01 sp016702505	0	1	1	0	0	0	0	0	0	0	1	1	1	0
JACPNX01 sp016185275	0	1	1	0	0	0	0	0	0	0	1	1	1	0
JADGOP01 sp017882935	0	0	0	0	0	0	0	0	0	0	1	1	0	0
JAFBAD01 sp019247975	0	1	1	0	0	0	0	0	0	0	1	0	1	0
JAFDWI01 sp018268545	0	1	1	0	0	0	0	0	0	0	1	1	1	0
JABEUL01 sp013044465	0	1	1	0	0	0	0	0	0	0	1	1	1	0
JACDCH01 sp013694495	0	0	0	0	0	0	0	0	0	0	0	1	1	0
VFJN01 sp009694375	0	1	1	0	0	0	0	0	0	0	1	1	1	0
VFJN01 sp009886035	0	1	1	0	0	0	0	0	0	0	1	1	1	0
ZC4RG19 sp016936035	0	1	1	0	0	0	0	0	0	0	1	1	1	0
ZC4RG19 sp017577565	0	1	1	0	0	0	0	0	0	0	1	1	1	0
JACCXE01 sp013697265	0	1	1	0	0	0	0	0	0	0	1	1	1	0
JACDEA01 sp013816725	0	1	1	0	0	0	0	0	0	0	1	1	1	0
JADJXE01 sp016716005	0	1	1	0	0	0	0	0	0	0	1	1	1	0
JAEUJM01 sp016794585	0	1	1	0	0	0	0	0	0	0	1	1	1	0
JAFATL01 sp019243975	0	1	1	0	0	0	0	0	0	0	1	1	1	0
MedAcidi-G1 sp000817085	0	1	1	0	0	0	0	0	0	0	1	1	1	0
MedAcidi-G1 sp002294285	0	0	0	0	0	0	0	0	0	0	1	1	1	0
MedAcidi-G1 sp002299135	0	0	0	0	0	0	0	0	0	0	1	1	1	0
MedAcidi-G1 sp002699555	0	0	1	0	0	0	0	0	0	0	1	1	1	0
MedAcidi-G1 sp002713545	0	1	1	0	0	0	0	0	0	0	1	1	1	0
MedAcidi-G1 sp002716285	0	0	1	0	0	0	0	0	0	0	1	1	1	0
MedAcidi-G1 sp002721755	0	0	1	0	0	0	0	0	0	0	1	1	1	0
MedAcidi-G1 sp002729765	0	0	1	0	0	0	0	0	0	0	1	1	1	0
MedAcidi-G1 sp003214465	0	1	1	0	0	0	0	0	0	0	1	1	1	0
MedAcidi-G2B sp000817115	0	0	0	0	0	0	0	0	0	0	0	0	1	0
MedAcidi-G2B sp003215175	0	0	0	0	0	0	0	0	0	0	0	0	1	0
MedAcidi-G2B sp012959995	0	1	1	0	0	0	0	0	0	0	1	1	1	0
MedAcidi-G2B sp902634555	0	0	0	0	0	0	0	0	0	0	0	0	1	0
S20-B6 sp002329075	0	0	0	0	0	0	0	0	0	0	1	1	1	0
S20-B6 sp002346745	0	1	1	0	0	0	0	0	0	0	1	1	1	0
S20-B6 sp002699725	0	0	0	0	0	0	0	0	0	0	1	1	1	0
S20-B6 sp014381945	0	1	1	0	0	0	0	0	0	0	1	1	1	0
UBA3125 sp002365325	0	1	1	0	0	0	0	0	0	0	1	1	1	0
UBA3125 sp002501135	0	1	1	0	0	0	0	0	0	0	1	1	1	0
UBA3125 sp002687745	0	1	1	0	0	0	0	0	0	0	1	1	1	0
UBA3125 sp002726315	0	1	1	0	0	0	0	0	0	0	1	1	1	0
UBA3125 sp014381745	0	1	1	0	0	0	0	0	0	0	1	1	1	0
UBA3125 sp015658775	0	1	1	0	0	0	0	0	0	0	1	1	1	0
UBA3125 sp018673475	0	1	1	0	0	0	0	0	0	0	1	1	1	0
UBA9410 sp002348705	0	1	1	0	0	0	0	0	0	0	1	1	1	0
UBA9410 sp002714485	0	0	0	0	0	0	0	0	0	0	0	1	1	0
UBA9410 sp002717365	0	1	1	0	0	0	0	0	0	0	1	0	1	0
UBA9410 sp002727895	0	1	1	0	0	0	0	0	0	0	1	1	1	0
UBA9410 sp003541675	0	1	1	0	0	0	0	0	0	0	1	0	1	0
UBA9410 sp012961035	0	1	1	0	0	0	0	0	0	0	1	1	1	0
UBA9410 sp014237715	0	1	1	0	0	0	0	0	0	0	1	1	1	0
UBA9410 sp014239855	0	1	1	0	0	0	0	0	0	0	1	1	1	0
UBA9410 sp014240365	0	1	1	0	0	0	0	0	0	0	1	1	1	0
UBA9410 sp016845305	0	1	1	0	0	0	0	0	0	0	1	1	1	0
ATN2 sp003577145	0	1	1	0	0	0	0	0	0	0	1	1	1	0
AWTP1-35 sp003962875	0	0	0	0	0	0	0	0	0	0	0	1	0	0
AWTP1-35 sp018268735	0	1	0	0	0	0	0	0	0	0	1	1	1	0
CAIPVR01 sp903868545	0	1	1	0	0	0	0	0	0	0	1	1	1	0
CAJANQ01 sp903930035	0	1	1	0	0	0	0	0	0	0	0	1	0	0
CAJANQ01 sp903941145	0	1	1	0	0	0	0	0	0	0	1	1	1	0
IMCC26207 sp001025035	0	1	1	0	0	0	0	0	0	0	1	1	1	0
IMCC26207 sp009700815	0	1	1	0	0	0	0	0	0	0	1	1	1	0
IMCC26207 sp009701845	0	1	1	0	0	0	0	0	0	0	1	1	1	0
JADJBW01 sp016703525	0	1	1	0	0	0	0	0	0	0	1	1	1	0
Microthrix parvicella	0	1	1	0	0	0	0	0	0	0	1	1	1	0
Microthrix sp002473265	0	1	1	0	0	0	0	0	0	0	1	1	1	0
SKRR01 sp007118345	0	1	1	0	0	0	0	0	0	0	1	1	1	0
SXMI01 sp005777415	0	1	0	0	0	0	0	0	0	0	1	1	1	0
SXMI01 sp016870275	0	1	1	0	0	0	0	0	0	0	1	1	1	0
SXMI01 sp903852755	0	1	1	0	0	0	0	0	0	0	1	1	1	0
SXMI01 sp903873135	0	1	1	0	0	0	0	0	0	0	1	1	1	0
SXMI01 sp903925745	0	1	1	0	0	0	0	0	0	0	0	1	1	0
SXMI01 sp903953195	0	1	1	0	0	0	0	0	0	0	1	1	1	0
UBA11034 sp003514205	0	0	0	0	0	0	0	0	0	0	1	1	1	0
Fen-671 sp003158835	0	1	1	0	1	1	0	1	0	1	1	1	1	1
Fen-671 sp003166025	0	1	1	0	1	1	0	1	0	1	1	1	1	1
JAFAWZ01 sp019241495	0	1	1	0	0	0	0	0	0	0	0	1	0	0
PALSA-688 sp003156795	0	1	1	0	0	0	0	0	0	0	1	1	1	0
PALSA-693 sp003156595	0	0	0	0	0	0	0	0	0	0	0	1	1	0
WQVT01 sp009785715	0	0	0	0	0	0	0	0	0	0	0	1	1	0
AC-9 sp005888295	0	1	1	0	0	0	0	0	0	0	1	1	0	0
QHCF01 sp003244275	0	1	0	0	0	0	0	0	0	0	1	0	1	0
Bog-473 sp003133545	0	1	1	0	0	0	0	0	0	0	1	1	1	0
Bog-473 sp003160635	0	1	1	0	0	0	0	0	0	0	1	1	0	0
Bog-473 sp003169235	0	1	1	0	0	0	0	0	0	0	1	1	0	0
Bog-473 sp003169675	0	1	1	0	0	0	0	0	0	0	1	1	1	0
Bog-515 sp003155135	0	1	1	0	0	0	0	0	0	0	1	1	1	0
Bog-756 sp003133325	0	1	1	0	0	0	0	0	0	0	1	1	1	0
Bog-756 sp003138855	0	1	1	0	0	0	0	0	0	0	1	1	1	0
Bog-756 sp003152015	0	1	1	0	0	0	0	0	0	0	1	1	1	0
Bog-756 sp003153575	0	1	1	0	0	0	0	0	0	0	1	1	1	0
Bog-756 sp003157945	0	1	1	0	0	0	0	0	0	0	1	0	1	0
Bog-756 sp003164095	0	1	1	0	0	0	0	0	0	0	1	1	1	0
Bog-756 sp003164275	0	1	1	0	0	0	0	0	0	0	1	0	1	0
Bog-756 sp015478655	0	1	1	0	0	0	0	0	0	0	1	1	1	0
Bog-756 sp017883025	0	1	1	0	0	0	0	0	0	0	1	1	1	0
Bog-756 sp017883065	0	1	1	0	0	0	0	0	0	0	1	1	0	0
Bog-756 sp017883075	0	1	1	0	0	0	0	0	0	0	1	1	1	0
Bog-756 sp017883105	0	1	1	0	0	0	0	0	0	0	1	0	1	0
Bog-756 sp017883135	0	1	1	0	0	0	0	0	0	0	1	1	1	0
Bog-756 sp903849265	0	1	0	0	0	0	0	0	0	0	1	0	1	0
Bog-756 sp903873395	0	1	1	0	0	0	0	0	0	0	1	1	1	0
Bog-756 sp903894295	0	1	1	0	0	0	0	0	0	0	1	1	1	0
Bog-756 sp903906055	0	1	1	0	0	0	0	0	0	0	1	1	1	0
CAINFA01 sp903847955	0	1	1	0	0	0	0	0	0	0	0	1	1	0
CAIQEU01 sp903870905	0	0	1	0	0	0	0	0	0	0	0	1	0	0
CAIQEU01 sp903874965	0	1	1	0	0	0	0	0	0	0	0	1	1	0
CAIQEU01 sp903918025	0	1	1	0	0	0	0	0	0	0	1	1	1	0
CAIQWC01 sp903825305	0	1	1	0	0	0	0	0	0	0	1	1	1	0
CAIQWC01 sp903875425	0	0	1	0	0	0	0	0	0	0	1	1	1	0
CAIUMH01 sp009699875	0	0	1	0	0	0	0	0	0	0	0	1	1	0
CAIUMH01 sp017883125	0	1	1	0	0	0	0	0	0	0	1	1	1	0
CAIUMH01 sp903825895	0	0	0	0	0	0	0	0	0	0	0	0	0	0
CAIUMH01 sp903893955	0	1	1	0	0	0	0	0	0	0	1	1	0	0
CAIUMH01 sp903900235	0	1	1	0	0	0	0	0	0	0	0	1	1	0
PALSA-457 sp003161575	0	1	1	0	0	0	0	0	0	0	1	1	1	0
Palsa-459 sp003135595	0	0	1	0	0	0	0	0	0	0	0	1	1	0
Palsa-459 sp003162395	0	1	1	0	0	0	0	0	0	0	1	1	1	0
Palsa-461 sp003151235	0	1	1	0	0	0	0	0	0	0	1	1	1	0
Palsa-461 sp003161255	0	1	1	0	0	0	0	0	0	0	1	0	1	0
RAAP-2 sp001443545	0	1	1	0	0	0	0	0	0	0	1	1	1	0
RAAP-2 sp002255315	0	0	0	0	0	0	0	0	0	0	1	0	0	0
RAAP-2 sp002255565	0	0	0	0	0	0	0	0	0	0	1	0	1	0
RAAP-2 sp003131665	0	1	1	0	0	0	0	0	0	0	1	1	1	0
RAAP-2 sp003132165	0	1	1	0	0	0	0	0	0	0	1	1	1	0
RAAP-2 sp003132205	0	1	1	0	0	0	0	0	0	0	1	1	1	0
RAAP-2 sp003132305	0	1	1	0	0	0	0	0	0	0	1	1	1	0
RAAP-2 sp003133005	0	1	1	0	0	0	0	0	0	0	1	1	0	0
RAAP-2 sp003133075	0	1	1	0	0	0	0	0	0	0	1	1	1	0
RAAP-2 sp003133125	0	1	1	0	0	0	0	0	0	0	1	1	1	0
RAAP-2 sp003133405	0	1	1	0	0	0	0	0	0	0	1	1	1	0
RAAP-2 sp003133665	0	1	1	0	0	0	0	0	0	0	1	1	1	0
RAAP-2 sp003133685	0	0	1	0	0	0	0	0	0	0	1	1	1	0
RAAP-2 sp003134515	0	1	1	0	0	0	0	0	0	0	1	1	1	0
RAAP-2 sp003136415	0	0	1	0	0	0	0	0	0	0	1	0	1	0
RAAP-2 sp003136495	0	1	1	0	0	0	0	0	0	0	1	1	1	0
RAAP-2 sp003138815	0	1	1	0	0	0	0	0	0	0	1	1	1	0
RAAP-2 sp003138895	0	1	1	0	0	0	0	0	0	0	1	0	1	0
RAAP-2 sp003141095	0	1	1	0	0	0	0	0	0	0	1	1	1	0
RAAP-2 sp003141815	0	1	1	0	0	0	0	0	0	0	1	1	1	0
RAAP-2 sp003142095	0	1	1	0	0	0	0	0	0	0	1	1	1	0
RAAP-2 sp003151555	0	0	0	0	0	0	0	0	0	0	1	1	1	0
RAAP-2 sp003152215	0	0	1	0	0	0	0	0	0	0	1	1	1	0
RAAP-2 sp003152555	0	0	1	0	0	0	0	0	0	0	1	1	1	0
RAAP-2 sp003155915	0	1	1	0	0	0	0	0	0	0	1	1	1	0
RAAP-2 sp003158855	0	1	1	0	0	0	0	0	0	0	1	1	1	0
RAAP-2 sp003160115	0	1	1	0	0	0	0	0	0	0	1	1	1	0
RAAP-2 sp003162475	0	1	1	0	0	0	0	0	0	0	1	1	1	0
RAAP-2 sp003163875	0	1	1	0	0	0	0	0	0	0	1	1	1	0
RAAP-2 sp003167415	0	1	1	0	0	0	0	0	0	0	1	1	1	0
RAAP-2 sp003168075	0	1	1	0	0	0	0	0	0	0	1	1	1	0
RAAP-2 sp003170315	0	1	1	0	0	0	0	0	0	0	1	1	1	0
RAAP-2 sp009701115	0	1	1	0	0	0	0	0	0	0	1	1	1	0
RAAP-2 sp009726065	0	1	1	0	0	0	0	0	0	0	1	1	1	0
RAAP-2 sp013044265	0	1	1	0	0	0	0	0	0	0	1	1	1	0
RAAP-2 sp013044285	0	0	1	0	0	0	0	0	0	0	1	1	1	0
RAAP-2 sp013044405	0	1	1	0	0	0	0	0	0	0	1	1	1	0
RAAP-2 sp017882985	0	1	1	0	0	0	0	0	0	0	1	1	1	0
RAAP-2 sp017883045	0	1	1	0	0	0	0	0	0	0	1	1	1	0
RAAP-2 sp018970215	0	1	1	0	0	0	0	0	0	0	1	0	1	0
RAAP-2 sp018971185	0	1	1	0	0	0	0	0	0	0	1	1	1	0
RAAP-2 sp018971385	0	1	1	0	0	0	0	0	0	0	1	1	1	0
RAAP-2 sp903825035	0	1	1	0	0	0	0	0	0	0	1	1	1	0
RAAP-2 sp903825765	0	1	1	0	0	0	0	0	0	0	1	1	1	0
RAAP-2 sp903826715	0	0	1	0	0	0	0	0	0	0	1	1	1	0
RAAP-2 sp903828785	0	1	1	0	0	0	0	0	0	0	1	1	1	0
RAAP-2 sp903830655	0	1	1	0	0	0	0	0	0	0	1	1	1	0
RAAP-2 sp903830745	0	1	1	0	0	0	0	0	0	0	1	0	1	0
RAAP-2 sp903832015	0	1	1	0	0	0	0	0	0	0	1	1	1	0
RAAP-2 sp903848885	0	0	1	0	0	0	0	0	0	0	1	1	1	0
RAAP-2 sp903854175	0	1	1	0	0	0	0	0	0	0	1	0	1	0
RAAP-2 sp903860745	0	1	1	0	0	0	0	0	0	0	1	1	1	0
RAAP-2 sp903860915	0	1	1	0	0	0	0	0	0	0	1	0	1	0
RAAP-2 sp903871335	0	1	1	0	0	0	0	0	0	0	1	1	1	0
RAAP-2 sp903873775	0	1	1	0	0	0	0	0	0	0	1	1	1	0
RAAP-2 sp903885505	0	1	1	0	0	0	0	0	0	0	0	1	0	0
RAAP-2 sp903893745	0	1	1	0	0	0	0	0	0	0	1	1	1	0
RAAP-2 sp903924205	0	1	1	0	0	0	0	0	0	0	1	1	1	0
RAAP-2 sp903970515	0	0	0	0	0	0	0	0	0	0	1	1	1	0
JABDJW01 sp013002375	0	0	1	0	0	0	0	0	0	0	1	1	1	0
SHLQ01 sp004282895	0	1	1	0	0	0	0	0	0	0	1	1	1	0
SHLQ01 sp905479685	0	0	0	0	0	0	0	0	0	0	1	1	0	0
SIRW01 sp004366205	0	1	1	0	0	0	0	0	0	0	1	1	1	0
Actinomarinicola sp016649895	0	1	1	0	0	0	0	0	0	0	0	1	1	0
Actinomarinicola tropica	0	1	1	0	0	0	0	0	0	0	1	1	1	0
SKKL01 sp007121465	0	1	1	0	0	0	0	0	0	0	1	1	1	0
CADEDH01 sp902826025	0	1	1	0	0	0	0	0	0	0	1	1	1	0
JABDIY01 sp013003325	0	1	1	0	0	0	0	0	0	0	1	1	1	0
JABDIY01 sp013003535	0	1	1	0	0	0	0	0	0	0	1	1	1	0
SZUA-35 sp003231975	0	1	1	0	0	0	0	0	0	0	1	1	1	0
DRKF01 sp011051915	0	1	1	0	0	0	0	0	0	0	1	1	1	0
JAADHX01 sp013151655	0	1	1	0	0	0	0	0	0	0	1	0	1	0
JABABU01 sp014238065	0	1	1	0	0	0	0	0	0	0	1	1	1	0
MedAcidi-G3 sp000817105	0	1	1	0	0	0	0	0	0	0	0	1	1	0
MedAcidi-G3 sp002457435	0	1	1	0	0	0	0	0	0	0	0	1	1	0
MedAcidi-G3 sp002708935	0	1	1	0	0	0	0	0	0	0	0	1	1	0
MedAcidi-G3 sp002713975	0	1	1	0	0	0	0	0	0	0	0	0	1	0
MedAcidi-G3 sp002722565	0	1	1	0	0	0	0	0	0	0	0	1	1	0
MedAcidi-G3 sp003445455	0	1	1	0	0	0	0	0	0	0	0	1	1	0
MedAcidi-G3 sp004214275	0	1	1	0	0	0	0	0	0	0	0	1	1	0
UBA2110 sp002331465	0	1	1	0	0	0	0	0	0	0	1	1	0	0
UBA2110 sp002388005	0	1	1	0	0	0	0	0	0	0	1	1	1	0
UBA2110 sp002705305	0	1	1	0	0	0	0	0	0	0	1	1	1	0
UBA2110 sp002719335	0	1	1	0	0	0	0	0	0	0	1	1	1	0
UBA2110 sp012960315	0	1	1	0	0	0	0	0	0	0	1	1	1	0
UBA2110 sp014239555	0	1	1	0	0	0	0	0	0	0	1	1	1	0
UBA6944 sp002296525	0	1	1	0	0	0	0	0	0	0	0	1	1	0
UBA6944 sp002448715	0	1	1	0	0	0	0	0	0	0	0	1	1	0
UBA6944 sp002721305	0	1	1	0	0	0	0	0	0	0	0	1	1	0
UBA6944 sp002724355	0	1	1	0	0	0	0	0	0	0	0	1	1	0
UBA7388 sp002470695	0	1	1	0	0	0	0	0	0	0	0	1	1	0
UBA9040 sp002731665	0	1	1	0	0	0	0	0	0	0	1	0	1	0
UBA9040 sp905182565	0	1	1	0	0	0	0	0	0	0	1	1	1	0
UBA9040 sp905477545	0	1	1	0	0	0	0	0	0	0	1	1	1	0
WTFX01 sp009843525	0	1	1	0	0	0	0	0	0	0	1	1	1	0
WTFX01 sp011523825	0	1	1	0	0	0	0	0	0	0	1	1	1	0
UBA10347 sp003485885	0	1	1	0	0	0	0	0	0	0	1	1	0	0
UBA10347 sp905182135	0	0	0	0	0	0	0	0	0	0	0	0	0	0
J010 sp003697065	0	1	1	0	0	0	0	0	0	0	1	1	1	0
JAAXHB01 sp012271125	0	1	0	0	0	0	0	0	0	0	1	1	1	0
SZUA-87 sp003231645	0	1	1	0	0	0	0	0	0	0	1	1	1	0
UBA11606 sp002694825	0	1	1	0	0	0	0	0	0	0	0	1	0	0
UBA11606 sp002699625	0	0	0	0	0	0	0	0	0	0	1	1	1	0
UBA11606 sp002729125	0	1	1	0	0	0	0	0	0	0	0	1	1	0
UBA11606 sp009937405	0	0	1	0	0	0	0	0	0	0	1	0	1	0
UBA11606 sp016845585	0	0	1	0	0	0	0	0	0	0	1	1	1	0
UBA11606 sp017852795	0	1	1	0	0	0	0	0	0	0	0	1	1	0
UBA11606 sp018699415	0	1	1	0	0	0	0	0	0	0	1	1	1	0
UBA11606 sp905480195	0	1	1	0	0	0	0	0	0	0	1	1	1	0
VXYK01 sp009845995	0	1	1	0	0	0	0	0	0	0	1	1	1	0
VYCW01 sp009835735	0	1	1	0	0	0	0	0	0	0	1	1	1	0
VYCW01 sp009837445	0	1	1	0	0	0	0	0	0	0	1	1	1	0
VYCW01 sp009840695	0	1	1	0	0	0	0	0	0	0	1	1	1	0
VYCW01 sp009842325	0	1	1	0	0	0	0	0	0	0	1	1	1	0
VYCW01 sp009843735	0	1	1	0	0	0	0	0	0	0	1	1	1	0
VYCW01 sp009843915	0	1	1	0	0	0	0	0	0	0	1	1	1	0
VYCW01 sp009844405	0	1	1	0	0	0	0	0	0	0	1	1	1	0
F1-20-MAGs160 sp005787345	0	1	1	0	0	0	0	0	0	0	1	1	1	0
F1-20-MAGs160 sp009699125	0	0	0	0	0	0	0	0	0	0	0	0	1	0
F1-20-MAGs160 sp009700115	0	1	1	0	0	0	0	0	0	0	1	1	1	0
F1-20-MAGs160 sp009703275	0	1	1	0	0	0	0	0	0	0	0	1	1	0
F1-20-MAGs160 sp009703925	0	1	1	0	0	0	0	0	0	0	1	1	0	0
F1-20-MAGs160 sp009705225	0	1	1	0	0	0	0	0	0	0	1	1	1	0
F1-20-MAGs160 sp016462055	0	0	0	0	0	0	0	0	0	0	1	1	1	0
F1-20-MAGs160 sp018882825	0	0	0	0	0	0	0	0	0	0	0	1	1	0
F1-20-MAGs160 sp018969405	0	1	1	0	0	0	0	0	0	0	1	1	1	0
F1-20-MAGs160 sp903827085	0	1	1	0	0	0	0	0	0	0	1	1	0	0
F1-20-MAGs160 sp903867185	0	1	1	0	0	0	0	0	0	0	1	1	1	0
JACPNV01 sp016185305	0	0	0	0	0	0	0	0	0	0	0	1	0	0
M30B73 sp018401565	0	1	1	0	0	0	0	0	0	0	1	1	1	0
Rhabdothermincola sediminis	0	1	1	0	0	0	0	0	0	0	1	1	1	0
UBA4742 sp002403895	0	1	1	0	0	0	0	0	0	0	1	1	1	0
Bog-564 sp003139255	0	1	1	0	0	0	0	0	0	0	1	1	1	0
Chersky-840 sp017882995	0	1	1	0	0	0	0	0	0	0	1	1	1	0
PALSA-743 sp003151955	0	1	1	0	0	0	0	0	0	0	1	1	1	0
Palsa-661 sp003131945	0	1	1	0	0	0	0	0	0	0	1	1	1	0
Palsa-661 sp003151475	0	1	1	0	0	0	0	0	0	0	1	1	1	0
UBA8190 sp003453695	0	1	1	0	0	0	0	0	0	0	1	1	1	0
UBA8592 sp002171605	0	1	1	0	0	0	0	0	0	0	1	1	1	0
UBA8592 sp002295705	0	0	1	0	0	0	0	0	0	0	1	0	1	0
UBA8592 sp002341185	0	1	1	0	0	0	0	0	0	0	1	1	1	0
UBA8592 sp002380145	0	1	1	0	0	0	0	0	0	0	1	1	1	0
UBA8592 sp002703045	0	1	1	0	0	0	0	0	0	0	1	1	1	0
UBA8592 sp002709645	0	1	1	0	0	0	0	0	0	0	1	0	1	0
UBA8592 sp002712325	0	0	0	0	0	0	0	0	0	0	1	1	1	0
UBA8592 sp002712415	0	1	1	0	0	0	0	0	0	0	1	1	1	0
UBA8592 sp002713485	0	1	1	0	0	0	0	0	0	0	0	1	1	0
UBA8592 sp002713605	0	1	1	0	0	0	0	0	0	0	1	0	1	0
UBA8592 sp002715405	0	0	0	0	0	0	0	0	0	0	0	0	0	0
UBA8592 sp002715425	0	1	1	0	0	0	0	0	0	0	0	1	1	0
UBA8592 sp002720485	0	1	1	0	0	0	0	0	0	0	1	1	1	0
UBA8592 sp002722525	0	1	1	0	0	0	0	0	0	0	0	1	1	0
UBA8592 sp002724825	0	1	1	0	0	0	0	0	0	0	1	1	1	0
UBA8592 sp902565595	0	1	1	0	0	0	0	0	0	0	0	1	1	0
WLNW01 sp009699605	0	1	1	0	0	0	0	0	0	0	1	1	1	0
Actinomarina sp000384495	0	0	0	0	0	0	0	0	0	0	0	0	0	0
Actinomarina sp002169115	0	0	0	0	0	0	0	0	0	0	1	1	0	0
Actinomarina sp002169845	0	0	1	0	0	0	0	0	0	0	1	1	1	0
Actinomarina sp002308095	0	1	0	0	0	0	0	0	0	0	0	0	0	0
Actinomarina sp002683085	0	0	1	0	0	0	0	0	0	0	1	0	1	0
Actinomarina sp002724835	0	0	1	0	0	0	0	0	0	0	1	0	1	0
Actinomarina sp003213165	0	0	1	0	0	0	0	0	0	0	1	0	0	0
Actinomarina sp003213625	0	0	1	0	0	0	0	0	0	0	1	1	1	0
Actinomarina sp003281085	0	0	1	0	0	0	0	0	0	0	1	0	1	0
Actinomarina sp003282445	0	0	1	0	0	0	0	0	0	0	1	1	1	0
Actinomarina sp004213405	0	0	0	0	0	0	0	0	0	0	0	1	0	0
Actinomarina sp004214055	0	0	1	0	0	0	0	0	0	0	1	1	0	0
Actinomarina sp014239265	0	0	1	0	0	0	0	0	0	0	1	1	1	0
Actinomarina sp014384285	0	0	1	0	0	0	0	0	0	0	1	1	1	0
Actinomarina sp016777845	0	0	0	0	0	0	0	0	0	0	0	0	0	0
Actinomarina sp902510995	0	0	1	0	0	0	0	0	0	0	1	1	1	0
Actinomarina sp902519215	0	0	1	0	0	0	0	0	0	0	1	1	1	0
Actinomarina sp902519845	0	0	1	0	0	0	0	0	0	0	1	1	1	0
Actinomarina sp902521955	0	0	1	0	0	0	0	0	0	0	1	0	1	0
Actinomarina sp902526825	0	0	0	0	0	0	0	0	0	0	0	1	0	0
Actinomarina sp902533795	0	0	1	0	0	0	0	0	0	0	1	1	1	0
Actinomarina sp902555055	0	0	1	0	0	0	0	0	0	0	1	1	1	0
Actinomarina sp902555985	0	0	1	0	0	0	0	0	0	0	1	1	1	0
Actinomarina sp902565645	0	0	1	0	0	0	0	0	0	0	1	1	1	0
Actinomarina sp902571385	0	0	1	0	0	0	0	0	0	0	1	1	1	0
Actinomarina sp902576605	0	0	1	0	0	0	0	0	0	0	1	1	1	0
Actinomarina sp902580215	0	0	1	0	0	0	0	0	0	0	1	1	1	0
Actinomarina sp902587025	0	0	1	0	0	0	0	0	0	0	1	0	1	0
Actinomarina sp902593475	0	0	1	0	0	0	0	0	0	0	1	1	1	0
Actinomarina sp902593795	0	0	1	0	0	0	0	0	0	0	1	1	1	0
Actinomarina sp902595195	0	0	1	0	0	0	0	0	0	0	1	0	1	0
Actinomarina sp902596545	0	0	1	0	0	0	0	0	0	0	1	0	1	0
Actinomarina sp902599555	0	0	1	0	0	0	0	0	0	0	1	1	1	0
Actinomarina sp902604835	0	1	1	0	0	0	0	0	0	0	1	1	1	0
Actinomarina sp902609285	0	0	1	0	0	0	0	0	0	0	0	1	1	0
Actinomarina sp902610815	0	0	1	0	0	0	0	0	0	0	1	1	1	0
Actinomarina sp902615855	0	0	1	0	0	0	0	0	0	0	1	1	1	0
Actinomarina sp902619825	0	0	1	0	0	0	0	0	0	0	1	1	1	0
Actinomarina sp902622665	0	0	1	0	0	0	0	0	0	0	1	1	1	0
Actinomarina sp902625455	0	1	0	0	0	0	0	0	0	0	1	0	1	0
Actinomarina sp902626065	0	0	1	0	0	0	0	0	0	0	1	1	1	0
Actinomarina sp902627635	0	0	0	0	0	0	0	0	0	0	0	1	0	0
Actinomarina sp902628045	0	0	1	0	0	0	0	0	0	0	1	1	0	0
Chersky-534 sp017882925	0	1	1	1	0	0	0	0	0	0	1	1	1	0
Chersky-806 sp017882945	0	1	1	0	0	0	0	0	0	0	1	0	1	0
IMCC26256 sp001023575	0	1	1	0	0	0	0	0	0	0	1	1	1	0
IMCC26256 sp009702955	0	0	1	0	0	0	0	0	0	0	0	1	1	0
JAENVU01 sp016650415	0	1	1	0	0	0	0	0	0	0	0	1	1	0
SHUZ01 sp009694415	0	1	1	0	0	0	0	0	0	0	1	1	1	0
SHUZ01 sp016870395	0	1	1	0	0	0	0	0	0	0	1	1	1	0
JACPCJ01 sp016179865	0	0	1	1	0	0	0	0	0	0	0	1	1	0
JAGNEX01 sp018003035	0	1	1	0	0	0	0	0	0	0	1	1	1	0
JAGPDB01 sp018057765	0	1	1	0	0	0	0	0	0	0	1	0	0	0
CAIUKV01 sp016870245	0	1	1	1	0	0	0	0	0	0	0	1	1	0
CAIUKV01 sp016870595	0	1	1	1	0	0	0	0	0	0	1	1	1	0
CAIUKV01 sp017853455	0	1	1	1	0	0	0	0	0	0	1	0	1	0
CAIUKV01 sp903899845	0	1	1	1	0	0	0	0	0	0	1	1	1	0
JACDBD01 sp013695115	0	0	1	1	0	0	0	0	0	0	1	1	1	0
PALSA-555 sp003140175	0	1	1	0	0	0	0	0	0	0	1	0	1	0
SHUY01 sp009694435	0	1	0	0	0	0	0	0	0	0	0	1	0	0
SHVJ01 sp009694295	0	0	0	1	0	0	0	0	0	0	1	1	0	0
SHVJ01 sp016870355	0	1	1	1	0	0	0	0	0	0	1	1	1	0
Chersky-683 sp017882905	0	1	1	0	0	0	0	0	0	0	1	1	1	0
F1-120-MAGs023 sp005773635	0	1	1	0	0	0	0	0	0	0	1	1	1	0
F1-120-MAGs055 sp005772765	0	1	1	0	0	0	0	0	0	0	1	1	1	0
F1-120-MAGs055 sp005779395	0	1	1	0	0	0	0	0	0	0	1	1	1	0
PALSA-610 sp003134555	0	1	1	0	0	0	0	0	0	0	1	1	1	0
SXJQ01 sp005779345	0	1	1	0	0	0	0	0	0	0	0	1	1	0
VFJJ01 sp009886115	0	1	1	0	0	0	0	0	0	0	1	1	1	0
UBA2766 sp002352645	0	1	1	0	0	0	0	0	0	0	1	1	1	0
Bin76 sp002238785	0	1	1	0	0	0	0	0	0	0	1	1	1	0
Bin76 sp009837815	0	1	1	0	0	0	0	0	0	0	1	1	1	0
Bin76 sp012270885	0	1	1	0	0	0	0	0	0	0	1	1	1	0
JAENVV01 sp016650365	0	1	1	0	0	0	0	0	0	0	1	1	1	0
JAENVV01 sp905480085	0	1	1	0	0	0	0	0	0	0	1	1	1	0
S012-128 sp015488325	0	1	1	0	0	0	0	1	1	1	1	1	1	1
JABDOU01 sp013043085	0	1	1	0	0	0	0	0	0	0	1	1	1	0
SHLN01 sp004283105	0	1	1	0	0	0	0	0	0	0	1	1	0	0
SHLN01 sp013002865	0	1	1	0	0	0	0	0	0	0	1	1	1	0
SZUA-232 sp003229305	0	1	1	0	0	0	0	0	0	0	1	0	1	0
VXMP01 sp009838635	0	1	1	0	0	0	0	0	0	0	1	1	1	0
VXMP01 sp009841075	0	1	1	0	0	0	0	0	0	0	1	1	1	0
VXMP01 sp009841105	0	1	1	0	0	0	0	0	0	0	1	1	1	0
VXMP01 sp011523395	0	1	1	0	0	0	0	0	0	0	1	1	1	0
VXMP01 sp011523635	0	1	1	0	0	0	0	0	0	0	1	1	1	0
JABMPV01 sp013202595	0	1	1	0	0	0	0	0	0	0	1	1	1	0
JAHJML01 sp018821365	0	1	1	0	0	0	0	0	0	0	1	1	1	0
RBG-16-68-21 sp001767695	0	1	1	0	0	0	0	0	0	0	1	1	1	0
UBA11373 sp003486285	0	1	1	0	0	0	0	0	0	0	1	1	1	0
UBA11373 sp016215655	0	1	1	0	0	0	0	0	0	0	1	1	1	0
VGBK01 sp016870535	0	1	1	0	0	0	0	0	0	0	1	1	1	0
VGBK01 sp016932695	0	1	1	0	0	0	0	0	0	0	1	1	1	0
BMS3Bbin01 sp002897675	0	0	0	0	0	0	0	0	0	0	0	1	0	0
BMS3Bbin01 sp011682695	0	1	1	0	0	0	0	0	0	0	1	1	1	0
BMS3Bbin01 sp013152275	0	1	1	0	0	0	0	0	0	0	1	1	1	0
UBA4744 sp002403855	0	1	1	0	0	0	0	0	0	0	1	1	1	0
B3-G11 sp003648875	0	1	1	0	0	0	0	0	0	0	1	1	1	0
B3-G11 sp004356175	0	1	1	0	0	0	0	0	0	0	1	1	1	0
BMS3BBIN02 sp002898115	0	1	1	0	0	0	0	1	1	1	1	1	1	1
BMS3BBIN02 sp013151445	0	1	1	0	0	0	0	1	1	1	1	1	1	1
DRQR01 sp011371355	0	1	1	0	0	0	0	0	0	0	1	1	1	0
JABDIW01 sp013001485	0	1	1	0	0	0	0	0	0	0	1	1	1	0
JABDIW01 sp013003515	0	1	1	0	0	0	0	0	0	0	1	1	1	0
JABDJC01 sp013003395	0	1	1	0	0	0	0	0	0	0	1	1	1	0
JACDBE01 sp013695075	0	1	1	0	0	0	0	0	0	0	1	1	0	0
SZUA-442 sp003235475	0	1	1	0	0	0	0	0	0	0	1	1	1	0
SZUA-442 sp905480055	0	0	1	0	0	0	0	0	0	0	1	0	0	0
UBA5794 sp002418265	0	1	1	0	0	0	0	0	0	0	1	1	1	0
UBA5794 sp008501565	0	1	1	0	0	0	0	0	0	0	1	0	1	0
UBA6912 sp002450985	0	1	1	0	0	0	0	0	0	0	1	1	1	0
JACCTH01 sp013812505	0	1	1	0	0	0	0	0	0	0	1	1	1	0
MA-ANB-1 sp003388545	0	1	1	0	0	0	0	0	0	0	1	1	0	0
SZUA-217 sp003230435	0	1	1	0	0	0	0	1	1	1	1	1	1	1
SZUA-217 sp004356805	0	1	1	0	0	0	0	0	0	0	1	1	1	0
WHTL01 sp009377435	0	0	0	0	0	0	0	0	0	0	1	1	1	0
WHTL01 sp009377735	0	1	1	0	0	0	0	0	0	0	1	1	1	0
ZC4RG17 sp017577575	0	1	1	0	0	0	0	0	0	0	1	1	1	0
ZC4RG35 sp003242515	0	1	1	0	0	0	0	0	0	0	1	1	0	0
Acidothermus cellulolyticus	0	1	1	0	0	0	0	0	0	0	1	1	1	0
PALSA-607 sp003134755	0	1	1	0	0	0	0	0	0	0	1	1	0	0
Actinobaculum massiliense	0	0	0	0	0	0	0	1	0	0	1	0	1	0
Actinobaculum suis	0	0	0	0	0	0	0	1	0	0	1	1	1	0
Actinomyces bovis	0	1	1	0	0	0	0	0	0	0	1	0	1	0
Actinomyces bowdenii	0	1	1	0	0	0	0	0	0	0	1	1	1	0
Actinomyces bowdenii_B	0	1	1	0	0	0	0	0	0	0	1	1	1	0
Actinomyces dentalis	0	1	1	0	0	0	0	0	0	0	1	1	1	0
Actinomyces denticolens	0	1	1	0	0	0	0	0	0	0	1	0	1	0
Actinomyces gaoshouyii	0	1	1	0	0	0	0	0	0	0	1	0	1	0
Actinomyces gerencseriae	0	1	1	0	0	0	0	0	0	0	1	0	1	0
Actinomyces glycerinitolerans	0	1	1	0	0	0	0	0	0	0	1	0	1	0
Actinomyces graevenitzii	0	1	1	0	0	0	0	0	0	0	1	0	1	0
Actinomyces haliotis	0	1	1	0	0	0	0	0	0	0	1	1	1	0
Actinomyces howellii	0	1	1	0	0	0	0	0	0	0	1	1	1	0
Actinomyces israelii	0	1	1	0	0	0	0	0	0	0	1	1	1	0
Actinomyces johnsonii	0	1	1	0	0	0	0	0	0	0	1	0	1	0
Actinomyces lilanjuaniae	0	1	1	0	0	0	0	0	0	0	1	0	1	0
Actinomyces marmotae	0	1	1	0	0	0	0	0	0	0	1	0	1	0
Actinomyces massiliensis	0	1	1	0	0	0	0	0	0	0	1	1	1	0
Actinomyces naeslundii	0	1	1	0	0	0	0	0	0	0	1	0	1	0
Actinomyces oricola	0	1	1	0	0	0	0	0	0	0	1	1	1	0
Actinomyces oris	0	1	1	0	0	0	0	0	0	0	1	1	1	0
Actinomyces oris_A	0	1	1	0	0	0	0	0	0	0	1	1	1	0
Actinomyces oris_B	0	1	1	0	0	0	0	0	0	0	1	0	1	0
Actinomyces oris_C	0	1	1	0	0	0	0	0	0	0	1	0	1	0
Actinomyces oris_D	0	1	1	0	0	0	0	0	0	0	1	1	1	0
Actinomyces oris_E	0	1	1	0	0	0	0	0	0	0	1	0	1	0
Actinomyces procaprae	0	1	1	0	0	0	0	0	0	0	1	0	1	0
Actinomyces qiguomingii	0	1	1	0	0	0	0	0	0	0	1	0	1	0
Actinomyces radicidentis	0	1	1	0	0	0	0	0	0	0	1	1	1	0
Actinomyces ruminicola	0	1	1	0	0	0	0	0	0	0	1	0	1	0
Actinomyces slackii	0	1	1	0	0	0	0	0	0	0	1	1	1	0
Actinomyces sp000195595	0	1	1	0	0	0	0	0	0	0	1	0	1	0
Actinomyces sp000220835	0	1	1	0	0	0	0	0	0	0	1	0	1	0
Actinomyces sp001278845	0	1	1	0	0	0	0	0	0	0	1	1	1	0
Actinomyces sp002154335	0	1	1	0	0	0	0	0	0	0	1	0	1	0
Actinomyces sp002999235	0	1	1	0	0	0	0	0	0	0	1	1	0	0
Actinomyces sp009930875	0	1	1	0	0	0	0	0	0	0	1	0	1	0
Actinomyces sp011751985	0	1	1	0	0	0	0	0	0	0	1	1	1	0
Actinomyces sp011752065	0	1	1	0	0	0	0	0	0	0	1	0	1	0
Actinomyces sp013185035	0	1	1	0	0	0	0	0	0	0	1	1	1	0
Actinomyces sp015711475	0	1	1	0	0	0	0	0	0	0	1	0	1	0
Actinomyces sp900323545	0	1	1	0	0	0	0	0	0	0	1	1	1	0
Actinomyces succiniciruminis	0	1	1	0	0	0	0	0	0	0	1	0	1	0
Actinomyces timonensis	0	1	1	0	0	0	0	0	0	0	1	0	1	0
Actinomyces urogenitalis	0	1	1	0	0	0	0	0	0	0	1	1	1	0
Actinomyces viscosus	0	1	1	0	0	0	0	0	0	0	1	0	1	0
Actinomyces vulturis	0	1	1	0	0	0	0	0	0	0	1	1	1	0
Actinomyces weissii	0	1	1	0	0	0	0	0	0	0	1	0	1	0
Actinomyces wuliandei	0	1	1	0	0	0	0	0	0	0	1	0	1	0
Actinotignum sanguinis	0	0	0	0	0	0	0	1	0	0	1	0	1	0
Actinotignum schaalii	0	0	0	0	0	0	0	1	0	0	1	0	1	0
Actinotignum schaalii_A	0	0	0	0	0	0	0	1	0	0	1	0	1	0
Actinotignum timonense	0	0	0	0	0	0	0	1	0	0	0	0	1	0
Actinotignum urinale	0	0	0	0	0	0	0	1	0	0	1	0	1	0
Ancrocorticia populi	0	1	1	0	0	0	0	1	0	0	1	0	1	0
Ancrocorticia sp014041995	0	1	1	0	0	0	0	1	0	0	1	0	1	0
Ancrocorticia sp015679245	0	1	1	0	0	0	0	1	0	0	1	0	1	0
Arcanobacterium haemolyticum	0	1	1	0	0	0	0	0	0	0	1	0	1	0
Arcanobacterium phocae	0	1	1	0	0	0	0	0	0	0	1	0	1	0
Arcanobacterium phocae_A	0	1	1	0	0	0	0	0	0	0	1	0	1	0
Arcanobacterium phocisimile	0	1	1	0	0	0	0	0	0	0	1	0	1	0
Arcanobacterium sp012516575	0	0	0	0	0	0	0	1	0	0	1	0	1	0
Arcanobacterium sp012563545	0	1	1	0	0	0	0	0	0	0	1	0	1	0
Arcanobacterium_A bovis	0	1	1	0	0	0	0	0	0	0	1	0	1	0
Arcanobacterium_A ihumii	0	1	1	0	0	0	0	0	0	0	1	0	1	0
Arcanobacterium_A pluranimalium	0	1	1	0	0	0	0	0	0	0	1	0	1	0
Arcanobacterium_A sp000758825	0	1	1	0	0	0	0	0	0	0	1	0	1	0
Arcanobacterium_A urinimassiliense	0	1	1	0	0	0	0	0	0	0	1	0	1	0
Asp313 sp003073475	0	0	0	0	0	0	0	1	0	0	1	0	1	0
Asp313 sp015062745	0	0	0	0	0	0	0	1	0	0	1	0	1	0
Bogoriella caseilytica	0	1	1	0	0	0	0	1	0	0	1	1	1	0
Boudabousia liubingyangii	0	1	1	0	0	0	0	0	0	0	1	0	1	0
Boudabousia marimammalium	0	1	1	0	0	0	0	0	0	0	1	0	1	0
Boudabousia sp019218365	0	1	1	0	0	0	0	1	0	0	1	0	1	0
Boudabousia tangfeifanii	0	1	1	0	0	0	0	0	0	0	1	0	1	0
Bowdeniella nasicola	0	1	1	0	0	0	0	1	0	0	1	1	1	0
Bowdeniella nasicola_A	0	1	1	0	0	0	0	1	0	0	1	1	1	0
Buchananella hordeovulneris	0	1	1	0	0	0	0	0	0	0	1	0	1	0
Flaviflexus huanghaiensis	0	0	0	0	0	0	0	1	0	0	1	1	1	0
Flaviflexus massiliensis	0	0	0	0	0	0	0	1	0	0	1	1	1	0
Flaviflexus salsibiostraticola	0	0	0	0	0	0	0	1	0	0	1	1	1	0
Flaviflexus sp003971195	0	0	0	0	0	0	0	1	0	0	1	1	1	0
Flaviflexus sp014069875	0	0	0	0	0	0	0	1	0	0	1	1	1	0
Georgenia muralis	0	1	1	0	0	0	0	1	0	0	1	1	1	0
Georgenia ruanii	0	1	1	0	0	0	0	1	0	0	1	1	1	0
Georgenia soli	0	0	0	0	0	0	0	1	0	0	1	1	1	0
Georgenia sp003991205	0	1	1	0	0	0	0	1	0	0	1	1	1	0
Georgenia sp006352065	0	1	1	0	0	0	0	1	0	0	1	1	1	0
Georgenia subflava	0	1	1	0	0	0	0	1	0	0	1	1	1	0
Georgenia thermotolerans	0	1	1	0	0	0	0	1	0	0	1	1	1	0
Georgenia_A faecalis	0	1	1	0	0	0	0	1	0	0	1	0	1	0
Gleimia coleocanis	0	1	1	0	0	0	0	0	0	0	1	0	1	0
Gleimia europaea_A	0	0	0	0	0	0	0	1	0	0	1	0	1	0
Gleimia europaea_B	0	0	0	0	0	0	0	1	0	0	1	0	1	0
Gleimia hominis	0	1	1	0	0	0	0	0	0	0	1	0	1	0
Gleimia sp012837655	0	0	0	0	0	0	0	1	0	0	1	0	1	0
Gleimia urinae	0	0	0	0	0	0	0	1	0	0	1	0	1	0
JAAZBW01 sp012513625	0	0	0	0	0	0	0	1	0	0	1	1	1	0
JB111 sp900163555	0	1	1	0	0	0	0	1	0	0	1	0	1	0
KH17 sp900199505	0	1	1	0	0	0	0	1	0	0	1	1	1	0
Mobiluncus curtisii	0	1	1	0	0	0	0	0	0	0	0	0	1	0
Mobiluncus mulieris	0	1	1	0	0	0	0	0	0	0	0	0	1	0
Mobiluncus porci	0	1	1	0	0	0	0	0	0	0	1	0	1	0
Neoactinobaculum massilliense	0	1	1	0	0	0	0	1	0	0	1	0	1	0
Oceanitalea nanhaiensis	0	1	1	0	0	0	0	1	0	0	1	1	1	0
Oceanitalea satyanarayanai	0	1	1	0	0	0	0	1	0	0	1	1	1	0
Oceanitalea sp006349365	0	0	0	0	0	0	0	1	0	0	1	1	1	0
Oceanitalea sp014837105	0	0	0	0	0	0	0	1	0	0	1	1	1	0
Pauljensenia bouchesdurhonensis	0	1	1	0	0	0	0	1	0	0	1	0	1	0
Pauljensenia canis	0	1	1	0	0	0	0	1	0	0	1	0	1	0
Pauljensenia cardiffensis	0	1	1	0	0	0	0	1	0	0	1	0	1	0
Pauljensenia culturomici	0	1	1	0	0	0	0	1	0	0	1	0	1	0
Pauljensenia georgiae	0	1	1	0	0	0	0	1	0	0	1	0	1	0
Pauljensenia hongkongensis	0	0	0	0	0	0	0	1	0	0	1	0	1	0
Pauljensenia hyovaginalis	0	1	1	0	0	0	0	1	0	0	1	0	1	0
Pauljensenia marseillensis	0	1	1	0	0	0	0	0	0	0	1	0	1	0
Pauljensenia mediterranea	0	0	0	0	0	0	0	1	0	0	1	0	1	0
Pauljensenia meyeri	0	1	1	0	0	0	0	1	0	0	1	0	1	0
Pauljensenia odontolytica	0	1	1	0	0	0	0	1	0	0	1	0	1	0
Pauljensenia odontolytica_A	0	1	1	0	0	0	0	1	0	0	1	0	1	0
Pauljensenia odontolytica_B	0	1	1	0	0	0	0	1	0	0	1	0	1	0
Pauljensenia odontolytica_C	0	1	1	0	0	0	0	1	0	0	1	0	1	0
Pauljensenia polynesiensis	0	0	0	0	0	0	0	1	0	0	1	1	1	0
Pauljensenia provencensis	0	1	1	0	0	0	0	1	0	0	1	1	1	0
Pauljensenia pyogenes_A	0	1	1	0	0	0	0	0	0	0	1	0	1	0
Pauljensenia radingae_A	0	1	1	0	0	0	0	1	0	0	1	0	1	0
Pauljensenia sp000185285	0	1	1	0	0	0	0	1	0	0	1	0	1	0
Pauljensenia sp000278725	0	1	1	0	0	0	0	1	0	0	1	0	1	0
Pauljensenia sp000308055	0	1	1	0	0	0	0	0	0	0	1	0	1	0
Pauljensenia sp000411415	0	1	1	0	0	0	0	1	0	0	1	0	1	0
Pauljensenia sp000466265	0	1	1	0	0	0	0	1	0	0	1	0	1	0
Pauljensenia sp000758755	0	1	1	0	0	0	0	1	0	0	1	0	1	0
Pauljensenia sp001064145	0	1	1	0	0	0	0	1	0	0	1	0	1	0
Pauljensenia sp001072465	0	1	1	0	0	0	0	1	0	0	1	0	1	0
Pauljensenia sp001838165	0	1	1	0	0	0	0	1	0	0	1	0	1	0
Pauljensenia sp011038875	0	1	1	0	0	0	0	1	0	0	1	0	1	0
Pauljensenia sp015655375	0	1	1	0	0	0	0	1	0	0	1	1	1	0
Pauljensenia sp018375675	0	1	1	0	0	0	0	1	0	0	1	0	1	0
Pauljensenia sp018382595	0	1	1	0	0	0	0	1	0	0	1	0	1	0
Pauljensenia sp018986735	0	1	1	0	0	0	0	1	0	0	1	0	1	0
Pauljensenia sp900541895	0	1	1	0	0	0	0	0	0	0	1	0	1	0
Pauljensenia sp900554605	0	0	0	0	0	0	0	0	0	0	0	0	0	0
Pauljensenia sp900556405	0	0	0	0	0	0	0	0	0	0	1	0	1	0
Pauljensenia sp902373435	0	1	1	0	0	0	0	1	0	0	1	0	1	0
Pauljensenia sp902373545	0	1	1	0	0	0	0	1	0	0	1	0	1	0
Pauljensenia sp903645355	0	1	1	0	0	0	0	1	0	0	1	0	1	0
Pauljensenia suimastitidis	0	1	1	0	0	0	0	1	0	0	1	0	1	0
Pauljensenia turicensis	0	1	1	0	0	0	0	1	0	0	1	0	1	0
Pauljensenia vaccimaxillae	0	1	1	0	0	0	0	1	0	0	1	0	1	0
Peptidiphaga gingivicola	0	1	1	0	0	0	0	1	0	0	1	1	1	0
Peptidiphaga sp000466165	0	1	1	0	0	0	0	0	0	0	1	0	1	0
Peptidiphaga sp905373325	0	0	1	0	0	0	0	1	0	0	0	1	0	0
RUG11864 sp017539125	0	0	0	0	0	0	0	0	0	0	0	0	0	0
RUG11864 sp017934115	0	0	0	0	0	0	0	0	0	0	0	0	0	0
RUG11864 sp902773415	0	0	0	0	0	0	0	0	0	0	0	0	0	0
Scrofimicrobium canadense	0	0	0	0	0	0	0	1	0	0	1	0	1	0
Scrofimicrobium minihominis	0	0	0	0	0	0	0	1	0	0	1	0	1	0
Scrofimicrobium sp014069575	0	0	0	0	0	0	0	1	0	0	1	0	1	0
Trueperella bernardiae	0	1	1	0	0	0	0	0	0	0	1	0	1	0
Trueperella bialowiezensis	0	1	1	0	0	0	0	1	0	0	1	1	1	0
Trueperella pecoris	0	1	1	0	0	0	0	0	0	0	1	0	1	0
Trueperella pyogenes	0	1	1	0	0	0	0	0	0	0	1	0	1	0
Trueperella sp012727825	0	1	0	0	0	0	0	0	0	0	1	1	1	0
UBA1383 sp002304945	0	1	1	0	0	0	0	1	0	0	1	1	1	0
UBA1383 sp002305415	0	0	1	0	0	0	0	1	0	0	1	1	1	0
UBA1383 sp009930425	0	1	1	0	0	0	0	1	0	0	1	1	1	0
UBA1383 sp017882885	0	1	1	0	0	0	0	1	0	0	1	1	0	0
UMGS822 sp015240065	0	1	1	0	0	0	0	0	0	0	1	0	1	0
UMGS822 sp900545825	0	1	1	0	0	0	0	0	0	0	1	0	1	0
Varibaculum cambriense	0	1	1	0	0	0	0	0	0	0	1	0	1	0
Varibaculum cambriense_A	0	1	1	0	0	0	0	0	0	0	1	0	1	0
Varibaculum cambriense_B	0	1	1	0	0	0	0	0	0	0	1	0	1	0
Varibaculum massiliense	0	1	1	0	0	0	0	0	0	0	1	0	1	0
Varibaculum sp905332515	0	1	1	0	0	0	0	0	0	0	1	0	1	0
Varibaculum timonense_A	0	1	1	0	0	0	0	0	0	0	1	0	1	0
Varibaculum vaginae	0	1	1	0	0	0	0	0	0	0	1	0	1	0
Winkia neuii	0	1	1	0	0	0	0	0	0	0	1	0	1	0
Winkia sp002849225	0	1	1	0	0	0	0	0	0	0	1	0	1	0
ZJ293 sp011751725	0	1	1	0	0	0	0	0	0	0	1	0	1	0
Angustibacter sp001426435	0	1	1	0	0	0	0	0	0	0	1	1	1	0
JACMOY01 sp014377795	0	1	1	0	0	0	0	0	0	0	0	1	1	0
Beutenbergia cavernae	0	1	1	0	0	0	0	1	0	0	1	1	1	0
HY158 sp009660225	0	0	0	0	0	0	0	1	0	0	1	1	1	0
Haloactinobacterium album	0	1	1	0	0	0	0	1	0	0	1	1	1	0
Haloactinobacterium sp009805705	0	1	1	0	0	0	0	1	0	0	1	1	1	0
Haloactinobacterium sp014960965	0	1	1	0	0	0	0	1	0	0	1	1	1	0
JAENWO01 sp016649925	0	1	1	0	0	0	0	1	0	0	1	1	1	0
Miniimonas arenae	0	0	0	0	0	0	0	1	0	0	1	1	1	0
Occultella aeris	0	1	1	0	0	0	0	1	0	0	1	1	1	0
Occultella glacieicola	0	1	1	0	0	0	0	1	0	0	1	1	1	0
Occultella sp009708215	0	1	1	0	0	0	0	1	0	0	1	1	1	0
Pseudactinotalea caeni	0	1	1	0	0	0	0	1	0	0	1	1	1	0
Pseudactinotalea suaedae	0	1	1	0	0	0	0	1	0	0	1	1	1	0
Pseudactinotalea terrae	0	1	1	0	0	0	0	1	0	0	1	1	1	0
Ruania albidiflava	0	1	1	0	0	0	0	1	0	0	1	1	1	0
Ruania gallistercoris	0	1	1	0	0	0	0	1	0	0	1	1	1	0
Ruania sp008000995	0	1	1	0	0	0	0	1	0	0	1	1	1	0
Salana multivorans	0	0	0	0	0	0	0	1	0	0	1	1	1	0
Serinibacter salmoneus	0	0	0	0	0	0	0	1	0	0	1	1	1	0
Serinibacter_A arcticus	0	1	1	0	0	0	0	1	0	0	1	1	1	0
Serinibacter_A sp003121705	0	0	0	0	0	0	0	1	0	0	1	1	1	0
Aeriscardovia aeriphila	0	0	0	0	0	0	0	1	0	0	0	1	0	0
Aeriscardovia sp903789525	0	0	0	0	0	0	0	1	0	0	0	1	0	0
Aeriscardovia sp903789535	0	0	0	0	0	0	0	1	0	0	0	1	0	0
Alloscardovia criceti	0	0	0	0	0	0	0	1	0	0	0	1	0	0
Alloscardovia macacae	0	0	0	0	0	0	0	1	0	0	0	1	0	0
Alloscardovia omnicolens	0	0	0	0	0	0	0	1	0	0	0	1	0	0
Alloscardovia theropitheci	0	0	0	0	0	0	0	1	0	0	0	1	0	0
Ancillula trichonymphae	0	0	0	0	0	0	0	0	0	0	0	0	0	0
Bifidobacterium actinocoloniiforme	0	0	0	0	0	0	0	1	0	0	0	1	0	0
Bifidobacterium adolescentis	0	0	0	0	0	0	0	1	0	0	0	1	0	0
Bifidobacterium aemilianum	0	0	0	0	0	0	0	1	0	0	0	1	0	0
Bifidobacterium aerophilum	0	0	0	0	0	0	0	1	0	0	0	1	0	0
Bifidobacterium aesculapii	0	0	0	0	0	0	0	1	0	0	0	1	0	0
Bifidobacterium angulatum	0	0	0	0	0	0	0	1	0	0	0	1	0	0
Bifidobacterium animalis	0	0	0	0	0	0	0	1	0	0	0	1	0	0
Bifidobacterium anseris	0	0	0	0	0	0	0	1	0	0	0	1	0	0
Bifidobacterium apri	0	0	0	0	0	0	0	1	0	0	0	1	1	0
Bifidobacterium aquikefiri	0	0	0	0	0	0	0	1	0	0	0	1	1	0
Bifidobacterium asteroides	0	0	0	0	0	0	0	1	0	0	0	1	0	0
Bifidobacterium asteroides_A	0	0	0	0	0	0	0	1	0	0	0	1	0	0
Bifidobacterium asteroides_B	0	0	0	0	0	0	0	1	0	0	0	1	0	0
Bifidobacterium asteroides_E	0	0	0	0	0	0	0	1	0	0	0	1	0	0
Bifidobacterium asteroides_F	0	0	0	0	0	0	0	1	0	0	0	1	0	0
Bifidobacterium asteroides_G	0	0	0	0	0	0	0	1	0	0	0	1	0	0
Bifidobacterium asteroides_H	0	0	0	0	0	0	0	1	0	0	0	1	0	0
Bifidobacterium avesanii	0	0	0	0	0	0	0	1	0	0	0	1	1	0
Bifidobacterium biavatii	0	0	0	0	0	0	0	1	0	0	1	1	0	0
Bifidobacterium bifidum	0	0	0	0	0	0	0	1	0	0	1	1	0	0
Bifidobacterium bohemicum	0	0	0	0	0	0	0	1	0	0	0	1	0	0
Bifidobacterium bombi	0	0	0	0	0	0	0	1	0	0	0	1	0	0
Bifidobacterium boum	0	0	0	0	0	0	0	1	0	0	0	1	1	0
Bifidobacterium breve	0	0	0	0	0	0	0	1	0	0	0	1	0	0
Bifidobacterium callitrichidarum	0	0	0	0	0	0	0	1	0	0	0	1	0	0
Bifidobacterium callitrichos	0	0	0	0	0	0	0	1	0	0	0	1	0	0
Bifidobacterium canis	0	0	0	0	0	0	0	1	0	0	0	1	1	0
Bifidobacterium castoris	0	0	0	0	0	0	0	1	0	0	0	1	0	0
Bifidobacterium catenulatum	0	0	0	0	0	0	0	1	0	0	0	1	0	0
Bifidobacterium cebidarum	0	0	0	0	0	0	0	1	0	0	0	1	0	0
Bifidobacterium choerinum	0	0	0	0	0	0	0	1	0	0	0	1	0	0
Bifidobacterium choloepi	0	0	0	0	0	0	0	0	0	0	0	1	0	0
Bifidobacterium coagulans	0	0	0	0	0	0	0	1	0	0	0	1	1	0
Bifidobacterium commune	0	0	0	0	0	0	0	1	0	0	0	1	0	0
Bifidobacterium criceti	0	0	0	0	0	0	0	1	0	0	0	1	0	0
Bifidobacterium crudilactis	0	0	0	0	0	0	0	1	0	0	0	1	1	0
Bifidobacterium cuniculi	0	0	0	0	0	0	0	1	0	0	0	1	0	0
Bifidobacterium dentium	0	0	0	0	0	0	0	1	0	0	0	1	0	0
Bifidobacterium dolichotidis	0	0	0	0	0	0	0	1	0	0	0	1	0	0
Bifidobacterium eulemuris	0	0	0	0	0	0	0	1	0	0	0	1	1	0
Bifidobacterium felsineum	0	0	0	0	0	0	0	1	0	0	0	1	0	0
Bifidobacterium gallicum	0	0	0	0	0	0	0	1	0	0	0	1	0	0
Bifidobacterium globosum	0	0	0	0	0	0	0	1	0	0	0	1	1	0
Bifidobacterium goeldii	0	0	0	0	0	0	0	1	0	0	1	1	0	0
Bifidobacterium hapali	0	0	0	0	0	0	0	1	0	0	1	1	0	0
Bifidobacterium imperatoris	0	0	0	0	0	0	0	1	0	0	0	1	0	0
Bifidobacterium indicum	0	0	0	0	0	0	0	1	0	0	0	1	0	0
Bifidobacterium infantis	0	0	0	0	0	0	0	1	0	0	0	1	0	0
Bifidobacterium italicum	0	0	0	0	0	0	0	1	0	0	0	1	0	0
Bifidobacterium jacchi	0	0	0	0	0	0	0	1	0	0	0	1	0	0
Bifidobacterium kashiwanohense	0	0	0	0	0	0	0	1	0	0	0	1	0	0
Bifidobacterium kashiwanohense_A	0	0	0	0	0	0	0	1	0	0	0	1	0	0
Bifidobacterium lemurum	0	0	0	0	0	0	0	1	0	0	0	1	1	0
Bifidobacterium leontopitheci	0	0	0	0	0	0	0	1	0	0	1	1	0	0
Bifidobacterium leopoldii	0	0	0	0	0	0	0	0	0	0	0	0	0	0
Bifidobacterium longum	0	0	0	0	0	0	0	1	0	0	0	1	0	0
Bifidobacterium magnum	0	0	0	0	0	0	0	1	0	0	0	1	0	0
Bifidobacterium merycicum	0	0	0	0	0	0	0	1	0	0	0	1	1	0
Bifidobacterium minimum	0	0	0	0	0	0	0	1	0	0	0	1	0	0
Bifidobacterium mongoliense	0	0	0	0	0	0	0	1	0	0	0	1	0	0
Bifidobacterium moukalabense	0	0	0	0	0	0	0	1	0	0	0	1	0	0
Bifidobacterium myosotis	0	0	0	0	0	0	0	1	0	0	1	1	0	0
Bifidobacterium parmae	0	0	0	0	0	0	0	1	0	0	0	1	0	0
Bifidobacterium piotii	0	0	0	0	0	0	0	0	0	0	0	0	0	0
Bifidobacterium platyrrhinorum	0	0	0	0	0	0	0	1	0	0	0	1	0	0
Bifidobacterium pseudocatenulatum	0	0	0	0	0	0	0	1	0	0	0	1	0	0
Bifidobacterium pseudolongum	0	0	0	0	0	0	0	1	0	0	0	1	1	0
Bifidobacterium pseudolongum_C	0	0	0	0	0	0	0	1	0	0	0	1	1	0
Bifidobacterium psychraerophilum	0	0	0	0	0	0	0	1	0	0	0	1	1	0
Bifidobacterium pullorum	0	0	0	0	0	0	0	1	0	0	0	1	0	0
Bifidobacterium pullorum_B	0	0	0	0	0	0	0	1	0	0	0	1	0	0
Bifidobacterium pullorum_C	0	0	0	0	0	0	0	1	0	0	0	1	0	0
Bifidobacterium ramosum	0	0	0	0	0	0	0	1	0	0	1	1	0	0
Bifidobacterium reuteri	0	0	0	0	0	0	0	1	0	0	1	1	0	0
Bifidobacterium rousetti	0	0	0	0	0	0	0	1	0	0	0	1	0	0
Bifidobacterium ruminantium	0	0	0	0	0	0	0	1	0	0	0	1	0	0
Bifidobacterium saguini	0	0	0	0	0	0	0	1	0	0	0	1	0	0
Bifidobacterium samirii	0	0	0	0	0	0	0	1	0	0	0	1	0	0
Bifidobacterium scaligerum	0	0	0	0	0	0	0	1	0	0	0	1	0	0
Bifidobacterium scardovii	0	0	0	0	0	0	0	1	0	0	0	1	0	0
Bifidobacterium sp000499185	0	0	0	0	0	0	0	1	0	0	0	1	0	0
Bifidobacterium sp000499285	0	0	0	0	0	0	0	1	0	0	0	1	0	0
Bifidobacterium sp002298605	0	0	0	0	0	0	0	1	0	0	0	1	1	0
Bifidobacterium sp002451435	0	0	0	0	0	0	0	1	0	0	0	1	1	0
Bifidobacterium sp002742445	0	0	0	0	0	0	0	1	0	0	0	1	0	0
Bifidobacterium sp003585735	0	0	0	0	0	0	0	0	0	0	0	0	0	0
Bifidobacterium sp003585845	0	0	0	0	0	0	0	0	0	0	0	0	0	0
Bifidobacterium sp012932365	0	0	0	0	0	0	0	1	0	0	1	1	0	0
Bifidobacterium sp012932375	0	0	0	0	0	0	0	1	0	0	0	1	0	0
Bifidobacterium sp012932425	0	0	0	0	0	0	0	1	0	0	0	1	0	0
Bifidobacterium sp012932445	0	0	0	0	0	0	0	1	0	0	0	1	0	0
Bifidobacterium sp012932675	0	0	0	0	0	0	0	1	0	0	0	1	1	0
Bifidobacterium sp016100725	0	0	0	0	0	0	0	1	0	0	0	1	0	0
Bifidobacterium sp018555335	0	0	0	0	0	0	0	1	0	0	1	1	0	0
Bifidobacterium sp018555355	0	0	0	0	0	0	0	1	0	0	0	1	0	0
Bifidobacterium sp018555385	0	0	0	0	0	0	0	1	0	0	0	1	0	0
Bifidobacterium sp018555455	0	0	0	0	0	0	0	1	0	0	0	1	0	0
Bifidobacterium sp018555635	0	0	0	0	0	0	0	1	0	0	0	1	0	0
Bifidobacterium stellenboschense	0	0	0	0	0	0	0	1	0	0	0	1	0	0
Bifidobacterium subtile	0	0	0	0	0	0	0	1	0	0	0	1	0	0
Bifidobacterium swidsinskii	0	0	0	0	0	0	0	0	0	0	0	0	0	0
Bifidobacterium thermophilum	0	0	0	0	0	0	0	1	0	0	0	1	0	0
Bifidobacterium thermophilum_A	0	0	0	0	0	0	0	1	0	0	0	1	1	0
Bifidobacterium tibiigranuli	0	0	0	0	0	0	0	1	0	0	0	1	0	0
Bifidobacterium tsurumiense	0	0	0	0	0	0	0	0	0	0	0	0	0	0
Bifidobacterium vaginale	0	0	0	0	0	0	0	0	0	0	0	0	0	0
Bifidobacterium vaginale_A	0	0	0	0	0	0	0	0	0	0	0	0	0	0
Bifidobacterium vaginale_B	0	0	0	0	0	0	0	0	0	0	0	0	0	0
Bifidobacterium vaginale_C	0	0	0	0	0	0	0	0	0	0	0	0	0	0
Bifidobacterium vaginale_D	0	0	0	0	0	0	0	0	0	0	0	0	0	0
Bifidobacterium vaginale_E	0	0	0	0	0	0	0	0	0	0	0	0	0	0
Bifidobacterium vaginale_F	0	0	0	0	0	0	0	0	0	0	0	0	0	0
Bifidobacterium vaginale_H	0	0	0	0	0	0	0	0	0	0	0	0	0	0
Bifidobacterium vespertilionis	0	0	0	0	0	0	0	1	0	0	0	1	1	0
Bifidobacterium xylocopae	0	0	0	0	0	0	0	1	0	0	0	1	1	0
Galliscardovia callimiconis	0	0	0	0	0	0	0	1	0	0	0	1	1	0
Galliscardovia catulorum	0	0	0	0	0	0	0	1	0	0	0	1	0	0
Galliscardovia ingluviei	0	0	0	0	0	0	0	0	0	0	0	1	0	0
Galliscardovia margollesii	0	0	0	0	0	0	0	1	0	0	0	1	0	0
Galliscardovia primatium	0	0	0	0	0	0	0	1	0	0	0	1	0	0
Galliscardovia saimiriisciurei	0	0	0	0	0	0	0	1	0	0	0	1	0	0
Galliscardovia simiarum	0	0	0	0	0	0	0	1	0	0	0	1	1	0
Galliscardovia tissieri	0	0	0	0	0	0	0	1	0	0	0	1	1	0
Galliscardovia vansinderenii	0	0	0	0	0	0	0	1	0	0	0	1	1	0
Parascardovia denticolens	0	0	0	0	0	0	0	1	0	0	0	1	0	0
Pseudoscardovia radai	0	0	0	0	0	0	0	1	0	0	0	0	0	0
Pseudoscardovia sp002353815	0	0	0	0	0	0	0	1	0	0	0	1	0	0
Pseudoscardovia suis	0	0	0	0	0	0	0	1	0	0	0	1	0	0
RGIG1476 sp017413255	0	0	0	0	0	0	0	0	0	0	0	0	0	0
RGIG1476 sp017537945	0	0	0	0	0	0	0	0	0	0	0	0	0	0
RGIG1476 sp017538865	0	0	0	0	0	0	0	0	0	0	0	0	0	0
RGIG1476 sp017632535	0	0	0	0	0	0	0	0	0	0	0	0	0	0
RGIG1476 sp017632855	0	0	0	0	0	0	0	0	0	0	0	0	0	0
RGIG1476 sp017632945	0	0	0	0	0	0	0	0	0	0	0	0	0	0
RGIG1476 sp017965665	0	0	0	0	0	0	0	0	0	0	0	0	0	0
RGIG7107 sp017386585	0	0	0	0	0	0	0	1	0	0	0	0	0	0
RGIG7107 sp017405305	0	0	0	0	0	0	0	1	0	0	0	0	0	0
RGIG7107 sp017538895	0	0	0	0	0	0	0	1	0	0	1	1	0	0
RUG039 sp900314875	0	0	0	0	0	0	0	0	0	0	0	0	0	0
Scardovia inopinata	0	0	0	0	0	0	0	1	0	0	0	1	1	0
Scardovia wiggsiae	0	0	0	0	0	0	0	1	0	0	0	1	0	0
Brevibacterium album	0	1	1	0	0	0	0	1	0	0	1	1	1	0
Brevibacterium antiquum	0	1	1	0	0	0	0	1	0	0	1	1	1	0
Brevibacterium antiquum_A	0	1	1	0	0	0	0	1	0	0	1	1	1	0
Brevibacterium aurantiacum	0	1	1	0	0	0	0	1	0	0	1	1	1	0
Brevibacterium aurantiacum_A	0	1	1	0	0	0	0	1	0	0	1	1	1	0
Brevibacterium casei	0	1	1	0	0	0	0	1	0	0	1	1	1	0
Brevibacterium celere_A	0	1	1	0	0	0	0	1	0	0	1	1	1	0
Brevibacterium epidermidis	0	1	1	0	0	0	0	1	0	0	1	1	1	0
Brevibacterium ihuae	0	0	0	0	0	0	0	1	0	0	1	1	1	0
Brevibacterium intestinavium	0	0	1	0	0	0	0	1	0	0	1	1	1	0
Brevibacterium intestinigallinarum	0	1	1	0	0	0	0	1	0	0	1	1	1	0
Brevibacterium iodinum	0	1	1	0	0	0	0	1	0	0	1	1	1	0
Brevibacterium jeotgali	0	1	1	0	0	0	0	1	0	0	1	1	1	0
Brevibacterium linens	0	1	1	0	0	0	0	1	0	0	1	1	1	0
Brevibacterium luteolum	0	1	1	0	0	0	0	1	0	0	1	1	1	0
Brevibacterium luteolum_A	0	1	1	0	0	0	0	1	0	0	1	1	1	0
Brevibacterium marinum	0	1	1	0	0	0	0	1	0	0	1	1	1	0
Brevibacterium mcbrellneri	0	1	1	0	0	0	0	1	0	0	1	1	1	0
Brevibacterium oceani	0	1	1	0	0	0	0	1	0	0	1	1	1	0
Brevibacterium paucivorans	0	1	1	0	0	0	0	1	0	0	1	1	1	0
Brevibacterium permense	0	1	1	0	0	0	0	1	0	0	1	1	1	0
Brevibacterium ravenspurgense	0	1	1	0	0	0	0	1	0	0	1	1	1	0
Brevibacterium renqingii	0	1	1	0	0	0	0	1	0	0	1	1	1	0
Brevibacterium rongguiense	0	1	1	0	0	0	0	1	0	0	1	1	1	0
Brevibacterium sandarakinum	0	1	1	0	0	0	0	1	0	0	1	1	1	0
Brevibacterium sediminis	0	1	1	0	0	0	0	1	0	0	1	1	1	0
Brevibacterium senegalense	0	1	1	0	0	0	0	1	0	0	1	1	1	0
Brevibacterium siliguriense	0	1	1	0	0	0	0	1	0	0	1	1	1	0
Brevibacterium sp001815905	0	1	1	0	0	0	0	1	0	0	1	1	1	0
Brevibacterium sp004745075	0	1	1	0	0	0	0	1	0	0	1	1	1	0
Brevibacterium sp004745485	0	1	1	0	0	0	0	1	0	0	1	1	1	0
Brevibacterium sp005280295	0	0	0	0	0	0	0	1	0	0	1	1	1	0
Brevibacterium sp006489205	0	1	1	0	0	0	0	1	0	0	1	1	1	0
Brevibacterium sp011617245	0	1	1	0	0	0	0	1	0	0	1	1	1	0
Brevibacterium sp011617465	0	1	1	0	0	0	0	1	0	0	1	1	1	0
Brevibacterium sp011617705	0	1	1	0	0	0	0	1	0	0	1	1	1	0
Brevibacterium sp012844365	0	1	1	0	0	0	0	1	0	0	1	1	1	0
Brevibacterium sp016892625	0	1	1	0	0	0	0	1	0	0	1	1	1	0
Brevibacterium sp018137945	0	1	1	0	0	0	0	1	0	0	1	1	1	0
Brevibacterium sp900169365	0	1	1	0	0	0	0	1	0	0	1	1	1	0
Brevibacterium yomogidense	0	1	1	0	0	0	0	1	0	0	1	1	1	0
Brevibacterium yomogidense_A	0	1	1	0	0	0	0	1	0	0	1	1	1	0
Sediminivirga luteola	0	1	1	0	0	0	0	1	0	0	1	1	1	0
Spelaeicoccus albus	0	1	1	0	0	0	0	1	0	0	1	1	1	0
Actinotalea bogoriensis	0	1	1	0	0	0	0	0	0	0	1	1	1	0
Actinotalea carbonis	0	1	1	0	0	0	0	1	0	0	1	1	1	0
Actinotalea fermentans	0	1	1	0	0	0	0	1	0	0	1	1	1	0
Actinotalea ferrariae	0	1	1	0	0	0	0	0	0	0	1	1	1	0
Actinotalea solisilvae	0	1	1	0	0	0	0	1	0	0	1	1	1	0
Actinotalea sp000526515	0	1	1	0	0	0	0	1	0	0	1	1	1	0
Actinotalea sp008364845	0	1	1	0	0	0	0	1	0	0	1	1	1	0
Actinotalea sp009996735	0	1	1	0	0	0	0	1	0	0	1	1	1	0
Actinotalea sp012514545	0	0	0	0	0	0	0	1	0	0	1	1	1	0
Actinotalea sp014042015	0	1	1	0	0	0	0	1	0	0	1	1	1	0
Actinotalea sp014360395	0	1	1	0	0	0	0	0	0	0	1	1	1	0
Actinotalea sp017565425	0	1	1	0	0	0	0	1	0	0	1	1	1	0
Antribacter gilvus	0	1	1	0	0	0	0	1	0	0	1	1	1	0
Cellulomonas aerilata	0	1	1	0	0	0	0	1	0	0	1	1	1	0
Cellulomonas algicola	0	1	1	0	0	0	0	1	0	0	1	1	1	0
Cellulomonas biazotea	0	1	1	0	0	0	0	1	0	0	1	1	1	0
Cellulomonas cellasea	0	1	1	0	0	0	0	1	0	0	1	1	1	0
Cellulomonas cellulans_A	0	0	0	0	0	0	0	1	0	0	1	1	1	0
Cellulomonas chitinilytica	0	1	1	0	0	0	0	1	0	0	1	1	1	0
Cellulomonas citrea	0	1	1	0	0	0	0	1	0	0	1	1	1	0
Cellulomonas composti	0	1	1	0	0	0	0	1	0	0	1	1	1	0
Cellulomonas denverensis	0	1	1	0	0	0	0	1	0	0	1	1	1	0
Cellulomonas endophytica	0	1	1	0	0	0	0	1	0	0	1	1	1	0
Cellulomonas fimi	0	1	1	0	0	0	0	1	0	0	1	1	1	0
Cellulomonas fimi_A	0	1	1	0	0	0	0	1	0	0	1	1	1	0
Cellulomonas flavigena	0	1	1	0	0	0	0	1	0	0	1	1	1	0
Cellulomonas gelida	0	1	1	0	0	0	0	1	0	0	1	1	1	0
Cellulomonas gilvus	0	1	1	0	0	0	0	1	0	0	1	1	1	0
Cellulomonas hominis	0	0	0	0	0	0	0	1	0	0	1	1	1	0
Cellulomonas hominis_A	0	0	0	0	0	0	0	1	0	0	1	1	1	0
Cellulomonas hominis_B	0	0	0	0	0	0	0	1	0	0	1	1	1	0
Cellulomonas hominis_C	0	0	0	0	0	0	0	1	0	0	1	1	1	0
Cellulomonas humilata	0	1	1	0	0	0	0	1	0	0	1	1	1	0
Cellulomonas iranensis	0	1	1	0	0	0	0	1	0	0	1	1	1	0
Cellulomonas marina	0	1	1	0	0	0	0	1	0	0	1	1	1	0
Cellulomonas massiliensis	0	1	1	0	0	0	0	1	0	0	1	1	1	0
Cellulomonas oligotrophica	0	1	1	0	0	0	0	1	0	0	1	1	1	0
Cellulomonas pakistanensis	0	0	0	0	0	0	0	1	0	0	1	1	1	0
Cellulomonas persica	0	1	1	0	0	0	0	1	0	0	1	1	1	0
Cellulomonas phragmiteti	0	1	1	0	0	0	0	1	0	0	1	1	1	0
Cellulomonas rhizosphaerae	0	1	1	0	0	0	0	1	0	0	1	1	1	0
Cellulomonas septica	0	1	1	0	0	0	0	1	0	0	1	1	1	0
Cellulomonas shaoxiangyii	0	1	1	0	0	0	0	1	0	0	1	1	1	0
Cellulomonas soli	0	1	1	0	0	0	0	1	0	0	1	1	1	0
Cellulomonas sp000426185	0	1	1	0	0	0	0	1	0	0	1	1	1	0
Cellulomonas sp000688475	0	1	1	0	0	0	0	1	0	0	1	1	1	0
Cellulomonas sp000708885	0	1	1	0	0	0	0	1	0	0	1	1	1	0
Cellulomonas sp001424125	0	1	1	0	0	0	0	1	0	0	1	1	1	0
Cellulomonas sp001424195	0	1	1	0	0	0	0	1	0	0	1	1	1	0
Cellulomonas sp001426705	0	1	1	0	0	0	0	1	0	0	1	1	1	0
Cellulomonas sp001429255	0	1	1	0	0	0	0	1	0	0	1	1	1	0
Cellulomonas sp001462455	0	1	1	0	0	0	0	1	0	0	1	1	1	0
Cellulomonas sp001898175	0	1	1	0	0	0	0	1	0	0	1	1	1	0
Cellulomonas sp001898185	0	1	1	0	0	0	0	1	0	0	1	1	1	0
Cellulomonas sp002441315	0	1	1	0	0	0	0	1	0	0	1	1	1	0
Cellulomonas sp003115775	0	1	1	0	0	0	0	1	0	0	1	1	1	0
Cellulomonas sp003696205	0	1	1	0	0	0	0	1	0	0	1	1	1	0
Cellulomonas sp003755175	0	1	1	0	0	0	0	1	0	0	1	1	1	0
Cellulomonas sp004168625	0	1	1	0	0	0	0	1	0	0	1	1	1	0
Cellulomonas sp006715865	0	1	1	0	0	0	0	1	0	0	1	1	1	0
Cellulomonas sp008033115	0	0	0	0	0	0	0	1	0	0	1	1	1	0
Cellulomonas sp009720485	0	1	1	0	0	0	0	1	0	0	1	1	1	0
Cellulomonas sp009777345	0	0	0	0	0	0	0	1	0	0	1	1	1	0
Cellulomonas sp009779195	0	0	0	0	0	0	0	1	0	0	1	1	1	0
Cellulomonas sp009783975	0	0	0	0	0	0	0	1	0	0	1	1	1	0
Cellulomonas sp009785115	0	1	1	0	0	0	0	1	0	0	1	1	1	0
Cellulomonas sp011603975	0	1	1	0	0	0	0	1	0	0	1	1	1	0
Cellulomonas sp012927595	0	1	1	0	0	0	0	1	0	0	1	1	1	0
Cellulomonas sp014763765	0	0	0	0	0	0	0	1	0	0	1	1	0	0
Cellulomonas sp014836445	0	1	1	0	0	0	0	1	0	0	1	1	1	0
Cellulomonas sp014837175	0	1	1	0	0	0	0	1	0	0	1	1	1	0
Cellulomonas sp015234515	0	1	1	0	0	0	0	1	0	0	1	1	1	0
Cellulomonas sp017569225	0	1	1	0	0	0	0	1	0	0	1	1	1	0
Cellulomonas sp017744555	0	1	1	0	0	0	0	1	0	0	1	1	1	0
Cellulomonas sp018388445	0	1	1	0	0	0	0	1	0	0	1	1	1	0
Cellulomonas sp018388465	0	1	1	0	0	0	0	1	0	0	1	1	1	0
Cellulomonas sp018531375	0	1	1	0	0	0	0	1	0	0	1	1	1	0
Cellulomonas sp018623035	0	1	1	0	0	0	0	1	0	0	1	1	1	0
Cellulomonas sp018898235	0	1	1	0	0	0	0	1	0	0	1	1	1	0
Cellulomonas sp900114185	0	1	1	0	0	0	0	1	0	0	1	1	1	0
Cellulomonas taurus	0	0	0	0	0	0	0	1	0	0	1	1	1	0
Cellulomonas telluris	0	1	1	0	0	0	0	1	0	0	1	1	1	0
Cellulomonas terrae	0	1	1	0	0	0	0	1	0	0	1	1	1	0
Cellulomonas timonensis	0	1	1	0	0	0	0	1	0	0	1	1	1	0
Cellulomonas uda	0	1	1	0	0	0	0	1	0	0	1	1	1	0
Cellulomonas xylanilytica	0	1	1	0	0	0	0	1	0	0	1	1	1	0
Cellulosimicrobium arenosum	0	1	1	0	0	0	0	1	0	0	1	1	1	0
Cellulosimicrobium cellulans	0	1	1	0	0	0	0	1	0	0	1	1	1	0
Cellulosimicrobium cellulans_A	0	1	1	0	0	0	0	1	0	0	1	1	1	0
Cellulosimicrobium cellulans_D	0	1	1	0	0	0	0	1	0	0	1	1	1	0
Cellulosimicrobium cellulans_E	0	1	1	0	0	0	0	1	0	0	1	1	1	0
Cellulosimicrobium cellulans_F	0	1	1	0	0	0	0	1	0	0	1	1	1	0
Cellulosimicrobium cinnabarinum	0	1	1	0	0	0	0	1	0	0	1	1	1	0
Cellulosimicrobium fucosivorans	0	1	1	0	0	0	0	1	0	0	1	1	1	0
Cellulosimicrobium funkei	0	1	1	0	0	0	0	1	0	0	1	1	1	0
Cellulosimicrobium sp001942335	0	1	1	0	0	0	0	1	0	0	1	1	1	0
Cellulosimicrobium sp009708005	0	1	1	0	0	0	0	1	0	0	1	1	1	0
Cellulosimicrobium terreum	0	1	1	0	0	0	0	1	0	0	1	1	1	0
Flavimobilis hominis	0	1	1	0	0	0	0	1	0	0	1	1	1	0
Flavimobilis marinus	0	1	1	0	0	0	0	1	0	0	1	1	1	0
Flavimobilis rhizosphaerae	0	1	1	0	0	0	0	1	0	0	1	1	1	0
Flavimobilis soli	0	1	1	0	0	0	0	1	0	0	1	1	1	0
Flavimobilis sp011300875	0	1	1	0	0	0	0	1	0	0	1	0	1	0
Isoptericola chiayiensis	0	1	1	0	0	0	0	1	0	0	1	1	1	0
Isoptericola cucumis	0	1	1	0	0	0	0	1	0	0	1	1	1	0
Isoptericola dokdonensis	0	1	1	0	0	0	0	1	0	0	1	1	1	0
Isoptericola flava	0	1	1	0	0	0	0	1	0	0	1	1	1	0
Isoptericola halotolerans	0	1	1	0	0	0	0	1	0	0	1	1	1	0
Isoptericola halotolerans_A	0	1	1	0	0	0	0	1	0	0	1	1	1	0
Isoptericola jiangsuensis	0	1	1	0	0	0	0	1	0	0	1	1	1	0
Isoptericola sediminis	0	1	1	0	0	0	0	1	0	0	1	1	1	0
Isoptericola sp009663185	0	1	1	0	0	0	0	1	0	0	1	1	1	0
Isoptericola sp011634835	0	1	1	0	0	0	0	1	0	0	1	1	1	0
Isoptericola variabilis_A	0	1	1	0	0	0	0	1	0	0	1	1	1	0
JAAYZM01 sp012514835	0	1	0	0	0	0	0	1	0	0	1	1	1	0
JADGOR01 sp017882855	0	1	1	0	0	0	0	1	0	0	1	1	1	0
Jonesia denitrificans	0	1	1	0	0	0	0	1	0	0	1	0	1	0
Jonesia quinghaiensis	0	1	1	0	0	0	0	1	0	0	1	0	1	0
Luteimicrobium subarcticum	0	1	1	0	0	0	0	1	0	0	1	1	1	0
Luteimicrobium xylanilyticum	0	1	1	0	0	0	0	1	0	0	1	1	1	0
Myceligenerans indicum	0	1	1	0	0	0	0	0	0	0	1	1	1	0
Myceligenerans salitolerans	0	1	1	0	0	0	0	0	0	0	1	1	1	0
Myceligenerans sp014892515	0	1	1	0	0	0	0	0	0	0	1	1	1	0
Myceligenerans xiligouense	0	1	1	0	0	0	0	0	0	0	1	1	1	0
Oerskovia enterophila	0	1	1	0	0	0	0	1	0	0	1	1	1	0
Oerskovia jenensis	0	1	1	0	0	0	0	1	0	0	1	1	1	0
Oerskovia paurometabola	0	1	1	0	0	0	0	1	0	0	1	1	1	0
Oerskovia sp005937995	0	1	1	0	0	0	0	1	0	0	1	1	1	0
Oerskovia sp014836755	0	1	1	0	0	0	0	1	0	0	1	1	1	0
Oerskovia sp015142735	0	1	1	0	0	0	0	1	0	0	1	1	1	0
Oerskovia turbata	0	1	1	0	0	0	0	1	0	0	1	1	1	0
Paraoerskovia marina	0	1	1	0	0	0	0	1	0	0	1	1	1	0
Promicromonospora citrea	0	1	1	0	0	0	0	1	0	0	1	1	1	0
Promicromonospora kroppenstedtii	0	1	1	0	0	0	0	1	0	0	1	1	1	0
Promicromonospora panici	0	1	1	0	0	0	0	1	0	0	1	1	1	0
Promicromonospora soli	0	1	1	0	0	0	0	1	0	0	1	1	1	0
Promicromonospora sp003058225	0	1	1	0	0	0	0	1	0	0	1	1	1	0
Promicromonospora sukumoe	0	1	1	0	0	0	0	1	0	0	1	1	1	0
[truncated: 60,293 more rows]
