# Supplementary material for: Identification of a novel lipoic acid biosynthesis pathway reveals the complex evolution of lipoate assembly in prokaryotes
Source: PLoS Biol. 2023 Jun 27;21(6):e3002177. doi: 10.1371/journal.pbio.3002177 (PMC10332631; doi:10.1371/journal.pbio.3002177)
Supplement: S3 Table — (XLSX) [file pbio.3002177.s009.xlsx]

## Sheet: Species_absolute_count
	Presence(1)/Absence(0) of coding gene
Species	LipL	LipB	LipA	LipM	LipS1	LipS2	LipT	Lpl	LbpA1	LbpA2	E2	GcvH	DHDL	sHdr
Aenigmatarchaeum subterraneum	0	0	0	0	0	0	0	1	0	0	1	0	0	0
CS1-C013 sp011773475	0	0	0	0	0	0	0	0	0	0	0	0	0	0
CS1-C013 sp017608545	0	0	0	0	0	0	0	0	0	0	0	0	0	0
JAAOXY01 sp018221065	0	0	0	0	0	0	0	0	0	0	0	0	0	0
JAFCDY01 sp017609445	0	0	0	0	0	0	0	0	0	0	0	0	0	0
JAFGAZ01 sp016933455	0	0	0	0	0	0	0	0	0	0	0	0	0	0
JAHIDZ01 sp018901755	0	0	0	0	0	0	0	0	0	0	0	0	0	0
JAHIEG01 sp018901655	0	0	0	0	0	0	0	0	0	0	0	0	0	0
JAADFI01 sp013152905	0	0	0	0	0	0	0	0	0	0	0	0	0	0
WANL01 sp015521825	0	0	0	0	0	0	0	0	0	0	0	0	0	0
JACQIB01 sp016198755	0	0	0	0	0	0	0	0	0	0	0	0	0	0
JAHLMR01 sp018920255	0	0	0	0	0	0	0	0	0	0	0	0	0	0
JAHLMS01 sp018920245	0	0	0	0	0	0	0	0	0	0	0	0	0	0
SZUA-1535 sp015521535	0	0	0	0	0	0	0	0	0	0	0	0	0	0
SZUA-1535 sp015661515	0	0	0	0	0	0	0	0	0	0	0	0	0	0
CG10238-14 sp002789635	0	0	0	0	0	0	0	0	0	0	0	0	0	0
CG10238-14 sp014728985	0	0	0	0	0	0	0	0	0	0	0	0	0	0
CG10238-14 sp017610225	0	0	0	0	0	0	0	0	0	0	0	0	0	0
JAFCEW01 sp017608955	0	0	0	0	0	0	0	0	0	0	0	0	0	0
JAGVVZ01 sp018304545	0	0	0	0	0	0	0	0	0	0	1	0	0	0
JAHLMN01 sp018920345	0	0	0	0	0	0	0	0	0	0	0	0	0	0
JAHLMN01 sp018920365	0	0	0	0	0	0	0	0	0	0	0	0	0	0
RBG-16-49-10 sp001784635	0	0	0	0	0	0	0	0	0	0	0	0	0	0
EX4484-224 sp002254545	0	0	0	0	0	0	0	0	0	0	0	0	0	0
JAHLMO01 sp018920305	0	0	0	0	0	0	0	0	0	0	0	0	0	0
SpSt-28 sp011047985	0	0	0	0	0	0	0	0	0	0	0	0	0	0
SpSt-9 sp011333035	0	0	0	0	0	0	0	0	0	0	0	0	0	0
WAMV01 sp015522145	0	0	0	0	0	0	0	0	0	0	0	0	0	0
JABABT01 sp014238095	0	0	1	0	0	0	0	1	0	0	1	0	0	0
JABABT01 sp016213525	0	0	1	0	0	0	0	1	0	0	1	0	0	0
JACOWB01 sp016177025	0	0	0	0	0	0	0	0	0	0	1	0	1	0
JACOWB01 sp016187415	0	1	1	0	0	0	0	0	0	0	1	0	1	0
JACOWB01 sp018920185	0	0	0	0	0	0	0	0	0	0	1	0	1	0
JACPAE01 sp016181005	0	1	1	0	0	0	0	0	0	0	1	0	1	0
JACPAE01 sp016187385	0	0	0	0	0	0	0	0	0	0	1	0	1	0
JACPJS01 sp016187405	0	0	0	0	0	0	0	0	0	0	0	0	0	0
JACQIA01 sp016198705	0	0	1	0	0	0	0	1	0	0	1	0	1	0
JAGVVV01 sp018304615	0	0	0	0	0	0	0	0	0	0	0	0	0	0
SCSR01 sp004297575	0	0	1	0	0	0	0	1	0	0	1	0	0	0
SpSt-734 sp011363135	0	0	0	0	0	0	0	0	0	0	0	0	0	0
SpSt-742 sp011335085	0	0	0	0	0	0	0	0	0	0	0	0	0	0
SpSt-971 sp011334385	0	0	0	0	0	0	0	0	0	0	0	0	0	0
GCA-2688965 sp002688965	0	0	0	0	0	0	0	0	0	0	0	0	0	0
CAIKBN01 sp903825675	0	0	0	0	0	0	0	0	0	0	0	0	0	0
GW2011-AR5 sp000806115	0	0	0	0	0	0	0	0	0	0	0	0	0	0
GW2011-AR5 sp018304605	0	0	0	0	0	0	0	0	0	0	0	0	0	0
GW2011-AR5 sp10154u	0	0	0	0	0	0	0	0	0	0	0	0	0	0
JACPAG01 sp016180945	0	0	0	0	0	0	0	0	0	0	0	0	1	0
JACPAH01 sp016180925	0	0	0	0	0	0	0	0	0	0	1	0	0	0
JACPAH01 sp016187365	0	0	0	0	0	0	0	0	0	0	0	0	0	0
JACPDL01 sp016184005	0	0	0	0	0	0	0	0	0	0	1	0	0	0
JACPDL01 sp018304565	0	0	0	0	0	0	0	0	0	0	1	0	0	0
JACPJW01 sp016187335	0	0	0	0	0	0	0	0	0	0	0	0	0	0
JACPJW01 sp016198625	0	0	0	0	0	0	0	0	0	0	0	0	0	0
JACPRW01 sp016193585	0	0	1	0	0	0	0	1	0	0	1	0	0	0
JACPVU01 sp016191585	0	0	0	0	0	0	0	0	0	0	0	1	0	0
JACQID01 sp016198645	0	0	0	0	0	0	0	0	0	0	1	0	0	0
JACQID01 sp016198685	0	0	0	0	0	0	0	1	0	0	1	0	0	0
JACQID01 sp018304585	0	0	0	0	0	0	0	1	0	0	1	0	0	0
JACQNW01 sp016202845	0	0	0	0	0	0	0	1	0	0	1	0	0	0
JACQNX01 sp016202875	0	0	0	0	0	0	0	0	0	0	0	0	0	0
JACPJV01 sp016187395	0	0	0	0	0	0	0	0	0	0	0	0	0	0
JACRAC01 sp016213555	0	0	0	0	0	0	0	0	0	0	0	0	0	0
JACRAC01 sp016219465	0	0	0	0	0	0	0	0	0	0	0	0	0	0
JACRMX01 sp016219485	0	0	0	0	0	0	0	0	0	0	0	0	0	0
JAGVVW01 sp018304635	0	0	0	0	0	0	0	0	0	0	0	0	0	0
JAHLMP01 sp018920315	0	0	0	0	0	0	0	0	0	0	0	0	0	0
SpSt-1120 sp011373045	0	0	0	0	0	0	0	0	0	0	0	0	0	0
WALA01 sp015522745	0	0	0	0	0	0	0	0	0	0	0	0	0	0
WALA01 sp015523085	0	0	0	0	0	0	0	0	0	0	0	0	0	0
JACPZZ01 sp016177205	0	0	1	0	0	0	0	1	0	0	0	0	0	0
JACPZZ01 sp016180965	0	0	1	0	0	0	0	1	0	0	0	0	0	0
JACPZZ01 sp016195275	0	0	1	0	0	0	0	1	0	0	1	0	0	0
JACPZZ01 sp016202795	0	0	1	0	0	0	0	1	0	0	0	0	0	0
JACPZZ01 sp016202815	0	0	1	0	0	0	0	1	0	0	0	0	0	0
B50-G16 sp003663345	0	0	0	0	0	0	0	0	0	0	0	0	0	0
JACQIF01 sp016198635	0	0	0	0	0	0	0	0	0	0	1	0	0	0
JACQIF01 sp016432325	0	0	1	0	0	0	0	0	0	0	1	0	0	0
JACRMZ01 sp016219455	0	0	1	0	0	0	0	1	0	0	0	0	1	0
PWEA01 sp003550625	0	0	0	0	0	0	0	0	0	0	0	0	0	0
PWEA01 sp003553905	0	0	0	0	0	0	0	0	0	0	0	0	0	0
PWEA01 sp003554235	0	0	0	0	0	0	0	0	0	0	0	0	0	0
PWEA01 sp003554845	0	0	0	0	0	0	0	0	0	0	0	0	0	0
PWEA01 sp003555465	0	0	0	0	0	0	0	0	0	0	0	0	0	0
JACQNV01 sp016202865	0	0	0	0	0	0	0	0	0	0	0	0	0	0
JAFGFG01 sp016931255	0	0	0	0	0	0	0	0	0	0	0	0	0	0
JAFGSV01 sp016934325	0	0	0	0	0	0	0	0	0	0	0	0	0	0
BS750m-G24 sp016783545	0	0	0	0	0	0	0	0	0	0	0	0	0	0
BS750m-G81 sp016782405	0	0	0	0	0	0	0	0	0	0	0	0	0	0
JACPNN01 sp016185435	0	0	1	0	0	0	0	1	0	0	1	0	0	0
JACQIG01 sp016198605	0	0	0	0	0	0	0	1	0	0	0	0	0	0
JACQIG01 sp016202745	0	0	0	0	0	0	0	0	0	0	1	0	0	0
JACQOC01 sp016202785	0	0	0	0	0	0	0	0	0	0	0	0	0	0
JACQOD01 sp016198585	0	0	0	0	0	0	0	0	0	0	0	0	0	0
JACQOD01 sp016202725	0	0	1	0	0	0	0	0	0	0	1	0	0	0
JAFCEK01 sp017609225	0	0	0	0	0	0	1	0	0	0	0	0	0	0
JAFCEM01 sp017609145	0	0	0	0	0	0	1	0	0	0	0	0	0	0
JAHIRU01 sp018818465	0	0	0	0	0	0	1	0	0	0	0	0	0	0
JAHIVW01 sp018816245	0	0	1	0	0	0	0	1	0	0	1	0	0	0
QMZP01 sp003663225	0	0	0	0	0	0	1	0	0	0	0	0	0	0
QMZY01 sp003663415	0	0	0	0	0	0	1	0	0	0	0	0	0	0
QMZZ01 sp003663445	0	0	0	0	0	0	1	0	0	0	0	0	0	0
VGIZ01 sp016867675	0	0	0	0	0	0	1	0	0	0	0	0	0	0
WAQT01 sp015520105	0	0	0	0	0	0	0	0	0	0	0	0	0	0
CS3-C152 sp011772645	0	0	0	0	0	0	1	0	0	0	0	0	0	0
JAADIF01 sp013151465	0	0	0	0	0	0	1	0	0	0	0	0	0	0
JAADIF01 sp016932735	0	0	0	0	0	0	0	0	0	0	0	0	0	0
JAFGDH01 sp016932215	0	0	0	0	0	0	0	0	0	0	0	0	0	0
QMZT01 sp003663325	0	0	0	0	0	0	1	0	0	0	0	0	0	0
JAFGCN01 sp016932615	0	0	0	0	0	0	0	1	0	0	0	0	0	0
QMZS01 sp003663295	0	0	0	0	0	0	0	0	0	0	0	0	0	0
QMZS01 sp003663355	0	0	0	0	0	0	0	0	0	0	0	0	0	0
Altiarchaeum hamiconexum	0	0	0	0	0	0	0	0	0	0	0	0	0	0
Altiarchaeum sp002083985	0	0	0	0	1	1	0	1	0	0	0	0	0	0
Altiarchaeum sp002841105	0	0	0	0	0	0	0	0	0	0	0	0	0	0
Altiarchaeum sp018260755	0	0	0	0	0	0	0	0	0	0	0	0	0	0
IMC4 sp001742785	0	0	0	0	0	0	0	0	0	0	0	0	0	0
MCBC01 sp001723855	0	0	0	0	1	1	1	1	0	0	1	1	0	0
CAIYYO01 sp903930485	0	0	0	0	1	1	0	1	0	0	0	1	0	0
EX4484-2 sp002254405	0	0	0	0	1	1	0	1	0	0	0	1	0	0
EX4484-2 sp002254565	0	0	0	0	0	0	0	1	0	0	0	1	0	0
JAFGDV01 sp016931955	0	0	0	0	1	1	1	1	0	0	0	1	0	0
QMZG01 sp003663045	0	0	0	0	1	1	1	1	0	0	0	1	0	0
QMZJ01 sp003663115	0	0	0	0	0	0	0	1	0	0	0	1	0	0
QMZM01 sp003663175	0	0	0	0	1	1	0	1	0	0	0	1	0	0
WALD01 sp015523055	0	0	0	0	0	0	0	0	0	0	0	0	0	0
WALD01 sp018897475	0	0	0	0	1	1	0	1	1	0	0	1	0	0
CABMCB01 sp902384455	0	0	1	1	0	0	0	0	0	0	0	1	1	0
DSAL01 sp011380095	0	0	1	0	0	0	0	0	0	0	0	1	0	0
JAHIYG01 sp018815265	0	0	1	0	0	0	0	1	0	0	0	1	0	0
SCGC-AAA252-I15 sp000402775	0	0	0	0	0	0	0	0	0	0	0	0	0	0
VGJA01 sp016867655	0	0	0	0	0	0	0	0	0	0	0	0	0	0
WJJK01 sp014729705	0	0	1	0	0	0	0	1	0	0	0	1	0	0
WJMO01 sp014727915	0	0	1	0	0	0	0	1	0	0	0	1	1	0
WOR-SM1-SCG sp001723845	0	0	0	0	1	1	1	1	0	0	1	1	0	0
JAFGQM01 sp016935655	0	0	1	1	0	0	0	1	0	0	1	1	0	0
Baldrarchaeum yapensis	0	0	0	1	1	1	0	1	1	0	0	1	0	0
DXJG01 sp016840485	0	0	0	1	0	1	0	1	1	0	0	1	0	0
DXJG01 sp019056805	0	0	0	0	1	1	0	1	1	0	0	1	0	0
Hodarchaeum mangrovi	0	0	1	0	0	0	0	1	1	0	0	1	1	0
Hodarchaeum sp003144275	0	0	1	0	0	0	0	1	1	0	1	1	1	0
Hodarchaeum sp011364965	0	0	1	0	0	0	0	1	0	0	0	1	1	0
Hodarchaeum sp016839625	0	0	1	0	0	0	0	1	1	0	1	1	1	0
Hodarchaeum sp016839665	0	0	1	0	0	0	0	1	0	0	0	1	1	0
Hodarchaeum sp016839785	0	0	1	0	0	0	0	1	1	0	0	1	1	0
Hodarchaeum sp016839815	0	0	1	0	0	0	0	1	1	0	1	1	1	0
Hodarchaeum sp016840035	0	0	1	1	0	0	0	1	1	0	1	1	1	0
Hodarchaeum sp016840285	0	0	1	0	0	0	0	1	1	0	1	1	1	0
Hodarchaeum sp016840305	0	0	1	0	0	0	0	1	1	0	1	1	1	0
Hodarchaeum sp019057635	0	0	1	0	0	0	0	1	1	0	1	1	1	0
LC-3 sp001940645	0	0	1	0	0	0	0	1	0	0	1	1	1	0
S146-22 sp015520535	0	1	1	0	0	0	0	1	0	0	1	1	1	0
YT1-039 sp016840025	0	0	0	0	1	1	0	1	1	0	1	1	1	0
YT1-057 sp016839955	0	0	0	1	1	1	0	1	1	0	1	1	0	0
JABLTI01 sp013166835	0	0	0	1	1	1	0	1	1	0	1	1	0	0
JABLTI01 sp016839405	0	0	0	1	1	1	0	1	1	0	1	1	0	0
JABLTI01 sp016840905	0	0	0	0	1	0	0	1	0	0	0	1	0	0
JABLTI01 sp016840945	0	0	0	1	1	1	0	1	1	0	1	1	0	0
JABLTI01 sp018238155	0	0	0	1	1	1	0	1	1	0	0	1	0	0
JABLTI01 sp019056785	0	0	0	1	1	1	0	1	1	0	0	1	0	0
JABLTI01 sp019058165	0	0	0	1	1	1	0	1	1	0	1	1	0	0
JABLTI01 sp019058275	0	0	0	1	1	1	0	1	1	0	1	1	0	0
Kariarchaeum pelagius	0	1	1	0	0	0	0	1	0	0	1	0	1	0
Kariarchaeum sp016839545	0	1	0	0	0	0	0	0	0	0	1	0	0	0
LC-2 sp001940725	0	1	1	0	0	0	0	1	0	0	1	0	1	0
S139-21 sp015522385	0	1	1	0	0	0	0	1	0	0	1	0	1	0
WAKA01 sp015523565	0	1	1	0	0	0	0	1	0	0	1	1	1	0
18H4-34 sp019057815	0	1	1	0	0	0	0	1	0	0	1	1	0	0
UBA460 sp001940755	0	0	0	0	0	0	0	0	0	0	1	0	0	0
UBA460 sp002505645	0	1	1	0	0	0	0	1	1	0	1	0	0	0
UBA460 sp013166775	0	1	1	0	0	0	0	1	1	0	1	1	0	0
UBA460 sp016839875	0	1	1	0	0	0	0	1	0	0	1	1	0	0
UBA460 sp016839945	0	1	1	0	1	0	0	1	0	0	1	0	0	0
UBA460 sp016839985	0	1	1	0	0	0	0	1	1	0	1	0	1	0
UBA460 sp016840095	0	1	1	0	0	0	0	1	1	0	1	0	0	0
UBA460 sp018238545	0	1	1	0	0	0	0	1	1	0	1	0	0	0
Hermodarchaeum sp016550395	0	0	0	1	1	1	0	0	0	0	0	1	0	0
Hermodarchaeum sp016550405	0	0	0	1	1	1	1	0	0	0	1	1	0	0
Hermodarchaeum sp016550425	0	0	0	1	1	1	1	0	0	0	1	1	0	0
Hermodarchaeum sp016839365	0	0	0	1	1	1	0	0	0	0	0	1	0	0
Hermodarchaeum sp016839805	0	0	0	1	1	1	0	0	0	0	0	1	0	0
Hermodarchaeum sp016839995	0	0	0	1	1	1	0	0	0	0	0	1	0	0
Hermodarchaeum sp016840185	0	0	0	1	1	1	0	0	0	0	0	1	0	0
Hermodarchaeum sp016840595	0	0	0	0	0	1	0	0	0	0	0	1	0	0
Hermodarchaeum yapensis	0	0	0	1	1	1	0	0	0	0	0	1	0	0
JABXGU01 sp016550415	0	0	0	1	1	1	0	0	0	0	0	1	0	0
YT-063 sp016550485	0	0	0	0	1	1	0	1	0	0	0	1	0	0
YT-063 sp016840065	0	0	0	1	1	1	0	0	0	0	0	1	0	0
YT-063 sp016840135	0	0	0	1	0	1	0	0	0	0	0	1	0	0
DTBI01 sp011362025	0	0	0	0	1	1	0	1	1	0	0	1	0	0
DTBI01 sp011364305	0	0	0	0	1	0	0	1	1	0	0	1	0	0
Jordarchaeum madagascariense	0	0	0	0	1	0	0	1	1	0	0	1	0	0
LC30 sp019058495	0	0	0	1	1	1	1	1	1	0	1	1	0	0
AMARA-1 sp004524545	0	0	0	0	1	1	0	1	0	0	0	1	1	0
AMARA-1 sp016839385	0	0	0	1	0	1	0	1	0	0	0	1	0	0
AMARA-1 sp016839865	0	0	0	1	1	1	0	0	0	0	0	1	1	0
AMARA-1 sp016933055	0	0	0	1	1	1	0	0	0	0	0	1	1	0
WJKO01 sp014729055	0	0	0	1	1	1	0	0	0	0	0	1	1	0
CR-4 sp001940655	0	0	0	1	1	0	0	0	0	0	0	1	0	0
Prometheoarchaeum sp018238965	0	0	0	1	1	1	0	0	0	0	1	1	1	0
Prometheoarchaeum syntrophicum	0	0	0	1	1	1	0	0	0	0	1	1	1	0
6H3-1 sp019058015	0	0	0	1	1	1	0	0	0	0	0	1	1	0
6H3-1 sp019058135	0	0	0	1	1	1	0	0	0	0	0	1	1	0
FT1-020 sp016839425	0	0	0	0	0	0	0	0	0	0	0	0	1	0
FT1-020 sp016840695	0	0	0	1	1	1	0	0	0	0	0	1	1	0
FT1-020 sp016930515	0	0	0	1	1	1	0	0	0	0	0	0	1	0
FT1-020 sp019057355	0	0	0	1	1	1	0	0	0	0	0	0	1	0
JAFGOA01 sp016926735	0	0	0	1	1	1	0	0	0	0	0	0	1	0
LW40-45 sp004524515	0	0	0	0	1	0	0	0	0	0	0	0	0	0
LW40-45 sp019058445	0	0	0	1	1	1	0	0	0	0	0	0	0	0
LW60-42 sp019058515	0	0	0	0	1	1	0	1	0	0	0	1	1	0
Loki-b32 sp005223125	0	0	0	1	1	1	0	0	0	0	0	1	1	0
Loki-b32 sp013375485	0	0	0	1	1	1	0	0	0	0	0	1	1	0
Loki-b32 sp016839585	0	0	0	1	1	1	0	0	0	0	0	1	1	0
Loki-b32 sp016839635	0	0	0	1	1	1	0	0	0	0	0	1	1	0
Loki-b32 sp016839655	0	0	0	1	1	1	0	0	0	0	0	1	1	0
Loki-b32 sp016839705	0	0	0	1	1	1	0	0	0	0	0	1	1	0
Loki-b32 sp016839845	0	0	0	1	1	1	0	0	0	0	0	1	1	0
Loki-b32 sp016839915	0	0	0	1	1	1	0	0	0	0	0	1	1	0
Loki-b32 sp016840085	0	0	0	1	1	1	0	0	0	0	0	1	1	0
Loki-b32 sp019057775	0	0	0	1	1	1	0	0	0	0	0	1	1	0
Loki-b32 sp019057865	0	0	0	1	1	1	0	0	0	0	0	1	1	0
Loki-b32 sp019057975	0	0	1	1	1	1	0	0	0	0	1	1	1	0
Loki-b32 sp019058245	0	0	0	1	1	1	0	0	0	0	0	1	1	0
Loki-b32 sp019058365	0	0	0	1	1	1	0	0	0	0	0	1	1	0
Loki-b32 sp019058425	0	0	0	1	1	1	0	0	0	0	0	1	1	0
SDNM01 sp004524385	0	0	0	0	0	0	0	0	0	0	0	0	0	0
SDNM01 sp004524535	0	0	0	1	1	1	0	0	0	0	0	0	1	0
SDNM01 sp019058295	0	0	0	1	1	1	0	0	0	0	0	0	1	0
SOKP01 sp004375715	0	0	0	1	1	0	0	0	0	0	0	1	1	0
SOKP01 sp004524725	0	0	0	1	1	1	0	0	0	0	0	0	1	0
SOKP01 sp005222975	0	0	0	1	1	1	0	0	0	0	0	1	1	0
SOKP01 sp011364925	0	0	0	1	1	1	0	0	0	0	0	1	1	0
SOKP01 sp011364975	0	0	0	1	1	1	0	0	0	0	0	1	1	0
SOKP01 sp013375475	0	0	0	1	1	1	0	0	0	0	0	1	1	0
SOKP01 sp013375495	0	0	0	1	1	1	0	0	0	0	0	1	1	0
SOKP01 sp016839745	0	0	0	1	1	1	0	0	0	0	0	1	1	0
SOKP01 sp016839765	0	0	0	1	1	1	0	0	0	0	0	1	1	0
SOKP01 sp016840165	0	0	0	1	1	1	0	0	0	0	0	1	1	0
SOKP01 sp016840545	0	0	0	1	1	1	0	0	0	0	0	1	0	0
SOKP01 sp018238625	0	0	0	1	1	1	0	0	0	0	0	1	1	0
SOKP01 sp019057735	0	0	0	1	1	1	0	0	0	0	1	1	1	0
SOKP01 sp019057795	0	0	0	1	1	1	0	0	0	0	0	1	1	0
TEKIR-21 sp004524425	0	0	0	0	1	1	0	1	0	0	0	1	1	0
TEKIR-8 sp004524365	0	0	0	1	1	1	0	0	0	0	0	0	0	0
TEKIR-8 sp008080735	0	0	0	1	1	1	0	0	0	0	0	0	1	0
TEKIR-8 sp008080765	0	0	0	1	1	1	0	0	0	0	0	0	1	0
TEKIR-8 sp014730165	0	0	0	1	1	1	0	0	0	0	0	1	1	0
TEKIR-8 sp014730295	0	0	0	1	1	1	0	0	0	0	0	0	1	0
TEKIR-8 sp016839555	0	0	0	1	1	1	0	0	0	0	0	0	0	0
WJKD01 sp014729315	0	0	0	1	1	1	0	0	0	0	0	0	1	0
YT1-065 sp016839905	0	0	0	1	1	1	0	0	0	0	0	0	0	0
JAFGBX01 sp016932935	0	0	0	0	1	1	0	1	0	0	0	1	1	0
WJJB01 sp014729935	0	0	0	0	1	1	0	1	0	0	1	1	0	0
HEL-GB-A sp005191415	0	0	1	1	1	1	0	1	1	0	1	1	1	0
JABXJT01 sp013375405	0	0	0	1	1	1	0	1	1	0	1	0	1	0
JABXJT01 sp013375455	0	0	0	1	1	1	0	1	1	0	1	0	1	0
JABXJT01 sp016840125	0	0	1	1	1	1	0	1	1	0	1	1	1	0
HEL-GB-B sp005191425	0	0	1	0	0	0	0	1	1	0	1	1	1	0
JABXJV01 sp013375355	0	0	1	0	0	0	0	1	1	0	1	1	1	0
JABXJV01 sp019058315	0	0	1	1	1	1	0	1	1	0	1	1	1	0
RDOG01 sp011365055	0	0	1	1	1	1	0	1	1	0	1	1	1	0
LCB-4 sp001940665	0	0	0	0	1	1	1	1	1	0	0	1	1	0
LCB-4 sp016839265	0	0	0	0	1	1	1	1	1	0	0	1	0	0
Borrarchaeum marinoarchaea	0	0	0	0	1	1	0	1	0	0	1	1	0	0
Borrarchaeum sp016840315	0	0	0	0	1	1	1	1	1	0	1	1	0	0
Borrarchaeum sp016840645	0	0	0	0	1	1	1	1	1	0	1	1	0	0
Borrarchaeum weybense	0	0	0	0	1	1	1	1	1	0	1	1	0	0
Borrarchaeum yapensis	0	0	0	0	1	1	1	1	1	0	1	1	0	0
Sifarchaeotum subterraneus	0	0	0	1	1	1	1	1	1	0	1	1	0	0
B65-G9 sp003662765	0	0	0	0	1	1	0	1	1	0	1	0	0	0
FT1-004 sp016839445	0	0	0	1	1	1	0	1	1	0	1	1	0	0
JACAEL01 sp013388835	0	0	0	0	1	1	0	1	1	0	1	1	0	0
MP5-2226 sp016840825	0	0	0	1	0	1	1	1	1	0	1	1	0	0
MP5-2226 sp016841005	0	0	0	0	1	1	1	1	1	0	1	1	0	0
MP8T-1 sp002825465	0	0	0	0	1	0	0	1	1	0	1	1	0	0
MP8T-1 sp003345545	0	0	0	0	0	1	1	1	0	0	1	1	0	0
MP8T-1 sp004524565	0	0	0	0	1	1	0	1	0	0	1	1	0	0
MP8T-1 sp004524595	0	0	0	1	1	1	0	1	1	0	1	1	0	0
MP8T-1 sp016839245	0	0	0	1	1	1	0	1	1	0	1	1	0	0
MP8T-1 sp016839275	0	0	0	0	1	1	0	1	1	0	1	1	0	0
MP8T-1 sp016840385	0	0	0	0	1	1	0	1	1	0	1	1	0	0
MP8T-1 sp016933575	0	0	0	1	1	1	0	1	0	0	1	1	0	0
MP8T-1 sp018238205	0	0	0	0	1	1	0	1	0	0	1	1	0	0
MP8T-1 sp018238825	0	0	0	0	1	1	0	1	1	0	1	1	0	0
OWC5 sp003345555	0	0	0	1	1	1	1	1	1	0	0	1	0	0
OWC5 sp003345595	0	0	0	0	1	1	0	1	1	0	0	1	0	0
SHMX01 sp008080745	0	0	0	0	1	1	0	1	1	0	1	1	0	0
SHMX01 sp014728035	0	0	0	1	1	1	0	0	1	0	1	1	0	0
SMTZ1-45 sp001563335	0	0	0	0	1	1	1	1	1	0	1	1	0	0
SMTZ1-45 sp001940705	0	0	0	0	1	1	1	1	1	0	1	1	0	0
SMTZ1-45 sp002825515	0	0	0	0	1	1	1	1	0	0	1	1	0	0
SMTZ1-45 sp004376265	0	0	0	1	1	1	1	1	1	0	1	1	0	0
SMTZ1-45 sp011364905	0	0	0	0	1	1	0	1	0	0	1	1	1	0
SMTZ1-45 sp016839345	0	0	0	1	1	0	1	1	1	0	1	1	0	0
SMTZ1-45 sp016840685	0	0	0	0	1	1	0	1	1	0	1	1	0	0
SMTZ1-45 sp016840855	0	0	0	0	1	1	0	1	1	0	1	1	0	0
SMTZ1-45 sp016840965	0	0	0	0	1	1	0	1	1	0	1	1	0	0
SMTZ1-45 sp019057595	0	0	0	0	1	1	0	0	0	0	0	1	0	0
SMTZ1-83 sp001563325	0	0	0	0	1	0	0	1	1	0	1	1	0	0
SMTZ1-83 sp011364985	0	0	0	0	1	0	0	1	0	0	1	1	0	0
SMTZ1-83 sp011365025	0	0	0	1	1	1	0	1	1	0	1	1	0	0
SMTZ1-83 sp016839605	0	0	0	1	1	1	1	1	1	0	1	1	0	0
TEKIR-12S sp004524435	0	0	0	0	1	1	0	1	1	0	0	0	0	0
TEKIR-14 sp004524445	0	0	0	1	1	1	1	1	1	0	1	1	0	0
WJIL01 sp014730275	0	0	0	0	1	1	0	1	1	0	1	1	1	0
WJIL01 sp018335335	0	0	0	0	1	0	0	1	1	0	1	1	1	0
WTCK01 sp013138615	0	0	0	0	0	1	0	1	1	0	0	1	0	0
WTCK01 sp018238375	0	0	0	1	1	1	0	1	1	0	1	1	0	0
WTCK01 sp019057475	0	0	0	0	1	1	0	1	1	0	1	1	0	0
YT-029 sp016840245	0	0	0	0	1	1	0	1	1	0	1	1	0	0
Wukongarchaeum yapensis	0	0	1	0	0	0	0	1	1	0	1	1	0	0
B1Sed10-29 sp003551125	0	0	0	0	0	0	0	0	0	0	0	0	0	0
B1Sed10-29 sp003553825	0	0	0	0	0	0	0	0	0	0	0	0	0	0
CSSED10-269 sp003558235	0	0	0	0	0	0	0	0	0	0	1	0	0	0
B47-G15 sp003660975	0	0	0	0	0	0	0	0	0	0	0	0	0	0
JACOVT01 sp016177165	0	0	1	0	0	0	0	1	0	0	1	0	0	0
JAGVWA01 sp018304505	0	0	1	0	0	0	0	1	0	0	1	0	0	0
JAFGGZ01 sp016939415	0	0	0	0	0	0	0	0	0	0	0	0	0	0
WALL01 sp015522845	0	0	0	0	0	0	0	0	0	0	0	0	0	0
WAMD01 sp015522495	0	0	0	0	0	0	0	0	0	0	0	0	0	0
B79-G9 sp003660865	0	0	0	0	0	0	0	0	0	0	0	0	0	0
B79-G9 sp017610525	0	0	0	0	0	0	0	0	0	0	0	0	0	0
GLR112 sp013139905	0	0	0	0	0	0	0	0	0	0	0	0	0	0
EX4484-52 sp002254415	0	0	0	0	0	0	0	0	0	0	0	0	0	0
EX4484-52 sp003660905	0	0	0	0	0	0	0	0	0	0	0	0	0	0
GLR71 sp013138765	0	0	0	0	0	0	0	0	0	0	0	0	0	0
GLR71 sp013138805	0	0	0	0	0	0	0	0	0	0	0	0	0	0
JAADEF01 sp013153555	0	0	0	0	0	0	0	0	0	0	0	0	0	0
JAADEF01 sp015520895	0	0	0	0	0	0	0	0	0	0	0	0	0	0
WAOB01 sp015521505	0	0	0	0	0	0	0	0	0	0	0	0	0	0
JAFCBV01 sp017610545	0	0	0	0	0	0	0	0	0	0	0	0	0	0
LFW-46 sp018897155	0	0	0	0	0	0	0	0	0	0	0	0	0	0
LFW-46 sp902384675	0	0	0	0	0	0	0	0	0	0	0	0	0	0
WAPT01 sp015520605	0	0	0	0	0	0	0	0	0	0	0	0	0	0
B88-G9 sp003660555	0	0	0	0	0	0	0	1	0	0	0	1	0	0
DSZJ01 sp011361855	0	0	0	0	1	1	0	1	0	0	0	1	0	0
DSZJ01 sp011367145	0	0	0	0	0	0	0	0	0	0	0	0	0	0
DTKF01 sp011367225	0	0	0	0	0	0	0	0	0	0	0	0	0	0
DTKF01 sp011370445	0	0	0	0	0	0	0	0	0	0	0	0	0	0
B75-G9 sp003661465	0	0	0	0	1	1	0	1	0	0	0	1	0	0
B75-G9 sp012962055	0	0	0	0	1	1	0	1	0	0	0	1	0	0
DG-33 sp001515185	0	0	0	0	0	0	0	0	0	0	0	0	0	0
DG-33 sp004375695	0	0	0	0	0	0	0	0	0	0	0	0	0	0
Hadarchaeum sp014361095	0	0	0	0	1	1	0	1	0	0	0	1	0	0
Hadarchaeum yellowstonense	0	0	0	0	1	1	0	1	0	0	1	1	0	0
WYZ-LMO6 sp004347925	0	0	0	0	0	0	0	0	0	0	0	0	0	0
WYZ-LMO6 sp011367165	0	0	0	0	0	0	0	0	0	0	0	0	0	0
Archaeoglobus fulgidus	0	0	0	0	0	0	1	0	0	0	0	0	0	0
Archaeoglobus fulgidus_A	0	0	0	0	0	0	1	0	0	0	0	0	0	0
Archaeoglobus sp002507545	0	0	0	0	0	0	1	0	0	0	0	0	0	0
Archaeoglobus sp016757965	0	0	0	0	0	0	1	0	0	0	0	0	0	0
Archaeoglobus sp017656475	0	0	0	0	0	0	1	0	0	0	0	0	0	0
Archaeoglobus_A sp002010195	0	0	0	0	0	0	1	0	0	0	1	0	0	0
Archaeoglobus_A sp002011215	0	0	0	0	0	0	1	0	0	0	1	0	0	0
Archaeoglobus_A sp002011235	0	0	0	0	0	0	1	1	0	0	1	0	0	0
Archaeoglobus_A sp002494625	0	0	0	0	0	0	1	0	0	0	1	0	0	0
Archaeoglobus_A sp003662985	0	0	0	0	0	0	1	0	0	0	0	0	0	0
Archaeoglobus_A sp017656505	0	0	0	0	0	0	1	0	0	0	0	0	0	0
Archaeoglobus_A sulfaticallidus	0	0	0	0	0	0	1	0	0	0	0	0	0	0
Archaeoglobus_B profundus	0	0	0	0	0	0	1	0	0	0	0	0	0	0
Archaeoglobus_B sp003663025	0	0	0	0	0	0	1	0	0	0	0	0	0	0
Archaeoglobus_C sp003663055	0	0	0	0	0	0	1	0	0	0	0	0	0	0
Archaeoglobus_C sp003978865	0	0	0	0	0	0	1	0	0	0	0	0	0	0
Archaeoglobus_C sp015520485	0	0	0	0	0	0	1	0	0	0	0	0	0	0
Archaeoglobus_C veneficus	0	0	0	0	0	0	1	0	0	0	0	0	0	0
B5-G16 sp003662995	0	0	0	0	0	0	1	0	0	0	0	0	0	0
Ferroglobus placidus	0	0	0	0	0	0	1	0	0	0	0	0	0	0
Ferroglobus sp015520115	0	0	0	0	0	0	1	0	0	0	0	0	0	0
Geoglobus acetivorans	0	0	0	0	0	0	1	0	0	0	0	0	0	0
Geoglobus acetivorans_A	0	0	0	0	0	0	1	0	0	0	0	0	0	0
Geoglobus ahangari	0	0	0	0	0	0	1	0	0	0	0	0	0	0
Geoglobus ahangari_A	0	0	0	0	0	0	1	0	0	0	0	0	0	0
Geoglobus sp002494725	0	0	0	0	0	0	1	0	0	0	0	0	0	0
Geoglobus sp015522195	0	0	0	0	0	0	0	0	0	0	0	0	0	0
Geoglobus sp015523645	0	0	0	0	0	0	1	0	0	0	0	0	0	0
JdFR-22 sp002010045	0	0	0	0	0	0	1	0	0	0	0	0	0	0
JdFR-37 sp002010215	0	0	0	0	0	0	0	0	0	0	0	0	0	0
JdFR-41 sp002010285	0	0	0	0	0	0	1	0	0	0	0	0	0	0
WAJX01 sp015523665	0	0	0	0	0	0	1	0	0	0	0	0	0	0
WAKM01 sp015523335	0	0	0	0	0	0	1	0	0	0	0	0	0	0
WYZ-LMO2 sp004347865	0	0	0	0	0	0	1	0	0	0	0	0	0	0
WYZ-LMO2 sp011048195	0	0	0	0	0	0	1	0	0	0	0	0	0	0
WYZ-LMO2 sp011361745	0	0	0	0	0	0	1	0	0	0	0	0	0	0
WYZ-LMO2 sp011367245	0	0	0	0	0	0	1	0	0	0	0	0	0	0
WYZ-LMO2 sp011605865	0	0	0	0	0	0	1	0	0	0	0	0	0	0
JdFR-42 sp002010305	0	0	0	0	0	0	0	1	0	0	0	0	0	0
WAJW01 sp015523685	0	0	0	0	0	0	0	1	1	0	0	0	0	0
JdFR-21 sp002011165	0	0	0	0	0	0	0	0	0	0	1	0	0	0
JdFR-21 sp014361165	0	0	0	0	0	0	0	0	0	0	1	0	0	0
Bog-38 sp003139855	0	0	0	0	0	0	0	0	0	0	0	0	0	0
Bog-38 sp003158275	0	0	0	0	0	0	0	0	0	0	0	0	0	0
Bog-38 sp003162175	0	0	0	0	0	0	0	0	0	0	0	0	0	0
Bog-38 sp003170935	0	0	0	0	0	0	0	0	0	0	0	0	0	0
Bog-38 sp015660915	0	0	0	0	0	0	0	0	0	0	0	0	0	0
Bog-38 sp015661395	0	0	0	0	0	0	0	0	0	0	0	0	0	0
Haladaptatus cibarius	0	0	1	0	0	0	0	1	0	0	1	1	1	0
Haladaptatus litoreus	0	0	1	0	0	0	0	1	0	0	1	1	1	0
Haladaptatus paucihalophilus	0	0	1	0	0	0	0	1	0	0	1	1	1	0
Haladaptatus sp001625445	0	0	1	0	0	0	0	1	0	0	1	1	1	0
Haladaptatus sp003298465	0	0	1	0	0	0	0	1	0	0	1	1	1	0
Halorussus amylolyticus	0	0	1	0	0	0	0	1	0	0	1	1	1	0
Halorussus litoreus	0	0	1	0	0	0	0	1	0	0	1	1	1	0
Halorussus rarus	0	0	1	0	0	0	0	1	0	0	1	1	1	0
Halorussus ruber	0	0	1	0	0	0	0	1	0	0	1	1	1	0
Halorussus salinus	0	0	1	0	0	0	0	1	0	0	1	1	1	0
Halorussus sp003023465	0	0	0	0	0	0	0	0	0	0	1	1	0	0
Halorussus sp004087835	0	0	1	0	0	0	0	1	0	0	1	1	1	0
Halorussus sp004765795	0	0	1	0	0	0	0	1	0	0	1	1	1	0
Halorussus sp004765805	0	0	1	0	0	0	0	1	0	0	1	1	1	0
Halorussus sp005239435	0	0	1	0	0	0	0	1	0	0	1	1	1	0
Halorussus sp008831545	0	0	1	0	0	0	0	1	0	0	1	1	1	0
Halorussus sp010747475	0	0	1	0	0	0	0	1	0	0	1	1	1	0
Halalkalicoccus jeotgali	0	0	1	0	0	0	0	1	0	0	1	1	1	0
Halalkalicoccus paucihalophilus	0	0	1	0	0	0	0	1	0	0	1	1	1	0
Halalkalicoccus subterraneus	0	0	1	0	0	0	0	1	0	0	1	1	1	0
SKXI01 sp007128515	0	0	1	0	0	0	0	1	0	0	1	1	0	0
SKXI01 sp007129135	0	0	1	0	0	0	0	1	0	0	0	1	0	0
CBA1134 sp001950595	0	0	1	0	0	0	0	1	0	0	1	1	1	0
CBA1134 sp003021175	0	0	1	0	0	0	0	1	0	0	1	1	1	0
CBA1134 sp003021785	0	0	1	0	0	0	0	1	0	0	1	1	1	0
CBA1134 sp003023185	0	0	1	0	0	0	0	1	0	0	1	1	1	0
CBA1134 sp009184545	0	0	1	0	0	0	0	1	0	0	1	1	1	0
HARCEL1 sp003058365	0	0	0	0	0	0	0	1	0	0	0	0	1	0
Halapricum salinum	0	0	1	0	0	0	0	1	0	0	1	1	1	0
Halapricum sp009741825	0	0	1	0	0	0	0	1	0	0	1	1	1	0
Halapricum sp017094465	0	0	0	0	0	0	0	1	0	0	0	1	1	0
Halapricum sp017094505	0	0	0	0	0	0	0	1	0	0	1	1	1	0
Halapricum sp017094525	0	0	0	0	0	0	0	1	0	0	0	1	1	0
Haloarcula amylolytica	0	0	1	0	0	0	0	1	0	0	1	1	1	0
Haloarcula argentinensis	0	0	1	0	0	0	0	1	0	0	1	1	1	0
Haloarcula hispanica	0	0	1	0	0	0	0	1	0	0	1	1	1	0
Haloarcula japonica	0	0	1	0	0	0	0	1	0	0	1	1	1	0
Haloarcula marismortui	0	0	1	0	0	0	0	1	0	0	1	1	1	0
Haloarcula rubripromontorii	0	0	1	0	0	0	0	1	0	0	1	1	1	0
Haloarcula salina	0	0	1	0	0	0	0	1	0	0	1	1	1	0
Haloarcula sebkhae	0	0	1	0	0	0	0	1	0	0	1	1	1	0
Haloarcula sp001485575	0	0	1	0	0	0	0	1	0	0	1	1	1	0
Haloarcula sp005406125	0	0	1	0	0	0	0	1	0	0	1	1	1	0
Haloarcula sp008729015	0	0	1	0	0	0	0	1	0	0	1	1	1	0
Haloarcula taiwanensis	0	0	1	0	0	0	0	1	0	0	1	1	1	0
Haloarcula vallismortis	0	0	1	0	0	0	0	1	0	0	1	1	1	0
Haloglomus irregulare	0	0	1	0	0	0	0	1	0	0	1	1	1	0
Haloglomus sp003020985	0	0	1	0	0	0	0	1	0	0	1	1	1	0
Halomarina oriensis	0	0	1	0	0	0	0	1	0	0	1	1	1	0
Halomarina oriensis_A	0	0	1	0	0	0	0	1	0	0	1	1	0	0
Halomarina sp003021975	0	0	0	0	0	0	0	1	0	0	1	1	1	0
Halomicroarcula amylolytica	0	0	1	0	0	0	0	1	0	0	1	1	1	0
Halomicroarcula limicola	0	0	1	0	0	0	0	1	0	0	1	1	1	0
Halomicroarcula pellucida	0	0	1	0	0	0	0	1	0	0	1	1	1	0
Halomicroarcula sp003020925	0	0	1	0	0	0	0	1	0	0	1	1	1	0
Halomicroarcula sp003021755	0	0	1	0	0	0	0	0	0	0	1	1	1	0
Halomicrobium katesii	0	0	1	0	0	0	0	1	0	0	1	1	1	0
Halomicrobium mukohataei	0	0	1	0	0	0	0	1	0	0	1	1	1	0
Halomicrobium sp003021685	0	0	1	0	0	0	0	1	0	0	1	1	1	0
Halomicrobium sp009617995	0	0	1	0	0	0	0	1	0	0	1	1	1	0
Halomicrobium zhouii	0	0	1	0	0	0	0	1	0	0	1	1	1	0
Halorhabdus rudnickae	0	0	0	0	0	0	0	0	0	0	0	0	0	0
Halorhabdus sp004944975	0	0	0	0	0	0	0	0	0	0	0	0	0	0
Halorhabdus sp009690625	0	0	0	0	0	0	0	1	0	0	0	0	1	0
Halorhabdus sp013839425	0	0	0	0	0	0	0	1	0	0	0	0	1	0
Halorhabdus tiamatea	0	0	0	0	0	0	0	0	0	0	0	0	0	0
Halorhabdus utahensis	0	0	0	0	0	0	0	1	0	0	0	0	1	0
Halorientalis persicus	0	0	1	0	0	0	0	1	0	0	1	1	1	0
Halorientalis regularis	0	0	1	0	0	0	0	1	0	0	1	1	1	0
Halorientalis sp001989615	0	0	1	0	0	0	0	1	0	0	1	1	1	0
Halorientalis sp004118325	0	0	1	0	0	0	0	1	0	0	1	1	1	0
Halorientalis sp005049285	0	0	1	0	0	0	0	0	0	0	1	1	1	0
Halosimplex carlsbadense	0	0	1	0	0	0	0	1	0	0	1	1	1	0
Halosimplex halophilum	0	0	1	0	0	0	0	1	0	0	1	1	1	0
Halosimplex litoreum	0	0	1	0	0	0	0	1	0	0	1	1	1	0
Halosimplex pelagicum	0	0	1	0	0	0	0	1	0	0	1	1	1	0
Halosimplex rubrum	0	0	1	0	0	0	0	1	0	0	1	1	1	0
Halosimplex salinum	0	0	1	0	0	0	0	1	0	0	1	1	1	0
Halosimplex sp003023165	0	0	1	0	0	0	0	1	0	0	1	1	0	0
Halovenus aranensis	0	0	1	0	0	0	0	1	0	0	1	1	1	0
Halovenus sp000416085	0	0	1	0	0	0	0	1	0	0	1	1	1	0
Halovenus sp001564135	0	0	1	0	0	0	0	1	0	0	1	1	0	0
Halovenus sp003021015	0	0	1	0	0	0	0	1	0	0	1	1	1	0
Halovenus sp003021285	0	0	1	0	0	0	0	1	0	0	1	1	1	0
Halovenus sp003021335	0	0	0	0	0	0	0	1	0	0	1	0	1	0
Halovenus sp003022085	0	0	0	0	0	0	0	1	0	0	0	1	0	0
Halovenus sp003022725	0	0	1	0	0	0	0	1	0	0	1	1	1	0
Halovenus sp003022845	0	0	0	0	0	0	0	1	0	0	1	0	1	0
Halovenus sp003551265	0	0	1	0	0	0	0	1	0	0	1	1	0	0
Halovenus sp003551945	0	0	1	0	0	0	0	1	0	0	1	1	1	0
Halovenus sp004015825	0	0	1	0	0	0	0	1	0	0	1	1	1	0
Halovenus sp009831575	0	0	1	0	0	0	0	1	0	0	1	1	1	0
Natronomonas gomsonensis	0	0	1	0	0	0	0	1	0	0	1	1	1	0
Natronomonas halophila	0	0	1	0	0	0	0	1	0	0	1	1	1	0
Natronomonas moolapensis	0	0	1	0	0	0	0	1	0	0	1	1	1	0
Natronomonas pharaonis	0	0	1	0	0	0	0	1	0	0	1	1	1	0
Natronomonas salina	0	0	1	0	0	0	0	1	0	0	1	1	1	0
Natronomonas salsuginis	0	0	1	0	0	0	0	1	0	0	1	1	0	0
Natronomonas sp003020965	0	0	1	0	0	0	0	1	0	0	1	1	1	0
Natronomonas sp003021005	0	0	1	0	0	0	0	1	0	0	1	1	0	0
Natronomonas sp003021325	0	0	1	0	0	0	0	1	0	0	0	0	1	0
Natronomonas sp003021745	0	0	1	0	0	0	0	0	0	0	1	0	0	0
Natronomonas sp003022815	0	0	0	0	0	0	0	0	0	0	0	1	1	0
Natronomonas sp003022905	0	0	1	0	0	0	0	1	0	0	0	1	0	0
Natronomonas sp003022945	0	0	1	0	0	0	0	1	0	0	1	1	0	0
Natronomonas sp003023535	0	0	1	0	0	0	0	1	0	0	1	0	0	0
Natronomonas sp007121575	0	0	1	0	0	0	0	0	0	0	1	0	1	0
Natronomonas sp007122455	0	0	1	0	0	0	0	1	0	0	1	1	1	0
Natronomonas sp007135435	0	0	1	0	0	0	0	1	0	0	1	1	1	0
Natronomonas sp009741925	0	0	1	0	0	0	0	1	0	0	1	1	1	0
Natronomonas sp013839515	0	0	1	0	0	0	0	1	0	0	1	1	1	0
Natronomonas sp018609665	0	0	1	0	0	0	0	1	0	0	1	1	1	0
QH-10-67-22 sp003021305	0	0	1	0	0	0	0	1	0	0	1	1	1	0
QS-1-68-17 sp003021105	0	0	0	0	0	0	0	1	0	0	1	1	1	0
QS-4-69-31 sp003021655	0	0	1	0	0	0	0	1	0	0	1	1	1	0
QS-5-68-33 sp003023785	0	0	0	0	0	0	0	1	0	0	1	0	1	0
QS-5-70-15 sp003022005	0	0	1	0	0	0	0	1	0	0	1	1	1	0
SW-9-67-25 sp003022745	0	0	1	0	0	0	0	1	0	0	1	0	1	0
SW-9-67-25 sp003023485	0	0	0	0	0	0	0	0	0	0	0	1	0	0
SW-9-67-25 sp018609945	0	0	1	0	0	0	0	1	0	0	1	0	1	0
Salinibaculum litoreum	0	0	1	0	0	0	0	1	0	0	1	1	1	0
Salinirussus salinus	0	0	1	0	0	0	0	1	0	0	1	1	1	0
Halanaeroarchaeum sulfurireducens	0	0	0	0	0	0	0	1	0	0	1	1	1	0
Halarchaeum acidiphilum	0	0	0	0	0	0	0	0	0	0	1	0	0	0
Halarchaeum grantii	0	0	0	0	0	0	0	1	0	0	1	1	1	0
Halarchaeum nitratireducens	0	0	1	0	0	0	0	1	0	0	1	0	1	0
Halarchaeum rubridurum	0	0	1	0	0	0	0	1	0	0	1	0	1	0
Halarchaeum salinum	0	0	0	0	0	0	0	0	0	0	1	0	0	0
Halobacterium hubeiense	0	0	1	0	0	0	0	1	0	0	1	1	1	0
Halobacterium jilantaiense	0	0	1	0	0	0	0	1	0	0	1	1	1	0
Halobacterium salinarum	0	0	1	0	0	0	0	1	0	0	1	1	1	0
Halobacterium sp000230955	0	0	1	0	0	0	0	1	0	0	1	1	1	0
Halobacterium sp001485535	0	0	0	0	0	0	0	1	0	0	1	1	1	0
Halobacterium sp009741975	0	0	1	0	0	0	0	1	0	0	1	1	1	0
Halobacterium sp009831555	0	0	1	0	0	0	0	1	0	0	1	1	1	0
Halobacterium sp011734195	0	0	1	0	0	0	0	1	0	0	1	1	1	0
Halocalculus aciditolerans	0	0	1	0	0	0	0	1	0	0	1	1	1	0
Halodesulfurarchaeum formicicum	0	0	1	0	0	0	0	1	0	0	0	1	1	0
Halodesulfurarchaeum sp018334775	0	0	1	0	0	0	0	1	0	0	0	1	1	0
Salarchaeum sp007833275	0	0	1	0	0	0	0	1	0	0	1	1	1	0
Halococcus agarilyticus	0	0	1	0	0	0	0	1	0	0	1	1	1	0
Halococcus hamelinensis	0	0	1	0	0	0	0	1	0	0	1	1	1	0
Halococcus morrhuae	0	0	1	0	0	0	0	1	0	0	1	1	1	0
Halococcus saccharolyticus	0	0	1	0	0	0	0	1	0	0	1	1	1	0
Halococcus salifodinae	0	0	1	0	0	0	0	1	0	0	1	1	1	0
Halococcus salsus	0	0	1	0	0	0	0	1	0	0	1	1	1	0
Halococcus sediminicola	0	0	1	0	0	0	0	1	0	0	1	1	1	0
Halococcus sp003021045	0	0	1	0	0	0	0	1	0	0	1	1	1	0
Halococcus sp003021235	0	0	1	0	0	0	0	1	0	0	1	0	1	0
Halococcus sp003021705	0	0	0	0	0	0	0	1	0	0	1	1	0	0
Halococcus sp003021725	0	0	1	0	0	0	0	1	0	0	1	1	1	0
Halococcus sp003022685	0	0	1	0	0	0	0	0	0	0	1	1	1	0
Halococcus sp003022925	0	0	1	0	0	0	0	1	0	0	1	1	1	0
Halococcus thailandensis	0	0	1	0	0	0	0	1	0	0	1	1	1	0
A07HB70 sp000496195	0	0	1	0	0	0	0	1	0	0	1	0	1	0
Halalkaliarchaeum desulfuricum	0	0	1	0	0	0	0	1	0	0	1	1	1	0
Halalkalirubrum salinum	0	0	1	0	0	0	0	1	0	0	1	1	1	0
Halalkalirubrum sp003551725	0	0	1	0	0	0	0	1	0	0	1	1	1	0
Halalkalirubrum sp005239175	0	0	1	0	0	0	0	1	0	0	1	1	1	0
Halegenticoccus soli	0	0	1	0	0	0	0	1	0	0	1	1	1	0
Halegenticoccus sp004116405	0	0	1	0	0	0	0	1	0	0	1	1	1	0
Halobaculum gomorrense	0	0	1	0	0	0	0	1	0	0	1	1	1	0
Halobaculum sp003020945	0	0	1	0	0	0	0	1	0	0	1	1	1	0
Halobaculum sp009831625	0	0	1	0	0	0	0	1	0	0	1	1	1	0
Halobaculum sp013401515	0	0	1	0	0	0	0	1	0	0	1	1	1	0
Halobaculum sp013402875	0	0	1	0	0	0	0	1	0	0	1	1	1	0
Halobaculum sp018609965	0	0	1	0	0	0	0	1	0	0	1	1	1	0
Halobaculum tyrrellense	0	0	1	0	0	0	0	1	0	0	1	1	1	0
Halobellus captivus	0	0	1	0	0	0	0	1	0	0	1	1	1	0
Halobellus clavatus	0	0	1	0	0	0	0	1	0	0	1	1	1	0
Halobellus limi	0	0	1	0	0	0	0	1	0	0	1	1	1	0
Halobellus ruber	0	0	1	0	0	0	0	1	0	0	1	1	1	0
Halobellus rufus	0	0	1	0	0	0	0	1	0	0	1	1	1	0
Halobellus salinus	0	0	1	0	0	0	0	1	0	0	1	1	1	0
Halobellus sp003665925	0	0	1	0	0	0	0	1	0	0	1	1	1	0
Halobellus sp003665935	0	0	1	0	0	0	0	1	0	0	1	1	1	0
Haloferax denitrificans	0	0	1	0	0	0	0	1	0	0	1	1	1	0
Haloferax elongans	0	0	1	0	0	0	0	1	0	0	1	1	1	0
Haloferax gibbonsii	0	0	1	0	0	0	0	1	0	0	1	1	1	0
Haloferax larsenii	0	0	1	0	0	0	0	1	0	0	1	1	1	0
Haloferax marisrubri	0	0	1	0	0	0	0	1	0	0	1	1	1	0
Haloferax massiliensis	0	0	1	0	0	0	0	1	0	0	1	1	1	0
Haloferax mediterranei	0	0	1	0	0	0	0	1	0	0	1	1	1	0
Haloferax mucosum	0	0	1	0	0	0	0	1	0	0	1	1	1	0
Haloferax prahovense	0	0	1	0	0	0	0	1	0	0	1	1	1	0
Haloferax profundi	0	0	1	0	0	0	0	1	0	0	1	1	1	0
Haloferax sp001482285	0	0	1	0	0	0	0	1	0	0	1	1	1	0
Haloferax sp009674585	0	0	1	0	0	0	0	1	0	0	1	1	1	0
Haloferax sp009674605	0	0	1	0	0	0	0	1	0	0	1	1	1	0
Haloferax sp009674625	0	0	1	0	0	0	0	1	0	0	1	1	1	0
Haloferax sulfurifontis	0	0	1	0	0	0	0	1	0	0	1	1	1	0
Haloferax volcanii	0	0	1	0	0	0	0	1	0	0	1	1	1	0
Halogeometricum borinquense	0	0	1	0	0	0	0	1	0	0	1	1	1	0
Halogeometricum limi	0	0	1	0	0	0	0	1	0	0	1	1	1	0
Halogeometricum pallidum	0	0	1	0	0	0	0	1	0	0	1	1	1	0
Halogeometricum rufum	0	0	1	0	0	0	0	1	0	0	1	1	1	0
Halogranum amylolyticum	0	0	1	0	0	0	0	1	0	0	1	1	1	0
Halogranum gelatinilyticum	0	0	1	0	0	0	0	1	0	0	1	1	1	0
Halogranum rubrum	0	0	1	0	0	0	0	1	0	0	1	1	1	0
Halohasta litchfieldiae	0	0	1	0	0	0	0	1	0	0	1	1	1	0
Halohasta sp001563795	0	0	0	0	0	0	0	1	0	0	1	1	1	0
Halohasta sp003554115	0	0	0	0	0	0	0	0	0	0	0	1	1	0
Halolamina pelagica	0	0	1	0	0	0	0	1	0	0	1	1	1	0
Halolamina pelagica_B	0	0	1	0	0	0	0	1	0	0	1	1	1	0
Halolamina rubra	0	0	1	0	0	0	0	1	0	0	1	1	1	0
Halolamina salifodinae	0	0	1	0	0	0	0	1	0	0	1	1	1	0
Halolamina sediminis	0	0	1	0	0	0	0	1	0	0	1	1	1	0
Halolamina sp000224475	0	0	1	0	0	0	0	1	0	0	1	1	1	0
Halolamina sp002025255	0	0	1	0	0	0	0	1	0	0	1	1	1	0
Halonotius pteroides	0	0	0	0	0	0	0	0	0	0	1	0	1	0
Halonotius roseus	0	0	0	0	0	0	0	0	0	0	1	0	1	0
Halonotius sp000496215	0	0	0	0	0	0	0	0	0	0	1	0	0	0
Halonotius sp003605575	0	0	0	0	0	0	0	0	0	0	1	0	1	0
Halonotius terrestris	0	0	0	0	0	0	0	0	0	0	0	0	1	0
Haloparvum sedimenti	0	0	1	0	0	0	0	1	0	0	1	1	1	0
Halopelagius inordinatus	0	0	1	0	0	0	0	1	0	0	1	1	1	0
Halopelagius longus	0	0	1	0	0	0	0	1	0	0	1	1	1	0
Halopenitus malekzadehii	0	0	1	0	0	0	0	1	0	0	1	1	1	0
Halopenitus persicus	0	0	1	0	0	0	0	1	0	0	1	1	1	0
Halopenitus persicus_A	0	0	1	0	0	0	0	1	0	0	1	1	1	0
Haloplanus aerogenes	0	0	1	0	0	0	0	1	0	0	1	1	1	0
Haloplanus natans	0	0	1	0	0	0	0	1	0	0	1	1	1	0
Haloplanus rallus	0	0	1	0	0	0	0	1	0	0	1	1	1	0
Haloplanus rubicundus	0	0	1	0	0	0	0	1	0	0	1	1	1	0
Haloplanus salinus	0	0	1	0	0	0	0	1	0	0	1	1	1	0
Haloplanus vescus	0	0	1	0	0	0	0	1	0	0	1	1	1	0
Haloprofundus halophilus	0	0	1	0	0	0	0	1	0	0	1	1	1	0
Haloprofundus marisrubri	0	0	1	0	0	0	0	1	0	0	1	1	1	0
Haloquadratum sp000416005	0	0	0	0	0	0	0	0	0	0	0	0	0	0
Haloquadratum walsbyi	0	0	0	0	0	0	0	0	0	0	0	0	0	0
Haloquadratum walsbyi_A	0	0	0	0	0	0	0	0	0	0	0	0	0	0
Haloquadratum walsbyi_B	0	0	0	0	0	0	0	0	0	0	0	0	1	0
Halorubrum aethiopicum	0	0	1	0	0	0	0	1	0	0	1	1	1	0
Halorubrum aidingense	0	0	1	0	0	0	0	1	0	0	1	1	1	0
Halorubrum alkaliphilum	0	0	1	0	0	0	0	1	0	0	1	1	1	0
Halorubrum amylolyticum	0	0	1	0	0	0	0	1	0	0	1	1	1	0
Halorubrum aquaticum	0	0	1	0	0	0	0	1	0	0	1	1	1	0
Halorubrum californiense	0	0	1	0	0	0	0	1	0	0	1	1	1	0
Halorubrum cibi	0	0	1	0	0	0	0	1	0	0	1	1	1	0
Halorubrum coriense	0	0	1	0	0	0	0	1	0	0	1	1	1	0
Halorubrum depositum	0	0	1	0	0	0	0	1	0	0	1	1	1	0
Halorubrum distributum	0	0	1	0	0	0	0	1	0	0	1	1	1	0
Halorubrum ezzemoulense	0	0	1	0	0	0	0	1	0	0	1	1	1	0
Halorubrum halodurans	0	0	1	0	0	0	0	1	0	0	1	1	1	0
Halorubrum halophilum	0	0	1	0	0	0	0	1	0	0	1	1	1	0
Halorubrum hochstenium	0	0	1	0	0	0	0	1	0	0	1	1	1	0
Halorubrum kocurii	0	0	1	0	0	0	0	1	0	0	1	1	1	0
Halorubrum lacusprofundi	0	0	1	0	0	0	0	1	0	0	1	1	1	0
Halorubrum lipolyticum	0	0	1	0	0	0	0	1	0	0	1	1	1	0
Halorubrum persicum	0	0	1	0	0	0	0	0	0	0	1	1	1	0
Halorubrum saccharovorum	0	0	1	0	0	0	0	1	0	0	1	1	1	0
Halorubrum salsamenti	0	0	1	0	0	0	0	1	0	0	1	1	1	0
Halorubrum sodomense	0	0	1	0	0	0	0	1	0	0	1	1	1	0
Halorubrum sp000296615	0	0	1	0	0	0	0	1	0	0	1	1	1	0
Halorubrum sp000496175	0	0	1	0	0	0	0	1	0	0	1	1	1	0
Halorubrum sp000746205	0	0	1	0	0	0	0	1	0	0	1	1	1	0
Halorubrum sp001261915	0	0	1	0	0	0	0	1	0	0	1	1	1	0
Halorubrum sp001564205	0	0	1	0	0	0	0	0	0	0	0	1	0	0
Halorubrum sp002252755	0	0	1	0	0	0	0	1	0	0	1	1	1	0
Halorubrum sp002286985	0	0	1	0	0	0	0	1	0	0	1	1	1	0
Halorubrum sp003023405	0	0	1	0	0	0	0	0	0	0	1	1	1	0
Halorubrum sp003287355	0	0	1	0	0	0	0	1	0	0	1	1	1	0
Halorubrum sp003554605	0	0	1	0	0	0	0	1	0	0	1	1	1	0
Halorubrum sp003666015	0	0	1	0	0	0	0	1	0	0	1	1	1	0
Halorubrum sp003697845	0	0	1	0	0	0	0	1	0	0	1	1	1	0
Halorubrum sp003721435	0	0	1	0	0	0	0	1	0	0	1	1	1	0
Halorubrum sp003781945	0	0	1	0	0	0	0	1	0	0	1	1	1	0
Halorubrum sp003990725	0	0	1	0	0	0	0	1	0	0	1	1	1	0
Halorubrum sp004114375	0	0	1	0	0	0	0	1	0	0	1	1	1	0
Halorubrum sp005435165	0	0	1	0	0	0	0	1	0	0	1	1	1	0
Halorubrum sp009742825	0	0	1	0	0	0	0	1	0	0	1	1	1	0
Halorubrum sp009806985	0	0	1	0	0	0	0	1	0	0	1	1	1	0
Halorubrum sp018623055	0	0	1	0	0	0	0	1	0	0	1	1	1	0
Halorubrum tebenquichense	0	0	1	0	0	0	0	1	0	0	1	1	1	0
Halorubrum trapanicum	0	0	1	0	0	0	0	1	0	0	1	1	1	0
Halorubrum trapanicum_A	0	0	1	0	0	0	0	1	0	0	1	1	1	0
Halorubrum tropicale	0	0	1	0	0	0	0	1	0	0	1	1	1	0
Halorubrum vacuolatum	0	0	1	0	0	0	0	1	0	0	1	1	1	0
Halorubrum xinjiangense	0	0	1	0	0	0	0	1	0	0	1	1	1	0
J07HR59 sp000496235	0	0	0	0	0	0	0	0	0	0	1	0	0	0
PL-Br10-E2g29 sp001563965	0	0	0	0	0	0	0	0	0	0	0	0	0	0
Salinigranum halophilum	0	0	1	0	0	0	0	1	0	0	1	1	1	0
Salinigranum rubrum	0	0	1	0	0	0	0	1	0	0	1	0	1	0
Salinigranum salinum	0	0	1	0	0	0	0	1	0	0	1	1	1	0
Haloarchaeobius iranensis	0	0	1	0	0	0	0	1	0	0	1	1	1	0
Halobiforma haloterrestris	0	0	1	0	0	0	0	1	0	0	1	1	1	0
Halobiforma lacisalsi	0	0	1	0	0	0	0	1	0	0	1	1	1	0
Halobiforma nitratireducens	0	0	0	0	0	0	0	1	0	0	1	0	1	0
Halopiger aswanensis	0	0	1	0	0	0	0	1	0	0	1	1	1	0
Halopiger xanaduensis	0	0	1	0	0	0	0	1	0	0	1	1	1	0
Halopiger_A goleimassiliensis	0	0	1	0	0	0	0	1	0	0	1	1	1	0
Halopiger_B djelfimassiliensis	0	0	1	0	0	0	0	1	0	0	1	1	1	0
Halorubellus sp011440375	0	0	1	0	0	0	0	1	0	0	1	1	1	0
Halostagnicola kamekurae	0	0	1	0	0	0	0	1	0	0	1	1	1	0
Halostagnicola larsenii	0	0	1	0	0	0	0	1	0	0	1	1	1	0
Halostagnicola sp000691505	0	0	0	0	0	0	0	1	0	0	0	1	0	0
Haloterrigena salifodinae	0	0	1	0	0	0	0	1	0	0	1	1	1	0
Haloterrigena salina	0	0	1	0	0	0	0	1	0	0	1	1	1	0
Haloterrigena sp013342135	0	0	1	0	0	0	0	1	0	0	1	1	1	0
Haloterrigena sp017352155	0	0	1	0	0	0	0	1	0	0	1	1	1	0
Haloterrigena turkmenica	0	0	1	0	0	0	0	1	0	0	1	1	1	0
Halovivax asiaticus	0	0	1	0	0	0	0	1	0	0	1	1	1	0
Halovivax ruber	0	0	1	0	0	0	0	1	0	0	1	1	1	0
Halovivax sp007119345	0	0	1	0	0	0	0	1	0	0	1	1	1	0
Halovivax sp007135505	0	0	1	0	0	0	0	0	0	0	1	1	1	0
KZCA124 sp017357405	0	0	1	0	0	0	0	1	0	0	1	1	1	0
Natrarchaeobaculum aegyptiacum	0	0	1	0	0	0	0	1	0	0	1	1	1	0
Natrarchaeobaculum sp001563805	0	0	1	0	0	0	0	1	0	0	1	1	0	0
Natrarchaeobaculum sp001563885	0	0	0	0	0	0	0	1	0	0	0	0	0	0
Natrarchaeobaculum sulfurireducens	0	0	1	0	0	0	0	1	0	0	1	1	1	0
Natrarchaeobius chitinivorans	0	0	1	0	0	0	0	1	0	0	1	1	1	0
Natrarchaeobius chitinivorans_A	0	0	1	0	0	0	0	1	0	0	1	1	1	0
Natrarchaeobius halalkaliphilus	0	0	1	0	0	0	0	1	0	0	1	1	1	0
Natrarchaeobius swarupiae	0	0	1	0	0	0	0	1	0	0	1	1	1	0
Natrialba aegyptia	0	0	1	0	0	0	0	1	0	0	1	1	1	0
Natrialba asiatica	0	0	1	0	0	0	0	1	0	0	1	1	1	0
Natrialba chahannaoensis	0	0	1	0	0	0	0	1	0	0	1	1	1	0
Natrialba hulunbeirensis	0	0	1	0	0	0	0	1	0	0	1	1	1	0
Natrialba magadii	0	0	1	0	0	0	0	1	0	0	1	1	1	0
Natrialba sp001861355	0	0	1	0	0	0	0	1	0	0	1	1	1	0
Natrialba taiwanensis	0	0	1	0	0	0	0	1	0	0	1	1	1	0
Natrinema altunense	0	0	1	0	0	0	0	1	0	0	1	1	1	0
Natrinema ejinorense	0	0	1	0	0	0	0	1	0	0	1	1	1	0
Natrinema gari	0	0	1	0	0	0	0	1	0	0	1	1	1	0
Natrinema hispanicum	0	0	1	0	0	0	0	1	0	0	1	1	1	0
Natrinema hispanicum_A	0	0	1	0	0	0	0	1	0	0	1	1	1	0
Natrinema limicola	0	0	1	0	0	0	0	1	0	0	1	1	1	0
Natrinema mahii	0	0	1	0	0	0	0	1	0	0	1	1	1	0
Natrinema pallidum	0	0	1	0	0	0	0	1	0	0	1	1	1	0
Natrinema pellirubrum	0	0	1	0	0	0	0	1	0	0	1	1	1	0
Natrinema saccharevitans	0	0	1	0	0	0	0	1	0	0	1	1	1	0
Natrinema salaciae	0	0	1	0	0	0	0	1	0	0	1	1	1	0
Natrinema salifodinae	0	0	1	0	0	0	0	1	0	0	1	1	1	0
Natrinema sp002572525	0	0	1	0	0	0	0	1	0	0	1	1	1	0
Natrinema sp005938085	0	0	1	0	0	0	0	1	0	0	1	1	1	0
Natrinema sp013402815	0	0	1	0	0	0	0	1	0	0	1	1	1	0
Natrinema sp013456555	0	0	1	0	0	0	0	1	0	0	1	1	1	0
Natrinema thermotolerans	0	0	1	0	0	0	0	1	0	0	1	1	1	0
Natrinema versiforme	0	0	1	0	0	0	0	1	0	0	1	1	1	0
Natrinema versiforme_A	0	0	1	0	0	0	0	1	0	0	1	1	1	0
Natronobacterium gregoryi	0	0	1	0	0	0	0	1	0	0	1	1	1	0
Natronobacterium texcoconense	0	0	1	0	0	0	0	1	0	0	1	1	1	0
Natronococcus amylolyticus	0	0	1	0	0	0	0	1	0	0	1	1	1	0
Natronococcus jeotgali	0	0	1	0	0	0	0	1	0	0	1	1	1	0
Natronococcus occultus	0	0	1	0	0	0	0	1	0	0	1	1	1	0
Natronococcus sp003559215	0	0	1	0	0	0	0	1	0	0	1	1	1	0
Natronococcus sp008122205	0	0	1	0	0	0	0	1	0	0	1	1	1	0
Natronolimnobius baerhuensis	0	0	1	0	0	0	0	1	0	0	1	1	1	0
Natronolimnobius sp011043775	0	0	1	0	0	0	0	1	0	0	1	1	1	0
Natronolimnohabitans innermongolicus	0	0	1	0	0	0	0	1	0	0	1	1	1	0
Natronorubrum aibiense	0	0	1	0	0	0	0	1	0	0	1	1	1	0
Natronorubrum bangense	0	0	1	0	0	0	0	1	0	0	1	1	1	0
Natronorubrum daqingense	0	0	1	0	0	0	0	1	0	0	1	1	1	0
Natronorubrum halalkaliphilum	0	0	1	0	0	0	0	1	0	0	1	1	1	0
Natronorubrum sediminis	0	0	1	0	0	0	0	1	0	0	1	1	1	0
Natronorubrum sp003670115	0	0	1	0	0	0	0	1	0	0	1	1	1	0
Natronorubrum sulfidifaciens	0	0	1	0	0	0	0	1	0	0	1	1	1	0
Natronorubrum texcoconense	0	0	1	0	0	0	0	1	0	0	1	1	1	0
Natronorubrum thiooxidans	0	0	1	0	0	0	0	1	0	0	1	1	1	0
Natronorubrum tibetense	0	0	1	0	0	0	0	1	0	0	1	1	1	0
Salinadaptatus halalkaliphilus	0	0	1	0	0	0	0	1	0	0	1	1	1	0
Saliphagus sp003344565	0	0	1	0	0	0	0	1	0	0	1	1	1	0
Tc-Br11 sp001564275	0	0	0	0	0	0	0	1	0	0	1	1	0	0
Tc-Br11 sp003552325	0	0	0	0	0	0	0	0	0	0	1	0	1	0
Tc-Br11 sp017357105	0	0	1	0	0	0	0	1	0	0	1	1	1	0
Tc-Br11-E2g1 sp001564255	0	0	0	0	0	0	0	1	0	0	1	1	1	0
Tc-Br11-E2g8 sp001564115	0	0	1	0	0	0	0	1	0	0	1	1	0	0
Tc-Br11-E2g8 sp003552885	0	0	0	0	0	0	0	1	0	0	1	1	0	0
Natronoarchaeum philippinense	0	0	1	0	0	0	0	1	0	0	1	1	1	0
Natronoarchaeum sp017094485	0	0	1	0	0	0	0	1	0	0	1	1	1	0
PXRE01 sp003021085	0	0	1	0	0	0	0	0	0	0	1	1	1	0
QS-1-68-20 sp007122875	0	0	0	0	0	0	0	1	0	0	1	1	0	0
Halostella litorea	0	0	1	0	0	0	0	1	0	0	1	1	1	0
Halostella pelagica	0	0	1	0	0	0	0	1	0	0	1	1	1	0
Halostella salina	0	0	1	0	0	0	0	1	0	0	1	1	1	0
Halostella sp003023565	0	0	1	0	0	0	0	1	0	0	1	1	1	0
Halostella sp003675875	0	0	1	0	0	0	0	1	0	0	1	1	1	0
SKNY01 sp007118975	0	0	1	0	0	0	0	1	0	0	1	1	1	0
SKNY01 sp007123105	0	0	0	0	0	0	0	0	0	0	0	1	0	0
SKSH01 sp007118075	0	0	1	0	0	0	0	1	0	0	0	1	1	0
SKSH01 sp007118145	0	0	1	0	0	0	0	1	0	0	1	1	1	0
SW-7-71-33 sp003022865	0	0	1	0	0	0	0	0	0	0	1	1	1	0
SW-7-71-33 sp003023195	0	0	1	0	0	0	0	1	0	0	1	1	1	0
Salinarchaeum sp000403645	0	0	1	0	0	0	0	1	0	0	1	1	1	0
UBA12382 sp002503845	0	0	1	0	0	0	0	1	0	0	0	1	1	0
UBA12382 sp009889625	0	0	1	0	0	0	0	1	0	0	0	1	1	0
UBA12382 sp009889685	0	0	1	0	0	0	0	1	0	0	0	1	0	0
JAHENH01 sp018609935	0	0	0	0	0	0	0	0	0	0	0	0	0	0
Methanocella conradii	0	0	1	0	0	0	0	1	0	0	1	0	1	0
Methanocella paludicola	0	0	1	0	0	0	0	1	0	0	1	0	0	0
Methanocella_A arvoryzae	0	0	1	0	0	0	1	1	0	0	1	0	0	0
Methanocella_A sp002067315	0	0	1	0	0	0	0	1	0	0	1	0	0	0
Methanoliparum sp8915u	0	0	0	0	0	0	0	0	0	0	0	0	0	0
Methanoliparum thermophilum	0	0	0	0	0	0	0	0	0	0	0	0	0	0
Methanolliviera hydrocarbonicum	0	0	0	0	0	0	0	0	0	0	0	0	0	0
Methanolliviera sp902158735	0	0	0	0	1	0	0	1	0	0	0	1	1	0
Methanolliviera sp902158745	0	0	0	0	1	0	0	0	0	0	0	0	0	0
JACTUA01 sp015660865	0	0	0	0	0	0	0	0	0	0	0	0	0	0
Methanocalculus chunghsingensis	0	0	0	0	0	0	0	0	0	0	0	0	0	0
Methanocalculus sp002496395	0	0	0	0	0	0	0	0	0	0	0	0	0	0
Methanocalculus sp003838065	0	0	0	0	0	0	0	0	0	0	0	0	0	0
Methanocalculus sp003838185	0	0	0	0	0	0	0	0	0	0	0	0	0	0
Methanocalculus sp007130455	0	0	0	0	0	0	0	0	0	0	0	0	0	0
Methanocalculus sp9912u	0	0	0	0	0	0	0	0	0	0	0	0	0	0
Methanocorpusculum faecipullorum	0	0	0	0	0	0	0	0	0	0	0	0	0	0
Methanocorpusculum labreanum	0	0	0	0	0	0	0	0	0	0	0	0	0	0
Methanocorpusculum parvum	0	0	0	0	0	0	0	0	0	0	0	0	0	0
Methanocorpusculum parvum_A	0	0	0	0	0	0	0	0	0	0	0	0	0	0
Methanocorpusculum sp001940805	0	0	0	0	0	0	0	0	0	0	0	0	0	0
Methanocorpusculum sp002498375	0	0	0	0	0	0	0	0	0	0	0	0	0	0
Methanocorpusculum sp002506085	0	0	0	0	0	0	0	0	0	0	0	0	0	0
Methanocorpusculum sp003315675	0	0	0	0	0	0	0	0	0	0	0	0	0	0
Methanocorpusculum sp017387505	0	0	0	0	0	0	0	0	0	0	0	0	0	0
Methanocorpusculum sp017399555	0	0	0	0	0	0	0	0	0	0	0	0	0	0
Methanocorpusculum sp017408885	0	0	0	0	0	0	0	0	0	0	0	0	0	0
Methanocorpusculum sp017555685	0	0	0	0	0	0	0	0	0	0	0	0	0	0
Methanocorpusculum sp017622255	0	0	0	0	0	0	0	0	0	0	0	0	0	0
Methanocorpusculum sp018065685	0	0	0	0	0	0	0	0	0	0	0	0	0	0
Methanoculleus bourgensis	0	0	0	0	0	0	0	0	0	0	0	0	0	0
Methanoculleus chikugoensis	0	0	0	0	0	0	0	0	0	0	0	0	0	0
Methanoculleus chikugoensis_A	0	0	0	0	0	0	0	0	0	0	0	0	0	0
Methanoculleus horonobensis	0	0	0	0	0	0	0	0	0	0	0	0	0	0
Methanoculleus hydrogenitrophicus	0	0	0	0	0	0	0	0	0	0	0	0	0	0
Methanoculleus marisnigri	0	0	0	0	0	0	0	0	0	0	0	0	0	0
Methanoculleus marisnigri_B	0	0	0	0	0	0	0	0	0	0	0	0	0	0
Methanoculleus sediminis	0	0	0	0	0	0	0	0	0	0	0	0	0	0
Methanoculleus sp000691865	0	0	0	0	0	0	0	0	0	0	0	0	0	0
Methanoculleus sp001896715	0	0	0	0	0	0	0	0	0	0	0	0	0	0
Methanoculleus sp002497965	0	0	0	0	0	0	0	0	0	0	0	0	0	0
Methanoculleus sp002498065	0	0	0	0	0	0	0	0	0	0	0	0	0	0
Methanoculleus sp002499455	0	0	0	0	0	0	1	0	0	0	0	0	0	0
Methanoculleus sp002501655	0	0	0	0	0	0	0	0	0	0	0	0	0	0
Methanoculleus sp002506585	0	0	0	0	0	0	0	0	0	0	0	0	0	0
Methanoculleus sp002508705	0	0	0	0	0	0	0	0	0	0	0	0	0	0
Methanoculleus sp002839575	0	0	0	0	0	0	0	0	0	0	0	0	0	0
Methanoculleus sp002839645	0	0	0	0	0	0	0	0	0	0	0	0	0	0
Methanoculleus sp012510295	0	0	0	0	0	0	0	0	0	0	0	0	0	0
Methanoculleus sp012510335	0	0	0	0	0	0	0	0	0	0	0	0	0	0
Methanoculleus sp012511245	0	0	0	0	0	0	0	0	0	0	0	0	0	0
Methanoculleus sp012521035	0	0	0	0	0	0	0	0	0	0	0	0	0	0
Methanoculleus sp012797575	0	0	0	0	0	0	0	0	0	0	0	0	0	0
Methanoculleus sp016841385	0	0	0	0	0	0	0	0	0	0	0	0	0	0
Methanoculleus sp016841955	0	0	0	0	0	0	0	0	0	0	0	0	0	0
Methanoculleus sp018433835	0	0	0	0	0	0	0	0	0	0	0	0	0	0
Methanoculleus sp019136335	0	0	0	0	0	0	0	0	0	0	0	0	0	0
Methanoculleus thermohydrogenotrophicum	0	0	0	0	0	0	0	0	0	0	0	0	0	0
Methanoculleus thermophilus	0	0	0	0	0	0	0	0	0	0	0	0	0	0
Methanoculleus_A taiwanensis	0	0	0	0	0	0	0	0	0	0	0	0	0	0
UBA206 sp002503105	0	0	0	0	0	0	0	0	0	0	0	0	0	0
UBA207 sp002503135	0	0	0	0	0	0	0	0	0	0	0	0	0	0
Methanofollis ethanolicus	0	0	0	0	0	0	0	0	0	0	0	0	0	0
Methanofollis liminatans	0	0	0	0	0	0	0	0	0	0	0	0	0	0
Methanofollis sp002498315	0	0	0	0	0	0	0	0	0	0	0	0	0	0
Methanofollis sp004297185	0	0	0	0	0	0	0	0	0	0	0	0	0	0
Methanofollis sp017875325	0	0	0	0	0	0	0	0	0	0	0	0	0	0
Methanofollis tationis	0	0	0	0	0	0	0	0	0	0	0	0	0	0
DSDF01 sp011048835	0	0	0	0	0	0	0	0	0	0	0	0	0	0
DSDF01 sp016841665	0	0	0	0	0	0	0	0	0	0	0	0	0	0
LKUD01 sp001412355	0	0	0	0	0	0	0	0	0	0	0	0	0	0
LKUD01 sp013415665	0	0	0	0	0	0	0	0	0	0	0	0	0	0
LKUD01 sp016926855	0	0	0	0	0	0	0	0	0	0	0	0	0	0
Methanogenium cariaci	0	0	0	0	0	0	0	0	0	0	0	0	0	0
Methanogenium sp009914725	0	0	0	0	0	0	0	0	0	0	0	0	0	0
Methanogenium sp011045995	0	0	0	0	0	0	0	0	0	0	0	0	0	0
Methanogenium sp012523385	0	0	0	0	0	0	0	0	0	0	0	0	0	0
Methanogenium sp016841485	0	0	0	0	0	0	0	0	0	0	0	0	0	0
Methanogenium sp018687785	0	0	0	0	0	0	0	0	0	0	0	0	0	0
Methanolacinia paynteri	0	0	0	0	0	0	0	0	0	0	0	0	0	0
Methanolacinia petrolearia	0	0	0	0	0	0	0	0	0	0	0	0	0	0
Methanolacinia sp016928355	0	0	0	0	0	0	0	0	0	0	0	0	0	0
Methanomicrobium mobile	0	0	0	0	0	0	0	0	0	0	0	0	0	0
Methanomicrobium sp016937345	0	0	0	0	0	0	0	0	0	0	0	0	0	0
Methanomicrobium sp017412625	0	0	0	0	0	0	0	0	0	0	0	0	0	0
Methanomicrobium sp017553245	0	0	0	0	0	0	0	0	0	0	0	0	0	0
Methanomicrobium sp017875315	0	0	0	0	0	0	0	0	0	0	0	0	0	0
Methanoplanus limicola	0	0	0	0	0	0	0	0	0	0	0	0	0	0
CAIKOD01 sp903819595	0	0	0	0	0	0	0	0	0	0	0	0	0	0
CAIKOD01 sp903828975	0	0	0	0	0	0	0	0	0	0	0	0	0	0
MVRE01 sp002067895	0	0	0	0	0	0	0	0	0	0	0	0	0	0
MVRE01 sp015660965	0	0	0	0	0	0	0	0	0	0	0	0	0	0
MVRE01 sp903900025	0	0	0	0	0	0	0	0	0	0	0	0	0	0
Methanolinea_A sp002067095	0	0	0	0	0	0	0	0	0	0	0	0	0	0
Methanolinea_A sp002067155	0	0	0	0	0	0	0	0	0	0	0	0	0	0
Methanolinea_A sp002501965	0	0	0	0	0	0	0	0	0	0	0	0	0	0
Methanolinea_A sp002506105	0	0	0	0	0	0	0	0	0	0	0	0	0	0
Methanolinea_A sp002509495	0	0	0	0	0	0	0	0	0	0	0	0	0	0
Methanolinea_A sp018262855	0	0	0	0	0	0	0	0	0	0	0	0	0	0
Methanolinea_A sp11423u	0	0	0	0	0	0	0	0	0	0	0	0	0	0
Methanolinea_B mesophila	0	0	0	0	0	0	0	0	0	0	0	0	0	0
Methanoregula boonei	0	0	0	0	0	0	0	0	0	0	0	0	0	0
Methanoregula formicica	0	0	0	0	0	0	0	0	0	0	0	0	0	0
Methanoregula sp002067035	0	0	0	0	0	0	0	0	0	0	0	0	0	0
Methanoregula sp002495055	0	0	0	0	0	0	0	0	0	0	0	0	0	0
Methanoregula sp002495065	0	0	0	0	0	0	0	0	0	0	0	0	0	0
Methanoregula sp002497485	0	0	0	0	0	0	0	0	0	0	0	0	0	0
Methanoregula sp002502245	0	0	0	0	0	0	0	0	0	0	0	0	0	0
Methanoregula sp002502735	0	0	0	0	0	0	0	0	0	0	0	0	0	0
Methanoregula sp002508495	0	0	0	0	0	0	0	0	0	0	0	0	0	0
Methanoregula sp002835825	0	0	0	0	0	0	0	0	0	0	0	0	0	0
Methanoregula sp002839605	0	0	0	0	0	0	0	0	0	0	0	0	0	0
Methanoregula sp002839675	0	0	0	0	0	0	0	0	0	0	0	0	0	0
Methanoregula sp003136075	0	0	0	0	0	0	0	0	0	0	0	0	0	0
Methanoregula sp003141335	0	0	0	0	0	0	0	0	0	0	0	0	0	0
Methanoregula sp003154335	0	0	0	0	0	0	0	0	0	0	0	0	0	0
Methanoregula sp003157895	0	0	0	0	0	0	0	0	0	0	0	0	0	0
Methanoregula sp003170075	0	0	0	0	0	0	0	0	0	0	0	0	0	0
Methanoregula sp012798365	0	0	0	0	0	0	0	0	0	0	0	0	0	0
Methanoregula sp015660885	0	0	0	0	0	0	0	0	0	0	0	0	0	0
Methanoregula sp11803u	0	0	0	0	0	0	0	0	0	0	0	0	0	0
Methanoregula sp903832665	0	0	0	0	0	0	0	0	0	0	0	0	0	0
SD8 sp001412335	0	0	0	0	0	0	0	0	0	0	0	0	0	0
SD8 sp002509485	0	0	0	0	0	0	0	0	0	0	0	0	0	0
SD8 sp018432765	0	0	0	0	0	0	0	0	0	0	0	0	0	0
UBA467 sp002503825	0	0	0	0	0	0	0	0	0	0	0	0	0	0
UBA9949 sp002068435	0	0	0	0	0	0	0	0	0	0	0	0	0	0
UBA9949 sp002499905	0	0	0	0	0	0	0	0	0	0	0	0	0	0
UBA9949 sp012516785	0	0	0	0	0	0	0	0	0	0	0	0	0	0
UBA9949 sp013415565	0	0	0	0	0	0	0	0	0	0	0	0	0	0
UBA9949 sp013415575	0	0	0	0	0	0	0	0	0	0	0	0	0	0
UBA9949 sp016699325	0	0	0	0	0	0	0	0	0	0	0	0	0	0
UBA9949 sp10516u	0	0	0	0	0	0	0	0	0	0	0	0	0	0
Methanosphaerula palustris	0	0	0	0	0	0	0	0	0	0	0	0	0	0
UBA288 sp002495225	0	0	0	0	0	0	0	0	0	0	0	0	0	0
UBA288 sp004332335	0	0	0	0	0	0	0	0	0	0	0	0	0	0
UBA288 sp012728895	0	0	0	0	0	0	0	0	0	0	0	0	0	0
UBA288 sp017883495	0	0	0	0	0	0	0	0	0	0	0	0	0	0
UBA288 sp11384u	0	0	0	0	0	0	0	0	0	0	0	0	0	0
CAIYHQ01 sp903926075	0	0	0	0	0	0	0	0	0	0	0	0	0	0
JAFGOM01 sp016926505	0	0	0	0	0	0	0	0	0	0	0	0	0	0
Methanospirillum hungatei	0	0	0	0	0	0	0	0	0	0	0	0	0	0
Methanospirillum hungatei_A	0	0	0	0	0	0	0	0	0	0	0	0	0	0
Methanospirillum lacunae	0	0	0	0	0	0	0	0	0	0	0	0	0	0
Methanospirillum sp012520015	0	0	0	0	0	0	0	0	0	0	0	0	0	0
Methanospirillum sp012729535	0	0	0	0	0	0	0	0	0	0	0	0	0	0
Methanospirillum sp012729995	0	0	0	0	0	0	0	0	0	0	0	0	0	0
Methanospirillum stamsii	0	0	0	0	0	0	0	0	0	0	0	0	0	0
WRER01 sp009779205	0	0	0	0	0	0	0	0	0	0	0	0	0	0
JAANXF01 sp018263395	0	0	0	0	0	0	0	0	0	0	1	0	0	0
Methanohalarchaeum thermophilum	0	0	0	0	0	0	0	0	0	0	0	0	0	0
Methanonatronarchaeum sp004212035	0	0	0	0	0	0	0	0	0	0	0	0	0	0
Methanonatronarchaeum thermophilum	0	0	0	0	0	0	0	0	0	0	0	0	0	0
PZKD01 sp003034855	0	0	0	0	0	0	1	0	0	0	0	0	0	0
EX4572-44 sp002254825	0	0	0	0	1	1	1	1	0	0	0	1	0	0
EX4572-44 sp905171695	0	0	0	0	1	1	1	1	1	0	0	0	0	0
Ethanoperedens ethanivorans_A	0	0	0	0	0	0	0	1	0	0	0	1	0	0
Ethanoperedens ethanivorans_B	0	0	0	0	0	0	0	1	0	0	0	0	0	0
Ethanoperedens ethanivorans_C	0	0	0	0	0	0	0	0	0	0	0	0	0	0
Ethanoperedens sp004212095	0	0	0	0	0	0	0	1	0	0	0	1	0	0
Ethanoperedens thermophilum	0	0	0	0	0	0	0	0	0	0	0	1	0	0
Kmv04 sp014859725	0	0	1	0	1	1	1	1	1	0	0	1	0	0
Methanocomedens sp009649835	0	0	0	0	0	0	1	0	0	0	0	0	0	0
Methanocomedens sp014237145	0	0	0	0	1	1	1	1	0	0	0	1	0	0
Methanocomedens sp7939u	0	0	0	0	0	0	0	0	0	0	0	0	0	0
Methanomarinus sp002926195	0	0	0	0	1	0	0	1	1	0	0	0	0	0
QBUR01 sp013374385	0	0	0	0	1	1	1	1	1	0	0	0	0	0
Methanogaster sp002503595	0	0	0	0	0	0	1	1	1	0	0	0	0	0
Methanogaster sp002506015	0	0	0	0	0	0	0	1	1	0	0	0	0	0
Methanogaster sp003194445	0	0	0	0	1	0	1	1	1	0	0	0	0	0
Methanogaster sp003601535	0	0	0	0	1	1	1	1	0	0	0	1	0	0
Methanogaster sp003661105	0	0	0	0	0	0	0	0	0	0	0	0	0	0
Methanogaster sp004211975	0	0	0	0	0	0	1	0	0	0	0	0	0	0
Methanogaster sp012961645	0	0	0	0	1	1	1	1	1	0	0	0	0	0
Methanogaster sp013572355	0	0	0	0	1	0	1	1	1	0	0	0	0	0
Methanoperedens nitroreducens	0	0	1	0	1	1	1	1	0	0	1	1	1	0
Methanoperedens nitroreducens_A	0	0	1	0	1	1	1	1	0	0	1	1	1	0
Methanoperedens sp002487355	0	0	1	0	1	1	1	1	0	0	1	1	1	0
Methanoperedens sp003104905	0	0	0	0	1	1	1	1	1	0	0	0	0	0
Methanoperedens sp012026795	0	0	1	0	1	1	1	1	0	0	1	1	1	0
Methanoperedens sp012026835	0	0	1	0	1	1	1	1	1	0	1	0	1	0
Methanoperedens sp018899795	0	0	1	0	1	1	1	1	1	0	0	0	0	0
Methanoperedens sp018900975	0	0	1	0	1	0	1	1	1	0	0	1	0	0
Methanoperedens sp902384525	0	0	1	0	1	1	1	1	0	0	1	1	1	0
Methanoperedens sp902386085	0	0	1	0	1	0	1	1	0	0	1	1	1	0
Methanoperedens sp902386115	0	0	1	0	0	0	0	1	0	0	0	1	0	0
Methanoperedens sp902386135	0	0	1	0	1	1	1	1	0	0	1	1	1	0
Methanoperedens sp902386205	0	0	0	0	1	0	0	1	0	0	0	1	0	0
Methanoperedens sp902386255	0	0	1	0	1	1	1	1	0	0	1	1	1	0
Methanoperedens sp905339155	0	0	1	0	1	1	1	1	0	0	1	1	1	0
Methanoperedens_A sp002839545	0	0	0	0	0	0	1	0	0	0	0	0	0	0
Methanoperedens_A sp014859785	0	0	0	0	0	0	0	0	0	0	0	0	1	0
UBA10536 sp10536u	0	0	0	0	1	1	1	1	0	0	0	0	0	0
JAAXQB01 sp012329085	0	0	0	0	0	0	0	0	0	0	1	0	0	0
JAFGQV01 sp016926455	0	0	0	0	1	1	1	1	1	0	0	0	0	0
JAFGQV01 sp016935475	0	0	0	0	1	1	1	1	1	0	0	0	0	0
MTP4 sp000970045	0	0	0	0	0	0	1	0	0	0	1	0	0	0
MTP4 sp016841265	0	0	0	0	0	0	1	0	0	0	1	0	0	0
MTP4 sp016841625	0	0	0	0	0	0	1	0	0	0	1	0	0	0
MTP4 sp9310u	0	0	0	0	0	0	1	0	0	0	1	0	0	0
Methanimicrococcus blatticola	0	0	0	0	0	0	1	0	0	0	0	0	0	0
Methanimicrococcus sp009776675	0	0	0	0	0	0	1	0	0	0	0	0	0	0
Methanimicrococcus sp009783635	0	0	0	0	0	0	1	0	0	0	0	0	0	0
Methanimicrococcus sp009784005	0	0	0	0	0	0	1	0	0	0	0	0	0	0
Methanimicrococcus sp012518265	0	0	0	0	0	0	1	0	0	0	0	0	0	0
Methanimicrococcus sp017613335	0	0	0	0	0	0	1	0	0	0	0	0	0	0
Methanococcoides burtonii	0	0	0	0	0	0	1	0	0	0	1	0	0	0
Methanococcoides methylutens	0	0	0	0	0	0	1	0	0	0	1	0	0	0
Methanococcoides methylutens_A	0	0	0	0	0	0	1	0	0	0	1	0	0	0
Methanococcoides sp900774055	0	0	0	0	0	0	1	0	0	0	1	0	0	0
Methanococcoides vulcani	0	0	0	0	0	0	1	0	0	0	1	0	0	0
Methanohalobium evestigatum	0	0	0	0	0	0	0	0	0	0	0	0	0	0
Methanohalobium sp018609725	0	0	0	0	0	0	1	0	0	0	0	0	0	0
Methanohalophilus euhalobius	0	0	0	0	0	0	1	0	0	0	1	0	0	0
Methanohalophilus halophilus	0	0	0	0	0	0	1	0	0	0	1	0	0	0
Methanohalophilus levihalophilus	0	0	0	0	0	0	1	0	0	0	1	0	0	0
Methanohalophilus mahii	0	0	0	0	0	0	1	0	0	0	1	0	0	0
Methanohalophilus portucalensis	0	0	0	0	0	0	1	0	0	0	1	0	0	0
Methanohalophilus profundi	0	0	0	0	0	0	0	0	0	0	0	0	0	0
Methanohalophilus sp003722075	0	0	0	0	0	0	1	0	0	0	1	0	0	0
Methanolobus bombayensis	0	0	0	0	0	0	1	0	0	0	1	0	0	0
Methanolobus profundi	0	0	0	0	0	0	1	0	0	0	1	0	0	0
Methanolobus psychrophilus	0	0	0	0	0	0	1	0	0	0	1	0	0	0
Methanolobus psychrotolerans	0	0	0	0	0	0	1	0	0	0	1	0	0	0
Methanolobus sp002501695	0	0	0	0	0	0	0	0	0	0	1	0	0	0
Methanolobus sp002507205	0	0	0	0	0	0	1	0	0	0	1	0	0	0
Methanolobus sp002508635	0	0	0	0	0	0	1	0	0	0	0	0	0	0
Methanolobus sp003565715	0	0	0	0	0	0	0	0	0	0	1	0	0	0
Methanolobus sp004745425	0	0	0	0	0	0	0	0	0	0	1	0	0	0
Methanolobus sp016278365	0	0	0	0	0	0	0	0	0	0	1	0	0	0
Methanolobus sp016278385	0	0	0	0	0	0	1	0	0	0	1	0	0	0
Methanolobus sp016932675	0	0	0	0	0	0	0	0	0	0	0	0	0	0
Methanolobus tindarius	0	0	0	0	0	0	1	0	0	0	1	0	0	0
Methanolobus vulcani	0	0	0	0	0	0	1	0	0	0	1	0	0	0
Methanolobus vulcani_A	0	0	0	0	0	0	1	0	0	0	1	0	0	0
Methanolobus zinderi	0	0	0	0	0	0	1	0	0	0	1	0	0	0
Methanomethylovorans hollandica	0	0	0	0	0	0	1	0	0	0	1	0	0	0
Methanomethylovorans sp001896725	0	0	0	0	0	0	1	0	0	0	0	0	0	0
Methanomethylovorans sp002067265	0	0	0	0	0	0	0	0	0	0	0	0	0	0
Methanomethylovorans sp002067275	0	0	0	0	0	0	1	0	0	0	1	0	0	0
Methanomethylovorans sp002508425	0	0	0	0	0	0	1	0	0	0	1	0	0	0
Methanomethylovorans sp014361205	0	0	0	0	0	0	1	0	0	0	1	0	0	0
Methanosalsum natronophilum	0	0	0	0	0	0	1	0	0	0	0	0	0	0
Methanosalsum sp007127385	0	0	0	0	0	0	1	0	0	0	0	0	0	0
Methanosalsum zhilinae	0	0	0	0	0	0	1	0	0	0	0	0	0	0
Methanosarcina acetivorans	0	0	0	0	0	0	1	0	0	0	1	0	0	0
Methanosarcina barkeri	0	0	0	0	0	0	1	0	0	0	1	0	0	0
Methanosarcina barkeri_A	0	0	0	0	0	0	1	0	0	0	1	0	0	0
Methanosarcina barkeri_B	0	0	0	0	0	0	1	0	0	0	1	0	0	0
Methanosarcina flavescens	0	0	0	0	0	0	1	0	0	0	1	0	0	0
Methanosarcina horonobensis	0	0	0	0	0	0	1	0	0	0	1	0	0	0
Methanosarcina lacustris	0	0	0	0	0	0	1	0	0	0	1	0	0	0
Methanosarcina mazei	0	0	0	0	0	0	1	0	0	0	1	0	0	0
Methanosarcina siciliae	0	0	0	0	0	0	1	0	0	0	1	0	0	0
Methanosarcina sp000969965	0	0	0	0	0	0	1	0	0	0	1	0	0	0
Methanosarcina sp000979455	0	0	0	0	0	0	1	0	0	0	1	0	0	0
Methanosarcina sp001714685	0	0	0	0	0	0	1	0	0	0	1	0	0	0
Methanosarcina sp002496565	0	0	0	0	0	0	1	0	0	0	1	0	0	0
Methanosarcina sp002499445	0	0	0	0	0	0	1	0	0	0	1	0	0	0
Methanosarcina sp002505485	0	0	0	0	0	0	1	0	0	0	1	0	0	0
Methanosarcina sp002509325	0	0	0	0	0	0	1	0	0	0	1	0	0	0
Methanosarcina sp003157235	0	0	0	0	0	0	1	0	0	0	0	0	0	0
Methanosarcina sp003164755	0	0	0	0	0	0	1	0	0	0	0	0	0	0
Methanosarcina sp004099695	0	0	0	0	0	0	1	0	0	0	1	0	0	0
Methanosarcina sp017883485	0	0	0	0	0	0	1	0	0	0	1	0	0	0
Methanosarcina sp10923u	0	0	0	0	0	0	0	0	0	0	1	0	0	0
Methanosarcina sp11020u	0	0	0	0	0	0	1	0	0	0	1	0	0	0
Methanosarcina sp8098u	0	0	0	0	0	0	1	0	0	0	1	0	0	0
Methanosarcina spelaei	0	0	0	0	0	0	1	0	0	0	1	0	0	0
Methanosarcina thermophila	0	0	0	0	0	0	1	0	0	0	1	0	0	0
Methanosarcina vacuolata	0	0	0	0	0	0	1	0	0	0	1	0	0	0
JdFR-19 sp002010075	0	0	0	0	0	0	0	0	0	0	0	0	0	0
JdFR-19 sp003661015	0	0	0	0	0	0	0	0	0	0	0	0	0	0
Methermicoccus shengliensis	0	0	0	0	0	0	0	0	0	0	0	0	0	0
Fen-7 sp003162615	0	0	0	0	0	0	1	0	0	0	0	0	0	0
JAAEEW01 sp013415595	0	0	0	0	0	0	1	0	0	0	0	0	0	0
JABLXE01 sp013178225	0	0	0	0	0	0	1	0	0	0	0	0	0	0
JAFGMR01 sp016927425	0	0	0	0	0	0	1	0	0	0	0	0	0	0
MVQI01 sp002067795	0	0	0	0	0	0	0	0	0	0	0	0	0	0
Methanothrix soehngenii	0	0	0	0	0	0	1	0	0	0	0	0	0	0
Methanothrix sp002067365	0	0	0	0	0	0	0	0	0	0	0	0	0	0
Methanothrix sp002067705	0	0	0	0	0	0	1	0	0	0	0	0	0	0
Methanothrix sp002067755	0	0	0	0	0	0	1	0	0	0	0	0	0	0
Methanothrix sp002256595	0	0	0	0	0	0	0	0	0	0	0	0	0	0
Methanothrix sp002505805	0	0	0	0	0	0	0	0	0	0	0	0	0	0
Methanothrix sp003857025	0	0	0	0	0	0	1	0	0	0	0	0	0	0
Methanothrix sp011391755	0	0	0	0	0	0	0	0	0	0	0	0	0	0
Methanothrix sp011620785	0	0	0	0	0	0	1	0	0	0	0	0	0	0
Methanothrix sp012798025	0	0	0	0	0	0	1	0	0	0	0	0	0	0
Methanothrix sp016706325	0	0	0	0	0	0	0	0	0	0	0	0	0	0
Methanothrix sp016927055	0	0	0	0	0	0	1	0	0	0	0	0	0	0
Methanothrix sp017994055	0	0	0	0	0	0	0	0	0	0	0	0	0	0
Methanothrix sp018052825	0	0	0	0	0	0	0	0	0	0	0	0	0	0
Methanothrix sp902385025	0	0	0	0	0	0	0	0	0	0	0	0	0	0
Methanothrix sp903871465	0	0	0	0	0	0	0	0	0	0	0	0	0	0
Methanothrix_A harundinacea_A	0	0	0	0	0	0	0	0	0	0	1	0	0	0
Methanothrix_A harundinacea_B	0	0	0	0	0	0	0	0	0	0	0	0	0	0
Methanothrix_A harundinacea_D	0	0	0	0	0	0	0	0	0	0	0	0	0	0
Methanothrix_A harundinacea_E	0	0	0	0	0	0	0	0	0	0	0	0	0	0
Methanothrix_A sp001602645	0	0	0	0	0	0	0	0	0	0	0	0	0	0
Methanothrix_A sp9297u	0	0	0	0	0	0	0	0	0	0	0	0	0	0
Methanothrix_B thermoacetophila	0	0	0	0	0	0	0	0	0	0	0	0	0	0
UBA114 sp002506335	0	0	0	0	0	0	0	0	0	0	0	0	0	0
UBA204 sp002501765	0	0	0	0	0	0	0	0	0	0	0	0	0	0
ANME-1-THS sp004212135	0	0	0	0	0	0	0	0	0	0	0	0	0	0
ANME-1-THS sp014859735	0	0	0	0	0	0	1	0	0	0	0	0	0	0
ANME1a sp003194425	0	0	0	0	0	0	0	0	0	0	0	0	0	0
G60ANME1 sp003194435	0	0	0	0	0	0	1	0	0	0	0	0	0	0
JACGMN01 sp011049045	0	0	0	0	0	0	0	0	0	0	0	0	0	0
JACGMN01 sp014061035	0	0	0	0	0	0	0	0	0	0	0	0	0	0
JACGMN01 sp016649585	0	0	0	0	0	0	0	0	0	0	0	0	0	0
JACGMN01 sp016928455	0	0	0	0	0	0	1	0	0	0	0	0	0	0
JACGMN01 sp016930255	0	0	0	0	0	0	0	0	0	0	0	0	0	0
JAFNKG01 sp017883965	0	0	0	0	0	0	0	0	0	0	0	0	0	0
QENH01 sp003336485	0	0	0	0	0	0	0	0	0	0	0	0	0	0
QENH01 sp009903405	0	0	0	0	0	0	0	0	0	0	0	0	0	0
QENH01 sp013139985	0	0	0	0	0	0	0	0	0	0	0	0	0	0
QENH01 sp013180565	0	0	0	0	0	0	0	0	0	0	0	0	0	0
QENJ01 sp013180585	0	0	0	0	0	0	0	0	0	0	0	0	0	0
QENJ01 sp013374505	0	0	0	0	0	0	0	0	0	0	0	0	0	0
QEXZ01 sp003160755	0	0	0	0	0	0	0	0	0	0	0	0	0	0
QEXZ01 sp003601795	0	0	0	0	0	0	0	0	0	0	0	0	0	0
QEXZ01 sp003661125	0	0	0	0	0	0	0	0	0	0	0	0	0	0
QEXZ01 sp013180605	0	0	0	0	0	0	0	0	0	0	0	0	0	0
WJOV01 sp009618475	0	0	0	0	0	0	0	0	0	0	0	0	0	0
WJOV01 sp016782355	0	0	0	0	0	0	0	0	0	0	0	0	0	0
B39-G2 sp003661185	0	0	0	0	0	0	0	0	0	0	0	0	0	0
JACQPP01 sp016207465	0	0	0	0	0	0	1	0	0	0	0	0	0	0
Syntropharchaeum butanivorans	0	0	0	0	0	0	0	0	0	0	0	0	0	0
Syntropharchaeum_A caldarius	0	0	0	0	0	0	0	0	0	0	1	0	0	0
UBA148 sp002495885	0	0	0	0	0	0	0	0	0	0	0	0	0	0
UBA148 sp013415795	0	0	0	0	0	0	0	0	0	0	0	0	0	0
Huberarchaeum crystalense	0	0	0	0	0	0	0	0	0	0	0	0	0	0
BMS3B sp002897955	0	0	0	0	1	1	0	1	1	0	1	0	0	0
BMS3B sp003229935	0	0	0	0	1	1	0	1	0	0	1	0	0	0
JAADFH01 sp013152995	0	0	0	0	0	0	0	1	0	0	1	0	0	0
JAADFH01 sp015521945	0	0	0	0	1	1	0	1	1	0	1	0	0	0
JAADFX01 sp013152685	0	0	0	0	1	1	0	1	1	0	1	0	0	0
JAADFX01 sp015521565	0	0	0	0	1	1	0	1	1	0	1	0	0	0
JAADFX01 sp015521615	0	0	0	0	1	1	0	1	1	0	1	0	0	0
Hydrothermarchaeum profundi	0	0	1	0	0	0	0	1	0	0	1	0	0	0
JAHJSX01 sp018830205	0	0	0	0	1	1	1	1	0	0	1	0	0	0
JAADFM01 sp013152845	0	0	0	0	0	0	0	1	0	0	0	0	0	0
J060 sp003695745	0	0	0	0	0	0	0	0	0	0	1	0	0	0
SZUA-236 sp002923215	0	0	0	0	0	0	0	0	0	0	1	0	0	0
SZUA-236 sp003230355	0	0	0	0	0	0	0	0	0	0	0	0	0	0
JACQPM01 sp016207475	0	0	1	0	0	0	0	1	0	0	1	0	0	0
JACRDW01 sp016212785	0	0	0	0	0	0	0	0	0	0	0	0	0	0
WAQR01 sp015520145	0	0	0	0	1	1	1	1	0	0	1	0	0	0
0-14-0-20-30-16 sp002779075	0	0	0	0	0	0	0	0	0	0	0	0	0	0
0-14-0-20-30-16 sp903916665	0	0	0	0	0	0	0	0	0	0	0	0	0	0
CSSED10-239 sp003559395	0	0	0	0	0	0	0	0	0	0	0	0	0	0
Forterrea multitransposorum	0	0	0	0	0	0	0	1	0	0	0	0	0	0
JAFCFF01 sp017608775	0	0	0	0	0	0	0	0	0	0	0	0	0	0
0-14-0-20-34-12 sp002779065	0	0	0	0	0	0	0	0	0	0	0	0	0	0
1-14-0-10-31-34 sp002763225	0	0	0	0	0	0	0	0	0	0	0	0	0	0
1-14-0-10-31-34 sp017609625	0	0	1	1	0	0	0	0	0	0	0	1	0	0
1-14-0-10-31-34 sp018829335	0	0	0	0	0	0	0	0	0	0	0	0	0	0
DTGL01 sp011334955	0	0	0	0	0	0	0	0	0	0	0	0	0	0
JAFCEU01 sp017608995	0	0	0	0	0	0	0	0	0	0	0	0	0	0
JAFCFP01 sp017608575	0	0	0	0	0	0	0	0	0	0	0	0	0	0
GCA-2688035 sp002688035	0	0	1	0	0	0	0	1	0	0	0	1	0	0
JAFCCK01 sp017610245	0	0	0	0	0	0	0	1	0	0	0	1	0	0
JAFCCL01 sp017610205	0	0	0	0	0	0	0	0	0	0	0	0	0	0
JAFCCL01 sp017610265	0	0	0	0	0	0	0	0	0	0	0	0	0	0
JAFCCL01 sp017610335	0	0	0	0	0	0	0	0	0	0	0	0	0	0
JAFCCL01 sp017610485	0	0	0	0	0	0	0	0	0	0	0	0	0	0
JAFCCZ01 sp017609945	0	0	1	0	0	0	0	1	0	0	0	1	0	0
JAFCCZ01 sp017610175	0	0	1	0	0	0	0	1	0	0	0	1	0	0
JAFGDB01 sp016932355	0	0	1	0	0	0	0	1	0	0	0	1	0	0
JAFGDB01 sp017608725	0	0	1	0	0	0	0	1	0	0	0	1	0	0
JAFGEM01 sp016931555	0	0	0	0	0	0	0	0	0	0	0	0	0	0
GW2011-AR10 sp000830275	0	0	1	1	0	0	0	0	0	0	1	1	0	0
JACPKT01 sp016186855	0	0	0	1	0	0	0	0	0	0	1	0	0	0
JACQJF01 sp016198165	0	0	1	1	0	0	0	0	0	0	1	1	0	0
Iainarchaeum andersonii	0	0	0	0	0	0	0	0	0	0	0	0	0	0
PCWY01 sp002762975	0	0	0	0	0	0	0	0	0	0	0	0	0	0
UBA10205 sp005239615	0	0	0	0	0	0	0	0	0	0	0	0	0	0
UBA10205 sp016202305	0	0	0	0	0	0	0	0	0	0	0	0	0	0
UBA10205 sp10205u	0	0	0	0	0	0	0	0	0	0	0	0	0	0
UBA10205 sp902386385	0	0	0	0	0	0	0	0	0	0	0	0	0	0
UBA493 sp002687735	0	0	0	0	0	0	0	0	0	0	0	0	0	0
JAAZKV01 sp002068885	0	0	0	0	0	0	0	0	0	0	0	0	0	0
JAAZKV01 sp012799645	0	0	0	0	0	0	0	0	0	0	0	0	0	0
JAAZKV01 sp902385225	0	0	0	0	0	0	0	0	0	0	0	0	0	0
JABIDZ01 sp018651445	0	0	0	0	0	0	0	0	0	0	0	0	0	0
JABIDZ01 sp018691995	0	0	0	0	0	0	0	0	0	0	0	0	0	0
JACPJC01 sp016187745	0	0	0	0	0	0	0	0	0	0	0	0	0	0
JACPJC01 sp018304445	0	0	0	0	0	0	0	0	0	0	0	0	0	0
JACQJH01 sp016205145	0	0	1	1	0	0	0	0	0	0	0	1	1	0
JAFCCJ01 sp017610305	0	0	1	0	0	0	0	1	0	0	0	1	0	0
JAFCCW01 sp017609985	0	0	1	0	0	0	0	1	0	0	0	1	0	0
JACRDJ01 sp016218635	0	0	0	0	0	0	0	0	0	0	0	1	0	0
JAFGBZ01 sp016932875	0	0	0	0	0	0	0	0	0	0	0	0	0	0
JAGVWC01 sp018304465	0	0	1	0	0	0	0	1	0	0	1	0	1	0
JAHJAQ01 sp018813975	0	0	1	0	0	0	0	1	0	0	1	0	1	0
UBA10191 sp10036u	0	0	0	0	0	0	0	0	0	0	0	0	0	0
UBA10219 sp10219u	0	0	1	0	0	0	0	1	0	0	1	1	1	0
JACQJG01 sp016198125	0	0	1	0	0	0	0	1	0	0	1	0	0	0
VGJJ01 sp016699555	0	0	0	0	0	0	0	1	0	0	1	0	1	0
VGJJ01 sp016867455	0	0	1	0	0	0	0	1	0	0	1	0	1	0
JAADDC01 sp013154145	0	0	0	0	0	0	0	0	0	0	0	0	0	0
JAADDC01 sp015520865	0	0	0	0	0	0	0	0	0	0	0	0	0	0
JAADDH01 sp013154035	0	0	0	0	0	0	0	0	0	0	0	0	0	0
SZUA-1452 sp015662385	0	0	0	0	0	0	0	0	0	0	0	0	0	0
WANZ01 sp015521515	0	0	0	0	0	0	0	0	0	0	0	0	0	0
JAFGOX01 sp016926295	0	0	0	0	0	0	0	0	0	0	0	0	0	0
CADBMS01 sp902795935	0	0	0	0	0	0	0	0	0	0	0	0	0	0
Methanobacterium formicicum	0	0	0	0	0	0	0	0	0	0	0	0	0	0
Methanobacterium formicicum_A	0	0	0	0	0	0	1	0	0	0	0	0	0	0
Methanobacterium petrolearium	0	0	0	0	0	0	0	0	0	0	0	0	0	0
Methanobacterium sp000309865	0	0	0	0	0	0	1	0	0	0	0	0	0	0
Methanobacterium sp000499765	0	0	0	0	0	0	0	0	0	0	1	0	0	0
Methanobacterium sp002067065	0	0	0	0	0	0	0	0	0	0	0	0	0	0
Methanobacterium sp002496805	0	0	0	0	0	0	0	0	0	0	0	0	0	0
Methanobacterium sp003491305	0	0	0	0	0	0	0	0	0	0	1	0	0	0
Methanobacterium sp012838205	0	0	0	0	0	0	0	0	0	0	0	0	0	0
Methanobacterium sp013403005	0	0	0	0	0	0	1	0	0	0	0	0	0	0
Methanobacterium sp016217785	0	0	0	0	0	0	1	0	0	0	1	0	0	0
Methanobacterium subterraneum	0	0	0	0	0	0	0	0	0	0	0	0	0	0
Methanobacterium_A sp002067325	0	0	0	0	0	0	0	0	0	0	1	0	0	0
Methanobacterium_A sp002067565	0	0	0	0	0	0	0	0	0	0	0	0	0	0
Methanobacterium_A sp002494495	0	0	0	0	0	0	0	0	0	0	0	0	0	0
Methanobacterium_A sp002495625	0	0	0	0	0	0	0	0	0	0	1	0	0	0
Methanobacterium_A sp002502855	0	0	0	0	0	0	0	0	0	0	0	0	0	0
Methanobacterium_A sp003161815	0	0	0	0	0	0	0	0	0	0	0	0	0	0
Methanobacterium_A sp003166335	0	0	0	0	0	0	0	0	0	0	1	0	0	0
Methanobacterium_A sp011620845	0	0	0	0	0	0	1	0	0	0	0	0	0	0
Methanobacterium_A sp015661405	0	0	0	0	0	0	0	0	0	0	1	0	0	0
Methanobacterium_A sp017883605	0	0	0	0	0	0	0	0	0	0	1	0	0	0
Methanobacterium_A sp018263005	0	0	0	0	0	0	0	0	0	0	0	0	0	0
Methanobacterium_B lacus	0	0	0	0	0	0	0	0	0	0	1	0	0	0
Methanobacterium_B sp000744455	0	0	0	0	0	0	0	0	0	0	1	0	0	0
Methanobacterium_B sp003151535	0	0	0	0	0	0	0	0	0	0	1	0	0	0
Methanobacterium_B sp003158115	0	0	0	0	0	0	0	0	0	0	1	0	0	0
Methanobacterium_B sp003162115	0	0	0	0	0	0	0	0	0	0	1	0	0	0
Methanobacterium_B sp003162655	0	0	0	0	0	0	0	0	0	0	0	0	0	0
Methanobacterium_B sp003164415	0	0	0	0	0	0	0	0	0	0	1	0	0	0
Methanobacterium_B sp009712615	0	0	0	0	0	0	0	0	0	0	1	0	0	0
Methanobacterium_C aggregans	0	0	0	0	0	0	0	0	0	0	0	0	0	0
Methanobacterium_C congolense	0	0	0	0	0	0	0	0	0	0	0	0	0	0
Methanobacterium_C paludis	0	0	0	0	0	0	1	0	0	0	1	0	0	0
Methanobacterium_C sp002498385	0	0	0	0	0	0	1	0	0	0	0	0	0	0
Methanobacterium_D bryantii	0	0	0	0	0	0	0	0	0	0	0	0	0	0
Methanobacterium_D sp002494885	0	0	0	0	0	0	1	0	0	0	1	0	0	0
Methanobacterium_D sp002505765	0	0	0	0	0	0	0	0	0	0	0	0	0	0
Methanobacterium_D sp002509665	0	0	0	0	0	0	0	0	0	0	0	0	0	0
Methanobacterium_D sp016222945	0	0	0	0	0	0	0	0	0	0	1	0	0	0
Methanobacterium_D veterum	0	0	0	0	0	0	0	0	0	0	0	0	0	0
Methanobrevibacter olleyae	0	0	0	0	0	0	0	0	0	0	0	0	0	0
Methanobrevibacter olleyae_A	0	0	0	0	0	0	1	0	0	0	0	0	0	0
Methanobrevibacter ruminantium	0	0	0	0	0	0	0	0	0	0	0	0	0	0
Methanobrevibacter ruminantium_A	0	0	0	0	0	0	1	0	0	0	0	0	0	0
Methanobrevibacter sp016291275	0	0	0	0	0	0	1	0	0	0	0	0	0	0
Methanobrevibacter sp016838945	0	0	0	0	0	0	0	0	0	0	0	0	0	0
Methanobrevibacter sp017404125	0	0	0	0	0	0	1	0	0	0	0	0	0	0
Methanobrevibacter sp017410345	0	0	0	0	0	0	1	0	0	0	0	0	0	0
Methanobrevibacter sp017432245	0	0	0	0	0	0	1	0	0	0	0	0	0	0
Methanobrevibacter sp017646885	0	0	0	0	0	0	1	0	0	0	0	0	0	0
Methanobrevibacter sp017652345	0	0	0	0	0	0	1	0	0	0	0	0	0	0
Methanobrevibacter sp900314635	0	0	0	0	0	0	0	0	0	0	0	0	0	0
Methanobrevibacter sp900321995	0	0	0	0	0	0	0	0	0	0	0	0	0	0
Methanobrevibacter sp902769175	0	0	0	0	0	0	0	0	0	0	0	0	0	0
Methanobrevibacter sp902774685	0	0	0	0	0	0	0	0	0	0	0	0	0	0
Methanobrevibacter sp902784195	0	0	0	0	0	0	0	0	0	0	0	0	0	0
Methanobrevibacter sp905235495	0	0	0	0	0	0	0	0	0	0	0	0	0	0
Methanobrevibacter_A gottschalkii	0	0	0	0	0	0	0	0	0	0	0	0	0	0
Methanobrevibacter_A millerae	0	0	0	0	0	0	0	0	0	0	0	0	0	0
Methanobrevibacter_A millerae_A	0	0	0	0	0	0	0	0	0	0	0	0	0	0
Methanobrevibacter_A millerae_B	0	0	0	0	0	0	0	0	0	0	0	0	0	0
Methanobrevibacter_A oralis	0	0	0	0	0	0	0	0	0	0	0	0	0	0
Methanobrevibacter_A smithii	0	0	0	0	0	0	0	0	0	0	0	0	0	0
Methanobrevibacter_A smithii_A	0	0	0	0	0	0	0	0	0	0	0	0	0	0
Methanobrevibacter_A sp001548675	0	0	0	0	0	0	0	0	0	0	0	0	0	0
Methanobrevibacter_A sp002496065	0	0	0	0	0	0	0	0	0	0	0	0	0	0
Methanobrevibacter_A sp015062935	0	0	0	0	0	0	0	0	0	0	0	0	0	0
Methanobrevibacter_A sp015062985	0	0	0	0	0	0	0	0	0	0	0	0	0	0
Methanobrevibacter_A sp017406825	0	0	0	0	0	0	0	0	0	0	0	0	0	0
Methanobrevibacter_A sp017407115	0	0	0	0	0	0	0	0	0	0	0	0	0	0
Methanobrevibacter_A sp017409525	0	0	0	0	0	0	0	0	0	0	0	0	0	0
Methanobrevibacter_A sp017427765	0	0	0	0	0	0	0	0	0	0	0	0	0	0
Methanobrevibacter_A sp017431965	0	0	0	0	0	0	0	0	0	0	0	0	0	0
Methanobrevibacter_A sp017434525	0	0	0	0	0	0	0	0	0	0	0	0	0	0
Methanobrevibacter_A sp017434555	0	0	0	0	0	0	0	0	0	0	0	0	0	0
Methanobrevibacter_A sp017447225	0	0	0	0	0	0	0	0	0	0	0	0	0	0
Methanobrevibacter_A sp017459665	0	0	0	0	0	0	0	0	0	0	0	0	0	0
Methanobrevibacter_A sp017460025	0	0	0	0	0	0	0	0	0	0	0	0	0	0
Methanobrevibacter_A sp017468685	0	0	0	0	0	0	0	0	0	0	1	0	0	0
Methanobrevibacter_A sp017473945	0	0	0	0	0	0	0	0	0	0	0	0	0	0
Methanobrevibacter_A sp017539065	0	0	0	0	0	0	0	0	0	0	0	0	0	0
Methanobrevibacter_A sp017553445	0	0	0	0	0	0	1	0	0	0	0	0	0	0
Methanobrevibacter_A sp017634055	0	0	0	0	0	0	0	0	0	0	0	0	0	0
Methanobrevibacter_A sp017940815	0	0	0	0	0	0	0	0	0	0	0	0	0	0
Methanobrevibacter_A sp900313645	0	0	0	0	0	0	0	0	0	0	0	0	0	0
Methanobrevibacter_A sp900314615	0	0	0	0	0	0	0	0	0	0	0	0	0	0
Methanobrevibacter_A sp900314695	0	0	0	0	0	0	0	0	0	0	0	0	0	0
Methanobrevibacter_A sp900316895	0	0	0	0	0	0	0	0	0	0	0	0	0	0
Methanobrevibacter_A sp900317865	0	0	0	0	0	0	0	0	0	0	0	0	0	0
Methanobrevibacter_A sp900318035	0	0	0	0	0	0	0	0	0	0	0	0	0	0
Methanobrevibacter_A sp900319535	0	0	0	0	0	0	1	0	0	0	0	0	0	0
Methanobrevibacter_A sp900319985	0	0	0	0	0	0	0	0	0	0	0	0	0	0
Methanobrevibacter_A sp900320515	0	0	0	0	0	0	0	0	0	0	0	0	0	0
Methanobrevibacter_A sp900320955	0	0	0	0	0	0	0	0	0	0	0	0	0	0
Methanobrevibacter_A sp900766745	0	0	0	0	0	0	0	0	0	0	0	0	0	0
Methanobrevibacter_A sp900769095	0	0	0	0	0	0	0	0	0	0	0	0	0	0
Methanobrevibacter_A sp902764015	0	0	0	0	0	0	0	0	0	0	0	0	0	0
Methanobrevibacter_A sp902764455	0	0	0	0	0	0	0	0	0	0	0	0	0	0
Methanobrevibacter_A sp902770715	0	0	0	0	0	0	0	0	0	0	0	0	0	0
Methanobrevibacter_A sp902771435	0	0	0	0	0	0	0	0	0	0	0	0	0	0
Methanobrevibacter_A sp902772665	0	0	0	0	0	0	0	0	0	0	0	0	0	0
Methanobrevibacter_A sp902774605	0	0	0	0	0	0	0	0	0	0	0	0	0	0
Methanobrevibacter_A sp902777885	0	0	0	0	0	0	0	0	0	0	0	0	0	0
Methanobrevibacter_A sp902782595	0	0	0	0	0	0	0	0	0	0	0	0	0	0
Methanobrevibacter_A sp902783085	0	0	0	0	0	0	0	0	0	0	0	0	0	0
Methanobrevibacter_A sp902785855	0	0	0	0	0	0	0	0	0	0	0	0	0	0
Methanobrevibacter_A sp902788255	0	0	0	0	0	0	0	0	0	0	0	0	0	0
Methanobrevibacter_A sp902789505	0	0	0	0	0	0	0	0	0	0	0	0	0	0
Methanobrevibacter_A sp902794475	0	0	0	0	0	0	0	0	0	0	0	0	0	0
Methanobrevibacter_A sp902796575	0	0	0	0	0	0	0	0	0	0	0	0	0	0
Methanobrevibacter_A sp902801725	0	0	0	0	0	0	0	0	0	0	0	0	0	0
Methanobrevibacter_A sp904501935	0	0	0	0	0	0	0	0	0	0	1	0	0	0
Methanobrevibacter_A thaueri	0	0	0	0	0	0	0	0	0	0	0	0	0	0
Methanobrevibacter_A thaueri_A	0	0	0	0	0	0	0	0	0	0	0	0	0	0
Methanobrevibacter_A thaueri_B	0	0	0	0	0	0	0	0	0	0	0	0	0	0
Methanobrevibacter_A thaueri_C	0	0	0	0	0	0	0	0	0	0	0	0	0	0
Methanobrevibacter_A woesei	0	0	0	0	0	0	0	0	0	0	0	0	0	0
Methanobrevibacter_B boviskoreani	0	0	0	0	0	0	0	0	0	0	0	0	0	0
Methanobrevibacter_B sp002208625	0	0	0	0	0	0	0	0	0	0	0	0	0	0
Methanobrevibacter_B sp900314605	0	0	0	0	0	0	0	0	0	0	0	0	0	0
Methanobrevibacter_B sp905235195	0	0	0	0	0	0	0	0	0	0	0	0	0	0
Methanobrevibacter_B wolinii	0	0	0	0	0	0	0	0	0	0	0	0	0	0
Methanobrevibacter_C arboriphilus	0	0	0	0	0	0	0	0	0	0	0	0	0	0
Methanobrevibacter_C arboriphilus_A	0	0	0	0	0	0	0	0	0	0	0	0	0	0
Methanobrevibacter_C cuticularis	0	0	0	0	0	0	0	0	0	0	0	0	0	0
Methanobrevibacter_C sp003315655	0	0	0	0	0	0	1	0	0	0	0	0	0	0
Methanobrevibacter_C sp009776495	0	0	0	0	0	0	0	0	0	0	0	0	0	0
Methanobrevibacter_C sp009777005	0	0	0	0	0	0	0	0	0	0	0	0	0	0
Methanobrevibacter_C sp009784145	0	0	0	0	0	0	0	0	0	0	0	0	0	0
Methanobrevibacter_D curvatus	0	0	0	0	0	0	1	0	0	0	0	0	0	0
Methanobrevibacter_D filiformis	0	0	0	0	0	0	0	0	0	0	0	0	0	0
Methanosphaera cuniculi	0	0	0	0	0	0	0	0	0	0	0	0	0	0
Methanosphaera sp001729965	0	0	0	0	0	0	0	0	0	0	0	0	0	0
Methanosphaera sp003266065	0	0	0	0	0	0	1	0	0	0	0	0	0	0
Methanosphaera sp003266075	0	0	0	0	0	0	0	0	0	0	0	0	0	0
Methanosphaera sp003266105	0	0	0	0	0	0	0	0	0	0	0	0	0	0
Methanosphaera sp003266145	0	0	0	0	0	0	1	0	0	0	0	0	0	0
Methanosphaera sp003266165	0	0	0	0	0	0	0	0	0	0	0	0	0	0
Methanosphaera sp003268005	0	0	0	0	0	0	1	0	0	0	0	0	0	0
Methanosphaera sp016282985	0	0	0	0	0	0	0	0	0	0	0	0	0	0
Methanosphaera sp017430835	0	0	0	0	0	0	0	0	0	0	0	0	0	0
Methanosphaera sp017431845	0	0	0	0	0	0	0	0	0	0	0	0	0	0
Methanosphaera sp017652595	0	0	0	0	0	0	1	0	0	0	0	0	0	0
Methanosphaera sp11921u	0	0	0	0	0	0	1	0	0	0	0	0	0	0
Methanosphaera sp900322125	0	0	0	0	0	0	1	0	0	0	0	0	0	0
Methanosphaera sp902797085	0	0	0	0	0	0	1	0	0	0	0	0	0	0
Methanosphaera stadtmanae	0	0	0	0	0	0	0	0	0	0	0	0	0	0
Methanosphaera stadtmanae_A	0	0	0	0	0	0	1	0	0	0	0	0	0	0
Methanosphaera stadtmanae_B	0	0	0	0	0	0	1	0	0	0	0	0	0	0
Methanosphaera stadtmanae_C	0	0	0	0	0	0	1	0	0	0	0	0	0	0
UBA117 sp002494785	0	0	0	0	0	0	0	0	0	0	0	0	0	0
UBA349 sp002509745	0	0	0	0	0	0	0	0	0	0	1	0	0	0
UBA349 sp002839705	0	0	0	0	0	0	0	0	0	0	1	0	0	0
UBA412 sp002495685	0	0	0	0	0	0	0	0	0	0	0	0	0	0
UBA587 sp002504725	0	0	0	0	0	0	0	0	0	0	1	0	0	0
UBA588 sp002509085	0	0	0	0	0	0	0	0	0	0	1	0	0	0
UBA588 sp003558085	0	0	0	0	0	0	0	0	0	0	0	0	0	0
UBA588 sp019084405	0	0	0	0	0	0	0	0	0	0	1	0	0	0
VGTM01 sp016874685	0	0	0	0	0	0	0	0	0	0	0	0	0	0
Methanothermus fervidus	0	0	0	0	0	0	1	0	0	0	0	0	0	0
Methanothermobacter marburgensis	0	0	0	0	0	0	0	0	0	0	0	0	0	0
Methanothermobacter sp000828575	0	0	0	0	0	0	0	0	0	0	0	0	0	0
Methanothermobacter thermautotrophicus	0	0	0	0	0	0	0	0	0	0	0	0	0	0
Methanothermobacter thermautotrophicus_A	0	0	0	0	0	0	0	0	0	0	0	0	0	0
Methanothermobacter wolfeii	0	0	0	0	0	0	0	0	0	0	0	0	0	0
Methanothermobacter_A sp001507955	0	0	0	0	0	0	0	0	0	0	0	0	0	0
Methanothermobacter_A sp003584625	0	0	0	0	0	0	0	0	0	0	0	0	0	0
Methanothermobacter_A sp011370395	0	0	0	0	0	0	0	0	0	0	0	0	0	0
Methanothermobacter_A sp012840175	0	0	0	0	0	0	0	0	0	0	0	0	0	0
Methanothermobacter_A tenebrarum	0	0	0	0	0	0	0	0	0	0	0	0	0	0
Methanocaldococcus bathoardescens	0	0	0	0	0	0	1	0	0	0	1	0	0	0
Methanocaldococcus fervens	0	0	0	0	0	0	1	0	0	0	0	0	0	0
Methanocaldococcus jannaschii	0	0	0	0	0	0	1	0	0	0	0	0	0	0
Methanocaldococcus sp000025525	0	0	0	0	0	0	1	0	0	0	0	0	0	0
Methanocaldococcus sp013153845	0	0	0	0	0	0	1	0	0	0	0	0	0	0
Methanocaldococcus sp902827205	0	0	0	0	0	0	1	0	0	0	0	0	0	0
Methanocaldococcus vulcanius	0	0	0	0	0	0	1	0	0	0	0	0	0	0
Methanocaldococcus_A infernus	0	0	0	0	0	0	1	0	0	0	0	0	0	0
Methanocaldococcus_A villosus	0	0	0	0	0	0	1	0	0	0	0	0	0	0
Methanococcus maripaludis	0	0	0	0	0	0	0	0	0	0	0	0	0	0
Methanococcus maripaludis_A	0	0	0	0	0	0	0	0	0	0	0	0	0	0
Methanococcus maripaludis_C	0	0	0	0	0	0	0	0	0	0	0	0	0	0
Methanococcus maripaludis_D	0	0	0	0	0	0	0	0	0	0	0	0	0	0
Methanococcus vannielii	0	0	0	0	0	0	0	0	0	0	0	0	0	0
Methanococcus voltae_A	0	0	0	0	0	0	0	0	0	0	0	0	0	0
Methanococcus voltae_B	0	0	0	0	0	0	0	0	0	0	0	0	0	0
Methanococcus voltae_C	0	0	0	0	0	0	0	0	0	0	0	0	0	0
Methanofervidicoccus abyssi	0	0	0	0	0	0	1	0	0	0	0	0	0	0
Methanofervidicoccus okinawensis_A	0	0	0	0	0	0	1	0	0	0	0	0	0	0
Methanofervidicoccus okinawensis_B	0	0	0	0	0	0	1	0	0	0	0	0	0	0
Methanofervidicoccus okinawensis_C	0	0	0	0	0	0	0	0	0	0	0	0	0	0
Methanofervidicoccus okinawensis_D	0	0	0	0	0	0	1	0	0	0	0	0	0	0
Methanofervidicoccus sp003351865	0	0	0	0	0	0	1	0	0	0	0	0	0	0
Methanothermococcus thermolithotrophicus	0	0	0	0	0	0	0	0	0	0	0	0	0	0
Methanothermococcus_A aeolicus	0	0	0	0	0	0	0	0	0	0	1	0	0	0
Methanothermococcus_A okinawensis	0	0	0	0	0	0	1	0	0	0	0	0	0	0
Methanothermococcus_A sp015523155	0	0	0	0	0	0	1	0	0	0	0	0	0	0
Methanotorris formicicus	0	0	0	0	0	0	1	0	0	0	0	0	0	0
Methanotorris igneus	0	0	0	0	0	0	1	0	0	0	1	0	0	0
Methanopyrus kandleri	0	0	0	0	0	0	1	0	0	0	0	0	0	0
Methanopyrus sp002201895	0	0	0	0	0	0	1	0	0	0	0	0	0	0
Methanopyrus sp013154335	0	0	0	0	0	0	0	0	0	0	0	0	0	0
B48-G16 sp003660605	0	0	0	0	0	0	0	1	0	0	0	1	0	0
Methanofastidiosum sp001587575	0	0	0	0	1	0	1	1	0	0	1	1	0	0
Methanofastidiosum sp001587595	0	0	0	0	1	0	1	1	0	0	0	1	0	0
Methanofastidiosum sp001587675	0	0	0	0	1	0	1	1	0	0	1	0	0	0
Methanofastidiosum sp001587715	0	0	0	0	0	0	0	1	0	0	1	1	0	0
Methanofastidiosum sp003558335	0	0	0	0	1	0	1	1	0	0	1	1	0	0
Methanofastidiosum sp012799835	0	0	0	0	1	0	0	1	0	0	0	1	0	0
Methanofastidiosum sp013178285	0	0	0	0	1	0	1	1	0	0	1	1	0	0
Methanofastidiosum sp9950u	0	0	0	0	0	0	1	1	0	0	1	1	0	0
JAFGGT01 sp016930445	0	0	0	0	0	0	0	1	0	0	1	1	0	0
NM3 sp004212155	0	0	0	0	0	0	1	1	0	0	1	0	0	0
NM3 sp011372835	0	0	0	0	0	0	0	1	0	0	0	0	0	0
SZ-28-30 sp018992565	0	1	0	0	0	0	0	1	0	0	1	1	0	0
SZ-28-30 sp018992685	0	0	0	0	0	0	0	1	1	0	1	1	0	0
Palaeococcus ferrophilus	0	0	0	0	1	1	0	1	0	0	0	1	0	0
Palaeococcus pacificus	0	0	0	0	1	1	0	1	0	0	0	1	0	0
Palaeococcus sp003663695	0	0	0	0	1	1	0	1	0	0	1	1	0	0
Pyrococcus abyssi	0	0	0	0	1	1	0	1	0	0	0	1	0	0
Pyrococcus chitonophagus	0	0	0	0	1	0	0	1	0	0	0	1	0	0
Pyrococcus furiosus	0	0	0	0	1	1	0	1	0	0	0	1	0	0
Pyrococcus horikoshii	0	0	0	0	1	1	0	1	0	0	0	1	0	0
Pyrococcus kukulkanii	0	0	0	0	1	1	0	1	0	0	0	1	0	0
Pyrococcus sp000211475	0	0	0	0	1	1	0	1	0	0	0	1	0	0
Pyrococcus sp000263735	0	0	0	0	1	1	0	1	0	0	0	1	0	0
Pyrococcus sp003660485	0	0	0	0	1	1	0	1	0	0	0	1	0	0
Pyrococcus yayanosii	0	0	0	0	1	1	0	1	0	0	0	1	0	0
Thermococcus barossii	0	0	0	0	1	1	0	1	0	0	0	1	0	0
Thermococcus camini	0	0	0	0	1	1	0	1	0	0	0	1	0	0
Thermococcus celer	0	0	0	0	1	1	0	1	0	0	0	1	0	0
Thermococcus celericrescens	0	0	0	0	1	1	0	1	0	0	1	1	0	0
Thermococcus cleftensis	0	0	0	0	1	1	0	1	0	0	0	1	0	0
Thermococcus eurythermalis	0	0	0	0	1	1	0	1	0	0	0	1	0	0
Thermococcus gammatolerans	0	0	0	0	1	1	0	1	0	0	0	1	0	0
Thermococcus gorgonarius	0	0	0	0	1	1	0	1	0	0	0	1	0	0
Thermococcus guaymasensis	0	0	0	0	1	1	0	1	0	0	0	1	0	0
Thermococcus indicus	0	0	0	0	1	1	0	1	0	0	0	1	0	0
Thermococcus kodakarensis	0	0	0	0	1	1	0	1	0	0	0	1	0	0
Thermococcus nautili	0	0	0	0	1	1	0	1	0	0	0	1	0	0
Thermococcus onnurineus	0	0	0	0	1	1	0	1	0	0	0	1	0	0
Thermococcus pacificus	0	0	0	0	1	1	0	1	0	0	0	1	0	0
Thermococcus peptonophilus	0	0	0	0	1	1	0	1	0	0	0	1	0	0
Thermococcus piezophilus	0	0	0	0	1	1	0	1	0	0	0	1	0	0
Thermococcus profundus	0	0	0	0	1	1	0	1	0	0	0	1	0	0
Thermococcus radiotolerans	0	0	0	0	1	1	0	1	0	0	1	1	0	0
Thermococcus siculi	0	0	0	0	1	1	0	1	0	0	0	1	0	0
Thermococcus sp000151205	0	0	0	0	1	1	0	1	0	0	0	1	0	0
Thermococcus sp000221185	0	0	0	0	1	1	0	1	0	0	1	1	0	0
Thermococcus sp002214525	0	0	0	0	1	1	0	1	0	0	0	1	0	0
Thermococcus sp011050175	0	0	0	0	1	1	0	1	0	0	0	1	0	0
Thermococcus sp012027305	0	0	0	0	1	1	0	1	0	0	0	1	0	0
Thermococcus sp012027355	0	0	1	0	1	1	0	1	0	0	0	1	0	0
Thermococcus sp012027395	0	0	0	0	1	1	0	1	0	0	0	1	0	0
Thermococcus sp012027495	0	0	0	0	1	1	0	1	0	0	0	1	0	0
Thermococcus sp012027555	0	0	0	0	1	1	0	1	0	0	0	1	0	0
Thermococcus sp012027595	0	0	0	0	1	1	0	1	0	0	0	1	0	0
Thermococcus sp012027615	0	0	0	0	1	1	0	1	0	0	1	1	0	0
Thermococcus sp012027635	0	0	0	0	1	1	0	1	0	0	0	1	0	0
Thermococcus sp012027645	0	0	0	0	1	1	0	1	0	0	0	1	0	0
Thermococcus sp013153595	0	0	0	0	1	1	0	1	0	0	0	1	0	0
Thermococcus sp015520705	0	0	0	0	1	1	0	1	0	0	1	1	0	0
Thermococcus sp015521605	0	0	0	0	1	1	0	1	0	0	0	1	0	0
Thermococcus sp015522395	0	0	0	0	1	1	0	1	0	0	0	1	0	0
Thermococcus sp015523185	0	0	0	0	1	1	0	1	0	0	0	1	0	0
Thermococcus sp015523195	0	0	0	0	1	1	0	1	0	0	0	1	0	0
Thermococcus sp900198835	0	0	0	0	1	1	0	1	0	0	0	1	0	0
Thermococcus stetteri	0	0	0	0	1	1	0	1	0	0	0	1	0	0
Thermococcus thioreducens	0	0	0	0	1	1	0	1	0	0	0	1	0	0
Thermococcus zilligii	0	0	0	0	1	1	0	1	0	0	0	1	0	0
Thermococcus_A litoralis	0	0	0	0	1	1	0	1	0	0	1	1	0	0
Thermococcus_A sibiricus	0	0	0	0	1	1	0	1	0	0	1	1	0	0
Thermococcus_A sp000430485	0	0	0	0	1	1	0	1	0	0	0	1	0	0
Thermococcus_A sp001317345	0	0	0	0	1	1	0	1	0	0	1	1	0	0
Thermococcus_A sp001484685	0	0	0	0	1	1	0	1	0	0	0	1	0	0
Thermococcus_A sp003663525	0	0	0	0	1	1	0	1	0	0	1	1	0	0
Thermococcus_A sp003663535	0	0	0	0	1	1	0	1	0	0	0	1	0	0
Thermococcus_A sp012027425	0	0	0	0	1	1	0	1	0	0	1	1	0	0
Thermococcus_B barophilus	0	0	0	0	1	1	0	1	0	0	0	1	0	0
Thermococcus_B paralvinellae	0	0	0	0	1	1	0	1	0	0	1	1	0	0
Thermococcus_B paralvinellae_A	0	0	0	0	0	1	0	1	0	0	0	1	0	0
Thermococcus_B sp012027325	0	0	0	0	1	1	0	1	0	0	1	1	0	0
Thermococcus_B sp017656495	0	0	0	0	1	1	0	1	0	0	1	1	0	0
Thermococcus_C sp002009975	0	0	0	0	1	1	0	1	0	0	1	1	0	0
1-14-0-10-45-29 sp002778455	0	0	0	0	0	0	0	0	0	0	0	0	0	0
Anstonella sp018304295	0	0	0	0	0	0	0	0	0	0	0	0	0	0
Anstonella stagnisolia	0	0	0	0	0	0	0	0	0	0	0	0	0	0
CAIXYX01 sp902384555	0	0	0	0	0	0	0	0	0	0	0	0	0	0
CAIXYX01 sp903923795	0	0	0	0	0	0	0	0	0	0	0	0	0	0
DTIH01 sp011334515	0	0	0	0	0	0	0	0	0	0	0	0	0	0
UBA10161 sp10161u	0	0	0	0	0	0	0	0	0	0	0	0	0	0
UBA10161 sp903892905	0	0	0	0	0	0	0	0	0	0	0	0	0	0
Bilamarchaeum dharawalense	0	0	1	0	0	0	0	1	0	0	1	1	1	0
Bilamarchaeum sp013425375	0	0	1	0	0	0	0	1	0	0	1	0	1	0
Bilamarchaeum sp014730115	0	0	1	0	0	0	0	1	0	0	1	0	1	0
Bilamarchaeum sp016212505	0	0	1	0	0	0	0	1	0	0	1	0	1	0
Bilamarchaeum sp016212525	0	0	1	0	0	0	0	1	0	0	1	0	1	0
Bilamarchaeum sp016926175	0	0	1	0	0	0	0	1	0	0	1	0	1	0
Bilamarchaeum sp018812625	0	0	0	0	0	0	0	0	0	0	0	0	0	0
Bilamarchaeum sp018812715	0	0	0	0	0	0	0	0	0	0	0	0	0	0
Bilamarchaeum sp018813505	0	0	0	0	0	0	0	0	0	0	0	0	0	0
Bilamarchaeum sp903835325	0	0	1	0	0	0	0	1	0	0	1	0	1	0
CAIKOA01 sp014727925	0	0	0	0	0	0	0	0	0	0	0	0	0	0
CAIKOA01 sp014727975	0	0	0	0	0	0	0	0	0	0	0	0	0	0
CAIKOA01 sp016932815	0	0	0	0	0	0	0	0	0	0	0	0	0	0
CAIKOA01 sp903828955	0	0	0	0	0	0	0	0	0	0	0	0	0	0
CAILMQ01 sp903835385	0	0	1	0	0	0	0	1	0	0	1	0	1	0
CAIXOA01 sp013425455	0	0	0	0	0	0	0	0	0	0	0	0	0	0
CAIXOA01 sp903920925	0	0	0	0	0	0	0	0	0	0	0	0	0	0
DTNT01 sp011358475	0	0	0	0	0	0	0	0	0	0	0	0	0	0
JACCLJ01 sp011358535	0	0	1	0	0	0	0	0	0	0	0	0	0	0
JACCLJ01 sp013425425	0	0	1	0	0	0	0	0	0	0	0	0	0	0
JACPAS01 sp016180665	0	0	0	0	0	0	0	0	0	0	0	0	0	0
JAFGQX01 sp016935455	0	0	0	0	0	0	0	0	0	0	0	0	0	0
JAGVWJ01 sp018304385	0	0	1	0	0	0	0	1	0	0	1	1	1	0
JAHJBR01 sp018813445	0	0	0	0	0	0	0	0	0	0	0	0	0	0
UBA10214 sp10214u	0	0	0	0	0	0	0	0	0	0	0	0	0	0
CG1-02-47-40 sp001871475	0	0	0	0	0	0	0	0	0	0	0	0	0	0
DTGI01 sp011362975	0	0	0	0	0	0	0	0	0	0	0	0	0	0
J096 sp003694965	0	0	0	0	0	0	0	0	0	0	0	0	0	0
J096 sp015522475	0	0	0	0	0	0	0	0	0	0	0	0	0	0
JAADEL01 sp011380495	0	0	0	0	0	0	0	0	0	0	0	0	0	0
JAADEL01 sp013153395	0	0	0	0	0	0	0	0	0	0	0	0	0	0
JAADEL01 sp015520875	0	0	0	0	0	0	0	0	0	0	0	0	0	0
WAKO01 sp015523325	0	0	0	0	0	0	0	0	0	0	0	0	0	0
UBA8471 sp001871535	0	0	1	0	0	0	0	1	0	0	0	1	1	0
VGKX01 sp016866895	0	0	1	0	0	0	0	1	0	0	0	1	1	0
B9-G16 sp003660965	0	0	1	0	0	0	0	1	0	0	1	0	1	0
Burarchaeum australiense	0	0	0	0	0	0	0	0	0	0	1	0	0	0
CABMEP01 sp902385155	0	0	0	0	0	0	0	0	0	0	0	0	0	0
DTQF01 sp011332735	0	0	0	0	0	0	0	0	0	0	0	0	0	0
CAILAH01 sp011389055	0	0	1	0	0	0	0	1	0	0	1	0	1	0
CAILAH01 sp903832205	0	0	0	0	0	0	0	1	0	0	0	0	0	0
DTGH01 sp011335015	0	0	0	0	0	0	0	0	0	0	0	0	0	0
Fermentimicrarchaeum limneticum	0	0	0	0	0	0	0	0	0	0	0	0	0	0
Fermentimicrarchaeum sp013425335	0	0	0	0	0	0	0	0	0	0	0	0	0	0
Fermentimicrarchaeum sp013425405	0	0	0	0	0	0	0	0	0	0	0	0	0	0
CAISET01 sp903884505	0	0	1	0	0	0	0	1	0	0	1	0	0	0
CAIXRF01 sp903921825	0	0	1	0	0	0	0	1	0	0	0	0	0	0
DTNL01 sp011358645	0	0	0	0	0	0	0	0	0	0	0	0	0	0
Gugararchaeum adminiculabundum	0	0	0	0	0	0	0	0	0	0	0	0	1	0
JACQQB01 sp016207225	0	0	0	0	0	0	0	0	0	0	1	0	0	0
JACRGF01 sp016212395	0	0	1	0	0	0	0	1	0	0	0	1	1	0
A-MIC-10 sp014874295	0	0	0	0	0	0	0	0	0	0	1	0	1	0
CABMGC01 sp902385515	0	0	0	0	0	0	0	1	0	0	1	0	1	0
CAIOIN01 sp903858385	0	0	1	0	0	0	0	1	0	0	1	0	0	0
CAISDH01 sp903884115	0	0	1	0	0	0	0	1	0	0	1	0	1	0
Mancarchaeum acidiphilum	0	0	0	0	0	0	0	0	0	0	1	0	0	0
Micrarchaeum acidiphilum	0	0	0	0	0	0	0	0	0	0	1	0	1	0
Micrarchaeum_A acidiphilum_A	0	0	0	0	0	0	0	0	0	0	1	0	1	0
UBA12276 sp8261u	0	0	1	0	0	0	0	1	0	0	1	0	1	0
CABMDW01 sp902385045	0	0	0	0	0	0	0	0	0	0	0	0	0	0
CAINOH01 sp903851445	0	0	0	0	0	0	0	0	0	0	0	0	0	0
CAITNU01 sp903893865	0	0	0	0	0	0	0	0	0	0	0	0	0	0
DTNV01 sp011358415	0	0	0	0	0	0	0	0	0	0	0	0	0	0
JACPGT01 sp016188965	0	0	1	0	0	0	0	1	0	0	1	0	1	0
JACPGT01 sp016207165	0	0	0	0	0	0	0	0	0	0	0	0	0	0
JACPGT01 sp016212375	0	0	1	0	0	0	0	1	0	0	1	0	1	0
JACROM01 sp016214445	0	0	1	0	0	0	0	1	0	0	1	0	1	0
JACRGE01 sp016212465	0	0	0	0	0	0	0	0	0	0	0	0	0	0
Norongarragalina meridionalis	0	0	0	0	0	0	0	0	0	0	0	0	0	0
Norongarragalina sp002763345	0	0	0	0	0	0	0	0	0	0	0	0	0	0
UBA93 sp002792915	0	0	0	0	0	0	0	0	0	0	0	0	0	0
UBA95 sp002499405	0	0	0	0	0	0	0	0	0	0	0	0	0	0
JACRGC01 sp016212475	0	0	1	0	0	0	0	1	0	0	1	0	1	0
JAHJQN01 sp018819225	0	0	1	0	0	0	0	1	0	0	1	1	1	0
SBBD01 sp005239845	0	0	1	0	0	0	0	1	0	0	1	1	0	0
JABWCK01 sp013360305	0	0	0	0	0	0	0	0	0	0	0	0	0	0
UBA10210 sp018304285	0	0	0	0	0	0	0	0	0	0	0	0	0	0
UBA10210 sp10210u	0	0	0	0	0	0	0	1	0	0	1	0	1	0
UBA8480 sp001871495	0	0	0	0	0	0	0	0	0	0	0	0	0	0
UBA8480 sp013425325	0	0	0	0	0	0	0	0	0	0	0	0	0	0
JACQBR01 sp016194335	0	0	1	0	0	0	0	1	0	0	1	0	1	0
JACRGG01 sp016217775	0	0	0	0	0	0	0	0	0	0	0	0	0	0
UBA97 sp001871595	0	0	0	0	0	0	0	0	0	0	0	0	0	0
WALN01 sp015522865	0	0	0	0	0	0	0	0	0	0	0	0	0	0
B33-G15 sp003660925	0	0	0	0	0	0	0	0	0	0	0	0	0	0
JAFCFZ01 sp017608385	0	0	0	0	0	0	0	0	0	0	0	0	0	0
JAFCGN01 sp017608045	0	0	0	0	0	0	0	0	0	0	0	0	0	0
JAFCGN01 sp017609105	0	0	0	0	0	0	0	0	0	0	0	0	0	0
CSSed11-243R1 sp003563585	0	0	0	0	0	0	0	0	0	0	0	0	0	0
CSSed11-243R1 sp007133845	0	0	0	0	0	0	0	0	0	0	0	0	0	0
DTJS01 sp011333755	0	0	0	0	0	0	0	0	0	0	0	0	0	0
WALP01 sp015522785	0	0	0	0	0	0	0	0	0	0	0	0	0	0
DTBS01 sp011366705	0	0	0	0	0	0	0	0	0	0	0	0	0	0
Nanoarchaeum equitans	0	0	0	0	0	0	0	0	0	0	0	0	0	0
DSQZ01 sp011331665	0	0	0	0	0	0	0	0	0	0	0	0	0	0
Nanoclepta minutus	0	0	0	0	0	0	0	0	0	0	0	0	0	0
Nanopusillus acidilobi	0	0	0	0	0	0	0	0	0	0	0	0	0	0
Nanopusillus stetteri	0	0	0	0	0	0	0	0	0	0	0	0	0	0
Nanopusillus stetteri_A	0	0	0	0	0	0	0	0	0	0	0	0	0	0
JAAOXT01 sp018221045	0	0	0	0	0	0	0	0	0	0	0	0	0	0
JAAOXS01 sp018220985	0	0	0	0	0	0	0	0	0	0	0	0	0	0
PEZQ01 sp002763265	0	0	0	0	0	0	0	0	0	0	1	0	0	0
CG1-02-31-27 sp002763115	0	0	0	0	0	0	0	0	0	0	0	0	0	0
DRVD01 sp011371765	0	0	0	0	0	0	0	0	0	0	0	0	0	0
DTIR01 sp011362825	0	0	0	0	0	0	0	0	0	0	0	0	0	0
JACRHU01 sp016211995	0	0	0	0	0	0	0	0	0	0	0	0	0	0
JAGVXL01 sp018303805	0	0	0	0	0	0	0	0	0	0	0	0	0	0
EX4484-31 sp002254805	0	0	0	0	0	0	0	0	0	0	0	0	0	0
1-14-0-10-34-76 sp002763075	0	0	0	0	0	0	0	0	0	0	0	0	0	0
ARS10 sp002690445	0	0	0	0	0	0	0	0	0	0	0	0	0	0
ARS1285 sp002688165	0	0	0	0	0	0	0	0	0	0	0	0	0	0
ARS1285 sp002688335	0	0	0	0	0	0	0	0	0	0	0	0	0	0
ARS1285 sp002688875	0	0	0	0	0	0	0	0	0	0	0	0	0	0
ARS1301 sp002686355	0	0	0	0	0	0	0	0	0	0	0	0	0	0
ARS1301 sp017609205	0	0	0	0	0	0	0	0	0	0	0	0	0	0
ARS1309 sp002688015	0	0	0	0	0	0	0	0	0	0	0	0	0	0
ARS23 sp002686195	0	0	0	0	0	0	0	0	0	0	0	0	0	0
ARS50 sp002687255	0	0	0	0	0	0	0	0	0	0	0	0	0	0
ASMP01 sp000405225	0	0	0	0	0	0	0	0	0	0	0	0	0	0
ASMP01 sp016866915	0	0	0	0	0	0	0	0	0	0	0	0	0	0
ASMP01 sp017610405	0	0	0	0	0	0	0	0	0	0	0	0	0	0
ASMP01 sp018303885	0	0	0	0	0	0	0	0	0	0	0	0	0	0
ASMP01 sp018821425	0	0	0	0	0	0	0	0	0	0	0	0	0	0
ASMP01 sp018829425	0	0	0	0	0	0	0	0	0	0	0	0	0	0
ASMP01 sp018830685	0	0	0	0	0	0	0	0	0	0	0	0	0	0
ASMP01 sp018830905	0	0	0	0	0	0	0	0	0	0	0	0	0	0
BMS3ABIN17 sp002897655	0	0	0	0	0	0	0	0	0	0	0	0	0	0
BS150m-G67 sp016784085	0	0	0	0	0	0	0	0	0	0	0	0	0	0
CABMGE01 sp018304045	0	0	0	0	0	0	0	0	0	0	0	0	0	0
CABMGE01 sp902385625	0	0	0	0	0	0	0	0	0	0	0	0	0	0
CABMGN01 sp018303895	0	0	0	0	0	0	0	0	0	0	0	0	0	0
CABMGN01 sp902385635	0	0	0	0	0	0	0	0	0	0	0	0	0	0
CABMGO01 sp902385655	0	0	0	0	0	0	0	0	0	0	0	0	0	0
CAIKMX01 sp903828655	0	0	0	0	0	0	0	0	0	0	0	0	0	0
CAIPOI01 sp016867035	0	0	0	0	0	0	0	0	0	0	0	0	0	0
CAIPOI01 sp903866625	0	0	0	0	0	0	0	0	0	0	0	0	0	0
CAIQQL01 sp903873955	0	0	0	0	0	0	0	0	0	0	0	0	0	0
CG1-02-35-32 sp002792635	0	0	0	0	0	0	0	0	0	0	0	0	0	0
CG1-02-39-14 sp001872315	0	0	0	0	0	0	0	0	0	0	0	0	0	0
DTIM01 sp011333975	0	0	0	0	0	0	0	0	0	0	0	0	0	0
EX4484-71 sp002254395	0	0	0	0	0	0	0	0	0	0	0	0	0	0
GW2011-AR1 sp002762735	0	0	0	0	0	0	0	0	0	0	0	0	0	0
GW2011-AR1 sp009992175	0	0	0	0	0	0	0	0	0	0	0	0	0	0
GW2011-AR1 sp009992215	0	0	0	0	0	0	0	0	0	0	0	0	0	0
GW2011-AR1 sp018303925	0	0	0	0	0	0	0	0	0	0	0	0	0	0
GW2011-AR1 sp018830845	0	0	0	0	0	0	0	0	0	0	0	0	0	0
GW2011-AR1 sp903831045	0	0	0	0	0	0	0	0	0	0	0	0	0	0
GW2011-AR13 sp9966u	0	0	0	0	0	0	0	0	0	0	0	0	0	0
J144 sp003694055	0	0	0	0	0	0	0	0	0	0	1	0	0	0
JAAOYK01 sp018221305	0	0	0	0	0	0	0	0	0	0	0	0	0	0
JABHWZ01 sp018657525	0	0	0	0	0	0	0	0	0	0	0	0	0	0
JABIDC01 sp018651925	0	0	0	0	0	0	0	0	0	0	0	0	0	0
JABIDS01 sp018651605	0	0	0	0	0	0	0	0	0	0	0	0	0	0
JABIDS01 sp018653485	0	0	0	0	0	0	0	0	0	0	0	0	0	0
JACOYJ01 sp016181885	0	0	0	0	0	0	0	0	0	0	0	0	0	0
JACOYM01 sp016181905	0	0	0	0	0	0	0	0	0	0	0	0	0	0
JACPGZ01 sp016188895	0	0	0	0	0	0	0	0	0	0	1	0	0	0
JACPHA01 sp016188825	0	0	0	0	0	0	0	0	0	0	1	0	0	0
JACPLR01 sp016186425	0	0	0	0	0	0	0	0	0	0	0	0	0	0
JACPLR01 sp018304985	0	0	0	0	0	0	0	0	0	0	0	0	0	0
JACPLS01 sp016186375	0	0	0	0	0	0	0	0	0	0	0	0	0	0
JACPLT01 sp016186365	0	0	0	0	0	0	0	0	0	0	0	0	0	0
JACQLK01 sp016181895	0	0	0	0	0	0	0	0	0	0	0	0	0	0
JACQLK01 sp016204145	0	0	0	0	0	0	0	0	0	0	0	0	0	0
JACQLL01 sp016234025	0	0	0	0	0	0	0	0	0	0	0	0	0	0
JAFCCB01 sp017610445	0	0	0	0	0	0	0	0	0	0	0	0	0	0
JAFCDB01 sp017609885	0	0	0	0	0	0	0	0	0	0	0	0	0	0
JAFCDK01 sp017609745	0	0	0	0	0	0	0	0	0	0	0	0	0	0
JAFCDM01 sp017609695	0	0	0	0	0	0	0	0	0	0	0	0	0	0
JAFCDM01 sp017609795	0	0	0	0	0	0	0	0	0	0	0	0	0	0
JAFCDU01 sp017609535	0	0	0	0	0	0	0	0	0	0	0	0	0	0
JAFCDW01 sp017609475	0	0	0	0	0	0	0	0	0	0	0	0	0	0
JAFCDZ01 sp017609405	0	0	0	0	0	0	0	0	0	0	0	0	0	0
JAFCEE01 sp017609285	0	0	0	0	0	0	0	0	0	0	0	0	0	0
JAFCEJ01 sp017609175	0	0	0	0	0	0	0	0	0	0	0	0	0	0
JAFCEO01 sp017609085	0	0	0	0	0	0	0	0	0	0	0	0	0	0
JAFCES01 sp017609045	0	0	0	0	0	0	0	0	0	0	0	0	0	0
JAFCEV01 sp017608985	0	0	0	0	0	0	0	0	0	0	0	0	0	0
JAFCEV01 sp017609755	0	0	0	0	0	0	0	0	0	0	0	0	0	0
JAFCEY01 sp017608945	0	0	0	0	0	0	0	0	0	0	0	0	0	0
JAFCFJ01 sp017608705	0	0	0	0	0	0	0	0	0	0	0	0	0	0
JAFCFX01 sp017608405	0	0	0	0	0	0	0	0	0	0	0	0	0	0
JAFCGC01 sp017608305	0	0	0	0	0	0	0	0	0	0	0	0	0	0
JAGVWR01 sp018304205	0	0	0	0	0	0	0	0	0	0	0	0	0	0
JAGVWS01 sp018304165	0	0	0	0	0	0	0	0	0	0	0	0	0	0
JAGVWT01 sp016234065	0	0	0	0	0	0	0	0	0	0	0	0	0	0
JAGVWT01 sp018304175	0	0	0	0	0	0	0	0	0	0	0	0	0	0
JAGVWU01 sp018304145	0	0	0	0	0	0	0	0	0	0	0	0	0	0
JAGVXA01 sp018304025	0	0	0	0	0	0	0	0	0	0	0	0	0	0
JAGVXD01 sp018303945	0	0	0	0	0	0	0	0	0	0	0	0	0	0
JAGVXH01 sp002688415	0	0	0	0	0	0	0	0	0	0	0	0	0	0
JAGVXH01 sp003693875	0	0	0	0	0	0	0	0	0	0	0	0	0	0
JAGVXH01 sp018303845	0	0	0	0	0	0	0	0	0	0	0	0	0	0
JAGVXH01 sp018693315	0	0	0	0	0	0	0	0	0	0	0	0	0	0
JAGVXH01 sp018694115	0	0	0	0	0	0	0	0	0	0	0	0	0	0
JAGVXH01 sp018697035	0	0	0	0	0	0	0	0	0	0	0	0	0	0
JAGVXH01 sp018697295	0	0	0	0	0	0	0	0	0	0	0	0	0	0
JAGVXH01 sp018830525	0	0	0	0	0	0	0	0	0	0	0	0	0	0
JAGVXH01 sp018901375	0	0	0	0	0	0	0	0	0	0	0	0	0	0
JAGVXI01 sp018303855	0	0	0	0	0	0	0	0	0	0	0	0	0	0
JAGVXK01 sp018303825	0	0	0	0	0	0	0	0	0	0	0	0	0	0
JAGVXM01 sp018303785	0	0	0	0	0	0	0	0	0	0	1	0	1	0
JAGVXM01 sp018304055	0	0	0	0	0	0	0	0	0	0	0	0	0	0
JAGVXO01 sp018303755	0	0	0	0	0	0	0	0	0	0	0	0	0	0
JAHIEH01 sp018901675	0	0	0	0	0	0	0	0	0	0	0	0	0	0
JAHIEM01 sp018901625	0	0	0	0	0	0	0	0	0	0	0	0	0	0
JAHIHG01 sp018898425	0	0	0	0	0	0	0	0	0	0	0	0	0	0
JAHILJ01 sp018897135	0	0	0	0	0	0	0	0	0	0	0	0	0	0
JAHIRT01 sp018818285	0	0	0	0	0	0	0	0	0	0	0	0	0	0
JAHIVP01 sp018816335	0	0	0	0	0	0	0	0	0	0	0	0	0	0
JAHIVR01 sp018816625	0	0	0	0	0	0	0	0	0	0	0	0	0	0
JAHIWS01 sp018815925	0	0	0	0	0	0	0	0	0	0	0	0	0	0
JAHJSW01 sp018830245	0	0	0	0	0	0	0	0	0	0	0	0	0	0
JAHKAF01 sp018221285	0	0	0	0	0	0	0	0	0	0	0	0	0	0
JAHKAF01 sp018825865	0	0	0	0	0	0	0	0	0	0	0	0	0	0
JWKY01 sp000806015	0	0	0	0	0	0	0	0	0	0	0	0	0	0
JWKY01 sp016176815	0	0	0	0	0	0	0	0	0	0	0	0	0	0
MFWN01 sp001786395	0	0	0	0	0	0	0	0	0	0	0	0	0	0
MNVX01 sp001872185	0	0	0	0	0	0	0	0	0	0	0	0	0	0
MNVX01 sp018304325	0	0	0	0	0	0	0	0	0	0	0	0	0	0
MWBV01 sp002069705	0	0	0	0	0	0	0	0	0	0	0	0	0	0
NP1466 sp002689985	0	0	0	0	0	0	0	0	0	0	0	0	0	0
NP1466 sp002731115	0	0	0	0	0	0	0	0	0	0	0	0	0	0
PFCU01 sp002763155	0	0	0	0	0	0	0	0	0	0	0	0	0	0
PFCY01 sp002763085	0	0	0	0	0	0	0	0	0	0	0	0	0	0
PFDC01 sp002763035	0	0	0	0	0	0	0	0	0	0	0	0	0	0
PSPM01 sp004195435	0	1	0	0	0	0	0	0	0	0	1	0	0	0
PWGL01 sp003554465	0	0	0	0	0	0	0	0	0	0	0	0	0	0
RBG-13-33-26 sp001786415	0	0	0	0	0	0	0	0	0	0	0	0	0	0
RBG-13-33-26 sp012798335	0	0	0	0	0	0	0	0	0	0	0	0	0	0
RBG-13-33-26 sp902386025	0	0	0	0	0	0	0	0	0	0	0	0	0	0
SICU01 sp009694755	0	1	0	0	0	0	0	0	0	0	1	0	0	0
SICU01 sp016866935	0	0	0	0	0	0	0	0	0	0	1	0	0	0
SICU01 sp018303995	0	0	0	0	0	0	0	0	0	0	1	0	0	0
SICV01 sp009694725	0	0	0	0	0	0	0	0	0	0	0	0	0	0
SICV01 sp016196285	0	0	0	0	0	0	0	0	0	0	0	0	0	0
SICV01 sp016866955	0	0	0	0	0	0	0	0	0	0	0	0	0	0
UBA73 sp002496015	0	0	0	0	0	0	0	0	0	0	0	0	0	0
UBA73 sp018304105	0	0	0	0	0	0	0	0	0	0	0	0	0	0
UBA73 sp018816205	0	0	0	0	0	0	0	0	0	0	0	0	0	0
UBA73 sp018817405	0	0	0	0	0	0	0	0	0	0	0	0	0	0
UBA73 sp018817905	0	0	0	0	0	0	0	0	0	0	0	0	0	0
UBA92 sp002497285	0	0	0	0	0	0	0	0	0	0	0	0	0	0
VGKP01 sp016866975	0	0	0	0	0	0	0	0	0	0	0	0	0	0
VGKQ01 sp016866995	0	0	0	0	0	0	0	0	0	0	0	0	0	0
WAQV01 sp015520065	0	0	0	0	0	0	0	0	0	0	0	0	0	0
WJLC01 sp014728745	0	0	0	0	0	0	0	0	0	0	0	0	0	0
WJLK01 sp014728565	0	0	0	0	0	0	0	0	0	0	0	0	0	0
JAHJTO01 sp018829845	0	0	0	0	0	0	0	0	0	0	0	0	0	0
PEVX01 sp002780285	0	0	0	0	0	0	0	0	0	0	0	0	0	0
JAHJTU01 sp018829485	0	0	0	0	0	0	0	0	0	0	0	0	0	0
UBA12030 sp10106u	0	0	0	0	0	0	0	0	0	0	0	0	0	0
UBA284 sp002499185	0	0	0	0	0	0	0	0	0	0	0	0	0	0
UBA284 sp018304245	0	0	0	0	0	0	0	0	0	0	0	0	0	0
JADFAT01 sp015122075	0	0	0	0	0	0	0	0	0	0	0	0	0	0
Parvarchaeum acidiphilum	0	0	0	0	0	0	0	0	0	0	0	0	0	0
Parvarchaeum acidophilus	0	0	0	0	0	0	0	0	0	0	0	0	0	0
ARS1178 sp002688325	0	0	0	0	0	0	0	0	0	0	0	0	0	0
ARS1403 sp002687825	0	0	0	0	0	0	0	0	0	0	1	0	1	0
ARS1403 sp002688395	0	0	0	0	0	0	0	0	0	0	0	0	0	0
JAGVZL01 sp018302505	0	0	0	0	0	0	0	0	0	0	0	0	0	0
JAHJRB01 sp018831025	0	0	0	0	0	0	0	0	0	0	0	0	0	0
GCA-2687185 sp002687185	0	0	1	0	0	0	0	1	0	0	1	0	0	0
GCA-2687815 sp002687815	0	0	0	0	0	0	0	0	0	0	0	0	0	0
GCA-2688095 sp002688095	0	0	0	0	0	0	0	0	0	0	0	0	0	0
JACOZQ01 sp016181275	0	1	1	0	0	0	0	0	0	0	1	0	0	0
JACPIN01 sp016188065	0	0	0	0	0	0	0	1	0	0	1	0	0	0
JACPIN01 sp018302705	0	0	0	0	0	0	0	0	0	0	0	0	1	0
BS150m-G60 sp016784245	0	0	0	0	0	0	0	0	0	0	0	0	0	0
BS150m-G60 sp018692925	0	0	0	0	0	0	0	0	0	0	0	0	0	0
GW2011-AR17 sp009691355	0	0	0	0	0	0	0	1	0	0	0	0	0	0
GW2011-AR17 sp016235495	0	0	0	0	0	0	0	0	0	0	1	0	0	0
GW2011-AR17 sp10136u	0	0	0	0	0	0	0	0	0	0	1	0	0	0
J104 sp003694495	0	0	0	0	0	0	0	0	0	0	0	0	0	0
JABHYY01 sp018653605	0	0	0	0	0	0	0	0	0	0	0	0	0	0
JABHZQ01 sp018656555	0	0	0	0	0	0	0	0	0	0	0	0	0	0
JACQSW01 sp016211095	0	0	1	0	0	0	0	1	0	0	1	0	0	0
JAFCFS01 sp017608525	0	0	1	0	0	0	0	1	0	0	0	0	0	0
JAGVZZ01 sp018302165	0	0	0	0	0	0	0	0	0	0	0	0	0	0
JAGVZZ01 sp018302205	0	0	0	0	0	0	0	0	0	0	0	0	0	0
JAHIMK01 sp018896675	0	0	0	0	0	0	0	0	0	0	0	0	0	0
UBA9640 sp018830945	0	0	0	0	0	0	0	0	0	0	0	0	0	0
UBA9640 sp9640u	0	0	1	0	0	0	0	1	0	0	1	0	0	0
GW2011-AR18 sp000806155	0	0	0	0	0	0	0	0	0	0	0	0	0	0
JACPCE01 sp016179945	0	0	0	0	0	0	0	0	0	0	0	0	0	0
JACPCE01 sp018302765	0	0	0	0	0	0	0	0	0	0	0	0	0	0
JACRKJ01 sp016219825	0	0	0	0	0	0	0	0	0	0	0	0	0	0
JAGVXZ01 sp018303515	0	0	0	0	0	0	0	0	0	0	0	0	0	0
JAGVZM01 sp018302545	0	0	0	0	0	0	0	0	0	0	0	0	0	0
JAGVZW01 sp018302235	0	0	0	0	0	0	0	0	0	0	0	0	0	0
JAGWAD01 sp018302105	0	0	1	0	0	0	0	1	0	0	1	0	0	0
GCA-2688355 sp002688355	0	0	0	0	0	0	0	1	0	0	1	0	0	0
GW2011-AR20 sp000830315	0	0	0	0	0	0	0	0	0	0	0	0	0	0
JACQNJ01 sp016181245	0	1	0	0	0	0	0	0	0	0	1	0	1	0
JACQNJ01 sp016203115	0	0	0	0	0	0	0	0	0	0	1	0	1	0
JAGVYY01 sp018303005	0	0	0	0	0	0	0	1	0	0	1	0	0	0
JAGVYZ01 sp018303025	0	0	0	0	0	0	0	0	0	0	0	0	0	0
JAGVZC01 sp018302885	0	0	0	0	0	0	0	0	0	0	0	0	0	0
JAGVZC01 sp018302915	0	0	0	0	0	0	0	0	0	0	0	0	0	0
JAGVZJ01 sp018302465	0	0	0	0	0	0	0	0	0	0	0	0	0	0
JAGVZJ01 sp018302725	0	0	0	0	0	0	0	0	0	0	0	0	0	0
JAGVZK01 sp018302685	0	0	0	0	0	0	0	0	0	0	0	0	0	0
JAHJQH01 sp018819375	0	0	0	0	0	0	0	0	0	0	0	0	0	0
JACOZS01 sp016181215	0	0	0	0	0	0	0	0	0	0	0	0	0	0
JACPIM01 sp016188045	0	0	0	0	0	0	0	0	0	0	0	0	0	0
JACPNF01 sp016185635	0	0	0	0	0	0	0	0	0	0	1	0	0	0
JAGWAC01 sp018302125	0	0	0	0	0	0	0	0	0	0	1	0	0	0
JACPNE01 sp016185615	0	1	0	0	0	0	0	0	0	0	1	0	0	0
JACPNG01 sp016185605	0	0	0	0	0	0	0	0	0	0	0	0	0	0
JACPNI01 sp016185555	0	0	1	0	0	0	0	1	0	0	0	0	0	0
JACQNI01 sp016203135	0	0	0	0	0	0	0	0	0	0	1	0	0	0
JAFCDD01 sp017609845	0	0	0	0	0	0	0	0	0	0	0	0	0	0
JAFCDT01 sp017609525	0	0	0	0	0	0	0	0	0	0	0	0	0	0
JAGVXQ01 sp018303705	0	0	0	0	0	0	0	0	0	0	0	0	0	0
JAGVYC01 sp018303485	0	0	1	0	0	0	0	0	0	0	0	0	0	0
JAGVYI01 sp018303365	0	0	0	0	0	0	0	0	0	0	1	0	0	0
JACQNH01 sp016203175	0	0	0	0	0	0	0	1	0	0	1	0	0	0
JAFCDX01 sp017609465	0	0	0	0	0	0	0	0	0	0	0	0	0	0
JAGVZV01 sp018302265	0	0	0	0	0	0	0	0	0	0	0	0	0	0
JAHIVQ01 sp018816585	0	0	0	0	0	0	0	0	0	0	0	0	0	0
JAGVXY01 sp018303545	0	0	0	0	0	0	0	0	0	0	0	0	0	0
JACPNH01 sp016185565	0	0	0	0	0	0	0	0	0	0	0	0	0	0
JAGVZF01 sp018302785	0	0	1	0	0	0	0	0	0	0	0	0	0	0
JAGVZF01 sp018302805	0	0	0	0	0	0	0	1	0	0	1	0	0	0
GCA-16432305 sp016432305	0	0	0	0	0	0	0	0	0	0	1	0	0	0
JAGVZH01 sp018302745	0	0	1	0	0	0	0	1	0	0	1	0	0	0
JAGVZY01 sp018302225	0	0	0	0	0	0	0	0	0	0	0	0	0	0
JABHIB01 sp018671245	0	0	0	0	0	0	0	0	0	0	0	0	0	0
JABIBT01 sp018652625	0	0	0	0	0	0	0	0	0	0	0	0	0	0
JABICB01 sp018652475	0	0	0	0	0	0	0	0	0	0	0	0	0	0
JABJPM01 sp018663865	0	0	0	0	0	0	0	0	0	0	0	0	0	0
JABJPM01 sp018693795	0	0	0	0	0	0	0	0	0	0	0	0	0	0
JAHJUI01 sp018829185	0	0	0	0	0	0	0	0	0	0	0	0	0	0
PNOQ01 sp013824915	0	0	0	0	0	0	0	0	0	0	0	0	0	0
PNOQ01 sp018302135	0	0	0	0	0	0	0	0	0	0	0	0	0	0
SCGC-AAA011-G17 sp000402515	0	0	0	0	0	0	0	0	0	0	0	0	0	0
JABIKK01 sp016845225	0	0	0	0	0	0	0	0	0	0	0	0	0	0
JABIKK01 sp018655015	0	0	0	0	0	0	0	0	0	0	0	0	0	0
JABIKK01 sp018658265	0	0	0	0	0	0	0	0	0	0	0	0	0	0
JABIKK01 sp018658955	0	0	0	0	0	0	0	0	0	0	0	0	0	0
JACOVP01 sp016177265	0	0	0	0	0	0	0	1	0	0	1	0	0	0
JACOVP01 sp018302985	0	0	0	0	0	0	0	1	0	0	1	0	0	0
UBA489 sp002505585	0	0	0	0	0	0	0	0	0	0	1	0	0	0
JAHIPG01 sp018894775	0	0	0	0	0	0	0	0	0	0	0	0	0	0
VGLX01 sp016866645	0	1	1	0	0	0	0	0	0	0	0	0	0	0
CG07-land sp002779595	0	0	0	0	0	0	0	0	0	0	0	0	0	0
CG07-land sp016931175	0	0	0	0	0	0	0	0	0	0	0	0	0	0
Tiddalikarchaeum anstoanum	0	0	0	0	0	0	0	0	0	0	0	0	0	0
ARS21 sp002686215	0	0	0	0	0	0	0	0	0	0	0	0	0	0
ARS21 sp002725495	0	0	0	0	0	0	0	0	0	0	0	0	0	0
ARS21 sp014239585	0	0	0	0	0	0	0	0	0	0	0	0	0	0
JAAZWY01 sp014240455	0	0	0	0	0	0	0	0	0	0	0	0	0	0
JAAZWY01 sp018698915	0	0	0	0	0	0	0	0	0	0	0	0	0	0
JABICX01 sp018652045	0	0	0	0	0	0	0	0	0	0	0	0	0	0
JABICX01 sp018692915	0	0	0	0	0	0	0	0	0	0	0	0	0	0
JAFCCX01 sp017609995	0	0	0	0	0	0	0	0	0	0	0	0	0	0
JAFCGA01 sp017608345	0	0	0	0	0	0	0	0	0	0	0	0	0	0
JAFCGI01 sp017608235	0	0	0	0	0	0	0	0	0	0	0	0	0	0
JAFCGM01 sp017608025	0	0	0	0	0	0	0	0	0	0	0	0	0	0
CAIPHS01 sp903864915	0	0	0	0	0	0	0	0	0	0	0	0	0	0
DTIP01 sp011333955	0	0	0	0	0	0	0	0	0	0	0	0	0	0
JACOYC01 sp016182015	0	0	0	0	0	0	0	0	0	0	1	0	0	0
JACOYC01 sp016204275	0	0	0	0	0	0	0	0	0	0	1	0	0	0
JAGVWH01 sp018304345	0	0	0	0	0	0	0	0	0	0	0	0	0	0
JAGVWH01 sp018304365	0	0	0	0	0	0	0	0	0	0	0	0	0	0
UBA10117 sp10117u	0	0	0	0	0	0	0	0	0	0	0	0	0	0
WJKY01 sp014728835	0	0	0	0	0	0	0	0	0	0	0	0	0	0
JAFCFT01 sp017608505	0	0	0	0	0	0	0	0	0	0	0	0	0	0
WJKC01 sp014729335	0	0	0	0	0	0	0	0	0	0	0	0	0	0
0-14-0-80-44-23 sp002779235	0	0	0	0	0	0	0	0	0	0	0	0	0	0
21-14-0-10-32-9 sp002762915	0	0	0	0	0	0	0	0	0	0	0	0	0	0
21-14-0-10-32-9 sp903891505	0	0	0	0	0	0	0	0	0	0	0	0	0	0
PWWA01 sp003560545	0	0	1	1	0	0	0	1	0	0	0	0	0	0
PWWA01 sp003562145	0	0	0	0	0	0	0	1	0	0	0	0	0	0
PWWA01 sp007131205	0	0	1	1	0	0	0	1	0	0	1	0	1	0
SKIS01 sp007116295	0	0	0	0	0	0	0	0	0	0	0	0	0	0
SKIS01 sp007117145	0	0	0	0	0	0	0	0	0	0	0	0	0	0
SKIS01 sp007117755	0	0	0	0	0	0	0	0	0	0	0	1	0	0
1-14-0-10-37-12 sp002762795	0	0	0	0	0	0	0	0	0	0	1	0	0	0
CABMGU01 sp902385765	0	0	0	0	0	0	0	1	0	0	1	0	0	0
DSQK01 sp011331795	0	0	0	0	0	0	0	0	0	0	0	0	0	0
DSQK01 sp016203225	0	0	0	0	0	0	0	0	0	0	0	0	0	0
DSQK01 sp016203265	0	0	0	0	0	0	0	0	0	0	0	0	0	0
GCA-2687275 sp002687275	0	0	0	0	0	0	0	0	0	0	0	0	0	0
J152 sp003694525	0	0	0	0	0	0	0	0	0	0	1	0	1	0
JACPID01 sp016188265	0	1	0	0	0	0	0	0	0	0	1	0	0	0
JACQIC01 sp016198725	0	0	0	0	0	0	0	0	0	0	0	0	0	0
JACQIC01 sp016203345	0	0	0	0	0	0	0	0	0	0	0	0	0	0
JACQMS01 sp016203445	0	0	0	0	0	0	0	0	0	0	0	0	0	0
JACQMU01 sp016203425	0	0	0	0	0	0	0	0	0	0	0	0	0	0
JACQMV01 sp016203395	0	0	0	0	0	0	0	0	0	0	0	0	0	0
JACRKG01 sp016213425	0	0	0	0	0	0	0	0	0	0	0	0	0	0
JACRKG01 sp016215315	0	0	0	0	0	0	0	0	0	0	0	0	0	0
JAFCDQ01 sp017609645	0	0	0	0	0	0	0	0	0	0	0	0	0	0
JAGVYM01 sp018303245	0	0	0	0	0	0	0	0	0	0	0	0	0	0
JAGVZE01 sp018302815	0	0	0	0	0	0	0	0	0	0	1	0	0	0
SURF-65 sp003599055	0	0	0	0	0	0	0	0	0	0	1	0	0	0
SURF-65 sp016203305	0	0	0	0	0	0	0	0	0	0	1	0	0	0
WJJS01 sp014729505	0	0	0	0	0	0	0	0	0	0	0	0	0	0
WJJT01 sp014729555	0	0	0	0	0	0	0	0	0	0	0	0	0	0
WJKI01 sp014729195	0	0	0	0	0	0	0	0	0	0	0	0	0	0
WJKI01 sp016929895	0	0	0	0	0	0	0	0	0	0	0	0	0	0
B29-G15 sp003650585	0	0	1	0	0	0	0	1	0	0	0	1	0	0
CAIWSB01 sp903915225	0	0	0	0	0	0	0	0	0	0	0	0	0	0
JAFCCU01 sp017610005	0	0	1	0	0	0	0	1	0	0	0	0	0	0
B3-WOES sp005222965	0	0	0	0	0	0	0	0	0	0	0	0	0	0
B54-G15 sp003648985	0	0	0	0	0	0	0	0	0	0	0	0	0	0
B72-G16 sp003650545	0	0	0	0	0	0	0	0	0	0	0	0	0	0
BM511 sp002867475	0	0	0	0	0	0	0	0	0	0	0	0	0	0
JAAOYB01 sp018221135	0	0	0	0	0	0	0	0	0	0	0	0	0	0
JAAOYE01 sp018221175	0	0	0	0	0	0	0	0	0	0	0	0	0	0
BS150m-G63 sp016784165	0	0	0	0	0	0	0	0	0	0	0	0	0	0
CAIMOB01 sp903842985	0	0	0	0	0	0	0	0	0	0	0	0	0	0
CAIVED01 sp903904885	0	0	0	0	0	0	0	0	0	0	0	0	0	0
CAIVOO01 sp903907555	0	0	0	0	0	0	0	0	0	0	0	0	0	0
CG08-08-20-14 sp002762705	0	0	0	0	1	0	0	1	0	0	0	1	0	0
CG1-02-33-12 sp002762865	0	0	0	0	0	0	0	0	0	0	0	0	0	0
CG1-02-33-12 sp017609385	0	0	0	0	0	0	0	0	0	0	0	0	0	0
CG1-02-33-12 sp017610275	0	0	0	0	0	0	0	0	0	0	0	0	0	0
CG1-02-33-12 sp017610505	0	0	0	0	0	0	0	0	0	0	0	0	0	0
CG1-02-33-12 sp018819345	0	0	0	0	0	0	0	0	0	0	0	0	0	0
CG1-02-33-12 sp018901315	0	0	0	0	0	0	0	0	0	0	0	0	0	0
M55A3 sp018399355	0	0	0	0	0	0	0	0	0	0	0	0	0	0
PWVO01 sp003561825	0	0	0	1	0	0	0	0	0	0	0	0	0	0
CG1-02-47-18 sp002763335	0	0	1	1	0	0	0	0	0	0	0	0	0	0
CG1-02-57-44 sp001871415	0	0	0	0	0	0	0	1	0	0	1	0	1	0
DSVV01 sp011368255	0	0	1	1	0	0	0	0	0	0	0	0	0	0
JABHXF01 sp018657385	0	0	0	0	0	0	0	0	0	0	0	0	0	0
JABHXF01 sp018661705	0	0	0	0	0	0	0	0	0	0	0	0	0	0
JACPTB01 sp016192995	0	0	0	0	0	0	0	0	0	0	0	0	0	0
JACQSP01 sp016205905	0	0	0	0	0	0	0	0	0	0	0	0	0	0
JACQSP01 sp018303325	0	0	0	0	0	0	0	0	0	0	0	0	0	0
JACRKF01 sp016219865	0	0	0	0	0	0	0	0	0	0	0	0	0	0
JACRKF01 sp018303075	0	0	0	0	0	0	0	0	0	0	0	0	0	0
JACRPI01 sp016214075	0	0	1	0	0	0	0	1	0	0	1	0	0	0
JACRPI01 sp016215305	0	0	1	0	0	0	0	0	0	0	1	0	0	0
JAFGRM01 sp016935125	0	0	1	0	0	0	0	1	0	0	0	1	0	0
GCA-2685855 sp002685855	0	0	1	0	0	0	0	0	0	0	1	0	0	0
GCA-2686295 sp002686295	0	0	0	0	0	0	0	0	0	0	0	0	0	0
GCA-2686295 sp013202845	0	0	0	0	0	0	0	0	0	0	0	0	0	0
GCA-2686295 sp014384375	0	0	0	0	0	0	0	0	0	0	0	0	0	0
GCA-2686295 sp014384455	0	0	0	0	0	0	1	0	0	0	0	0	0	0
GCA-2686295 sp018812505	0	0	0	0	0	0	1	0	0	0	0	0	0	0
GCA-2686295 sp018819065	0	0	0	0	0	0	1	0	0	0	0	0	0	0
JAHIUF01 sp018817005	0	0	0	0	0	0	0	0	0	0	0	0	0	0
GCA-2687795 sp002687795	0	0	0	0	0	0	0	0	0	0	0	0	0	0
GW2011-AR15 sp000830295	0	0	1	0	0	0	0	1	0	0	1	0	0	0
GW2011-AR15 sp018657065	0	0	1	0	0	0	0	1	0	0	1	0	1	0
JAAXVZ01 sp013335235	0	0	0	0	0	0	0	0	0	0	0	0	1	0
JABHHN01 sp018671515	0	0	1	0	0	0	0	1	0	0	1	1	1	0
JAFGJW01 sp016928835	0	0	1	1	0	0	0	0	0	0	0	1	1	0
JAFGRO01 sp016935095	0	0	1	0	0	0	0	1	0	0	0	1	1	0
JAFGSP01 sp016934775	0	0	0	0	0	0	0	0	0	0	0	0	0	0
JAHIYL01 sp018815145	0	0	1	0	0	0	0	1	0	0	0	1	1	0
WJJD01 sp014729915	0	0	0	0	0	0	0	1	0	0	0	0	1	0
BS150m-G64 sp016784195	0	0	0	0	0	0	0	0	0	0	0	0	0	0
BS150m-G66 sp016784105	0	0	1	1	0	0	0	0	0	0	1	0	1	0
GCA-2686855 sp002686855	0	0	1	1	0	0	0	0	0	0	1	1	1	0
GCA-2688775 sp002688775	0	0	1	1	0	0	0	0	0	0	1	1	1	0
GCA-2688775 sp016177615	0	0	1	0	0	0	0	1	0	0	1	0	0	0
GCA-2688775 sp016181305	0	0	0	0	0	0	0	0	0	0	0	0	0	0
GCA-2688775 sp016185755	0	0	1	0	0	0	0	1	0	0	1	0	0	0
GCA-2688775 sp016185805	0	0	1	0	0	0	0	1	0	0	1	0	0	0
GCA-2688775 sp016185815	0	0	1	0	0	0	0	1	0	0	1	0	0	0
GCA-2688775 sp016185845	0	0	1	0	0	0	0	1	0	0	1	0	0	0
GCA-2688775 sp016185865	0	0	1	0	0	0	0	1	0	0	1	0	0	0
GCA-2688775 sp016185875	0	0	1	0	0	0	0	0	0	0	1	0	0	0
GCA-2688775 sp016185915	0	0	0	0	0	0	0	0	0	0	0	1	1	0
GCA-2688775 sp016185945	0	0	1	1	0	0	0	0	0	0	1	1	1	0
GCA-2688775 sp016187465	0	0	1	0	0	0	0	1	0	0	1	0	0	0
GCA-2688775 sp016188245	0	0	1	0	0	0	0	1	0	0	1	0	0	0
GCA-2688775 sp016192955	0	0	0	0	0	0	0	0	0	0	0	0	0	0
GCA-2688775 sp016192985	0	0	1	0	0	0	0	1	0	0	1	0	0	0
GCA-2688775 sp016211245	0	0	1	0	0	0	0	1	0	0	1	0	0	0
GCA-2688775 sp018303505	0	0	1	0	0	0	0	1	0	0	1	0	0	0
GCA-2688775 sp018303645	0	0	1	0	0	0	0	1	0	0	1	0	0	0
GCA-2688775 sp018303655	0	0	1	0	0	0	0	1	0	0	1	0	0	0
GCA-2688775 sp018303685	0	0	1	0	0	0	0	1	0	0	0	0	0	0
GCA-2688925 sp002688925	0	0	1	1	0	0	0	0	0	0	1	1	0	0
GW2011-AR11 sp12027u	0	0	1	0	0	0	0	1	0	0	1	0	0	0
JACOZO01 sp016181325	0	0	1	0	0	0	0	1	0	0	0	0	0	0
JACPDF01 sp016180235	0	0	0	0	0	0	0	0	0	0	1	0	1	0
JACPDF01 sp016184145	0	0	0	0	0	0	0	0	0	0	0	0	1	0
JACPJP01 sp016185955	0	0	1	1	0	0	0	0	0	0	1	0	1	0
JACPJP01 sp016187495	0	0	0	0	0	0	0	0	0	0	0	0	1	0
JAGVXV01 sp018303625	0	0	1	0	0	0	0	1	0	0	1	0	0	0
JAGVYR01 sp018303185	0	0	1	0	0	0	0	1	0	0	1	0	1	0
1-14-0-10-32-24 sp002763025	0	0	0	0	0	0	0	0	0	0	0	0	0	0
1-14-0-10-32-24 sp013204355	0	0	0	0	0	0	0	0	0	0	0	0	0	0
1-14-0-10-32-24 sp018655525	0	0	0	0	0	0	0	0	0	0	0	0	0	0
CABZYC01 sp902529885	0	0	0	0	0	0	0	0	0	0	0	0	0	0
GCA-002792115 sp002792115	0	0	0	0	0	0	0	0	0	0	0	0	0	0
GCA-2688265 sp002688265	0	0	0	0	0	0	0	0	0	0	0	0	0	0
GCA-2688265 sp018670085	0	0	0	0	0	0	0	0	0	0	0	0	0	0
GCA-2688265 sp018697095	0	0	0	0	0	0	0	0	0	0	0	0	0	0
GW2011-AR9 sp10194u	0	1	1	0	0	0	0	0	0	0	0	0	1	0
JAAOXZ01 sp018221085	0	0	0	0	0	0	0	0	0	0	0	0	0	0
JABHQR01 sp018696395	0	0	0	0	0	0	0	0	0	0	0	0	0	0
JABHWJ01 sp018657845	0	0	0	0	0	0	0	0	0	0	0	0	0	0
JABHXC01 sp018657475	0	0	0	0	0	0	0	0	0	0	0	0	0	0
JABJOX01 sp018664115	0	0	0	0	0	0	0	0	0	0	0	0	0	0
JABJOX01 sp018670095	0	0	0	0	0	0	0	0	0	0	0	0	0	0
JABJOX01 sp018696595	0	0	0	0	0	0	0	0	0	0	0	0	0	0
JACOZM01 sp016181345	0	0	0	0	0	0	0	0	0	0	0	0	0	0
JACOZP01 sp016181265	0	0	0	0	0	0	0	0	0	0	0	0	0	0
JACOZP01 sp016203205	0	0	0	0	0	0	0	0	0	0	0	0	0	0
JACOZP01 sp016203215	0	0	0	0	0	0	0	0	0	0	0	0	0	0
JACOZP01 sp018302605	0	0	0	0	0	0	0	0	0	0	0	0	0	0
JACPCC01 sp016179995	0	0	0	0	0	0	0	0	0	0	0	0	0	0
JACPCD01 sp016179955	0	0	0	0	0	0	0	0	0	0	0	0	0	0
JACPIK01 sp016188115	0	0	0	0	0	0	0	0	0	0	0	0	0	0
JACPIL01 sp016188105	0	0	1	0	0	0	0	0	0	0	0	0	0	0
JACPNA01 sp016185725	0	0	0	0	0	0	0	0	0	0	0	0	0	0
[truncated: 1,414 more rows]
