# Supplementary material for: Identification of a novel lipoic acid biosynthesis pathway reveals the complex evolution of lipoate assembly in prokaryotes
Source: PLoS Biol. 2023 Jun 27;21(6):e3002177. doi: 10.1371/journal.pbio.3002177 (PMC10332631; doi:10.1371/journal.pbio.3002177)
Supplement: S4 Table — (XLSX) [file pbio.3002177.s010.xlsx]

## Sheet: Tabelle1
Relative presence/absence numbers bacteria
		Phylum
Groupe	Protein	Abyssubacteria	Acidobacteriota	Actinobacteriota	Aerophobota	Aquificota	Armatimonadota	Atribacterota	Aureabacteria	Bacteroidota	Bdellovibrionota	Bipolaricaulota	Caldisericota	Calditrichota	Calescibacterota	Campylobacterota	Chlamydiota	Chloroflexota	Chrysiogenota	Cloacimonadota	Coprothermobacterota	Cyanobacteria	Deferribacterota	Deinococcota	Delongbacteria	Dependentiae	Desantisbacteria	Desulfobacterota	Dictyoglomota	Dormibacterota	Edwardsbacteria	Eisenbacteria	Elusimicrobiota	Eremiobacterota	Fermentibacterota	Fibrobacterota	Firestonebacteria	Firmicutes	Fusobacteriota	Gemmatimonadota	Goldbacteria	Hydrogenedentota	Krumholzibacteriota	Latescibacterota	Lindowbacteria	Margulisbacteria	Marinisomatota	Mcinerneyibacteriota	Methylomirabilota
	LipA	1	0.914089	0.823008	1	0.736842	0.892086	0.810811	1	0.683978	0.848	0.869565	0.0769231	0.944444	1	0.227273	0.918129	0.705119	0	0.433333	0.833333	0.941691	0.157895	0.944444	1	0	1	0.667916	0	0.886364	1	0.935484	0.867725	0.876543	1	0.325	0.5	0.171971	0.03125	0.92827	1	0.857143	0.942857	0.837838	1	0.925926	0.806452	1	0.828947
LipA +	LipB	1	0.752577	0.793122	0.888889	0.236842	0.719424	0.405405	0	0.634141	0.784	0.847826	0.0769231	0.333333	0	0.04	0.00584795	0.464311	0	0.0166667	0	0.741983	0	0.944444	0	0	1	0.478261	0	0.852273	0	0.870968	0.142857	0.728395	0	0	0.5	0.0469615	0.0208333	0.827004	0	0.809524	0.0285714	0.324324	1	0	0.774194	0.666667	0.223684
LipA +	LipM	0	0.100802	0.00900655	0.222222	0	0.302158	0.459459	1	0.0356311	0	0.0652174	0	0.5	0	0.0690909	0.0116959	0.332372	0	0.366667	0.666667	0.41035	0	0	0.818182	0	1	0.211394	0	0.306818	1	0.129032	0.010582	0.037037	0.933333	0.25	0.5	0.109798	0	0.603376	1	0	0.742857	0.72973	0	0.425926	0.00537634	0.333333	0.736842
	LplA	0	0.0492554	0.351528	0.333333	0.447368	0.115108	0.459459	1	0.350605	0.32	0.782609	0.5	0.777778	0	0.0563636	0.929825	0.201875	0	0.483333	0.5	0.395773	0.105263	0.0625	0	0	0	0.218141	0.2	0.431818	0	0.258065	0.042328	0.111111	0.0666667	0	0	0.40508	0.34375	0.0759494	0	0.857143	0.457143	0	0	0.388889	0.0645161	0.333333	0.144737
	LipS1+LipS2	0	0.00229095	0.00436681	0.222222	0.394737	0	0	0	0.00163018	0	0	0.0384615	0.277778	0	0	0	0.0447008	0	0	0	0	0	0	0	0	0	0.0757121	0	0.0113636	0	0	0	0	0	0	0	0.00782692	0	0	0	0	0	0	0	0	0.0376344	0	0.0921053
LipS1 & LipS2 +	LipA	0	0.00114548	0.00341157	0.222222	0.315789	0	0	0	0.00163018	0	0	0	0.277778	0	0	0	0.0194665	0	0	0	0	0	0	0	0	0	0.0667166	0	0.0113636	0	0	0	0	0	0	0	0.00310123	0	0	0	0	0	0	0	0	0.0322581	0	0.0789474
LipS1 & LipS2 +	Lpl	0	0.00229095	0.00436681	0.111111	0.381579	0	0	0	0.00163018	0	0	0.0384615	0.277778	0	0	0	0.0295602	0	0	0	0	0	0	0	0	0	0.0749625	0	0.0113636	0	0	0	0	0	0	0	0.00472569	0	0	0	0	0	0	0	0	0.0376344	0	0.0921053
LipS1 & LipS2 +	LipT	0	0.00114548	0.00095524	0	0.368421	0	0	0	0	0	0	0	0	0	0	0	0.00793079	0	0	0	0	0	0	0	0	0	0.0562219	0	0	0	0	0	0	0	0	0	0.00243668	0	0	0	0	0	0	0	0	0	0	0
LipS1 & LipS2 +	LipM & Lpl	0	0	0	0	0	0	0	0	0.000232883	0	0	0.0384615	0.166667	0	0	0	0.0201875	0	0	0	0	0	0	0	0	0	0.00749625	0	0	0	0	0	0	0	0	0	0.00310123	0	0	0	0	0	0	0	0	0	0	0.0657895
LipS1 & LipS2 +	LipM & no Lpl	0	0	0	0	0	0	0	0	0	0	0	0	0	0	0	0	0.00576784	0	0	0	0	0	0	0	0	0	0	0	0	0	0	0	0	0	0	0	0.00302739	0	0	0	0	0	0	0	0	0	0	0
	sHdr	0	0.00114548	0.00327511	0	0.407895	0	0	0	0.00128086	0	0	0	0.388889	0	0	0	0.036049	0	0	0	0	0	0	0	0	0	0.000749625	0	0.0340909	0	0	0	0	0	0	0	0.000812228	0	0.00421941	0	0	0	0	0	0	0.0430108	0	0.105263
LD	LbpA	0	0.0126002	0.00423035	0	0.460526	0	0	0	0.00197951	0	0	0	0.388889	0	0	0	0.075703	0	0	0	0	0	0	0	0	0	0.00824588	0	0.0340909	0	0	0	0	0	0	0	0.00199365	0	0.00421941	0	0	0	0	0	0	0.0537634	0	0.118421
LD	GcvH	1	0.914089	0.83911	0.888889	0.789474	0.892086	0.891892	1	0.894155	0.916	0.978261	0.961538	1	1	0.0436364	0.672515	0.76496	0	0.883333	1	0.889213	0.105263	0.972222	1	0	0.666667	0.758621	1	0.931818	1	0.935484	0.878307	0.91358	0.866667	0.3	0.5	0.289818	0.0208333	0.902954	1	0.857143	0.914286	0.945946	1	0.944444	0.811828	1	0.907895
LD	E2	1	0.887743	0.854258	0.888889	0.605263	0.877698	0.891892	1	0.690033	0.924	0.152174	0.5	0.944444	0.25	0.181818	0.982456	0.849315	0	0.433333	0.5	0.782799	0.0526316	0.986111	0.454545	0	0.666667	0.498501	1	0.977273	0	0.903226	0.259259	0.851852	0.133333	0.45	1	0.381895	0.614583	0.978903	0.25	0.97619	0.714286	0.864865	1	0.648148	0.715054	0	0.921053
Absolute presence/absence numbers bacteria
		Phylum
Groupe	Protein	Abyssubacteria	Acidobacteriota	Actinobacteriota	Aerophobota	Aquificota	Armatimonadota	Atribacterota	Aureabacteria	Bacteroidota	Bdellovibrionota	Bipolaricaulota	Caldisericota	Calditrichota	Calescibacterota	Campylobacterota	Chlamydiota	Chloroflexota	Chrysiogenota	Cloacimonadota	Coprothermobacterota	Cyanobacteria	Deferribacterota	Deinococcota	Delongbacteria	Dependentiae	Desantisbacteria	Desulfobacterota	Dictyoglomota	Dormibacterota	Edwardsbacteria	Eisenbacteria	Elusimicrobiota	Eremiobacterota	Fermentibacterota	Fibrobacterota	Firestonebacteria	Firmicutes	Fusobacteriota	Gemmatimonadota	Goldbacteria	Hydrogenedentota	Krumholzibacteriota	Latescibacterota	Lindowbacteria	Margulisbacteria	Marinisomatota	Mcinerneyibacteriota	Methylomirabilota
	LipA	3	798	6031	9	56	124	30	2	5874	212	40	2	17	4	125	157	978	0	26	5	1292	3	136	11	0	3	891	0	78	7	29	164	71	15	39	4	2329	3	220	8	36	33	31	2	50	150	3	63
LipA +	LipB	3	657	5812	8	18	100	15	0	5446	196	39	2	6	0	22	1	644	0	1	0	1018	0	136	0	0	3	638	0	75	0	27	27	59	0	0	4	636	2	196	0	34	1	12	2	0	144	2	17
LipA +	LipM	0	88	66	2	0	42	17	2	306	0	3	0	9	0	38	2	461	0	22	4	563	0	0	9	0	3	282	0	27	7	4	2	3	14	30	4	1487	0	143	8	0	26	27	0	23	1	1	56
	LplA	0	43	2576	3	34	16	17	2	3011	80	36	13	14	0	31	159	280	0	29	3	543	2	9	0	0	0	291	1	38	0	8	8	9	1	0	0	5486	33	18	0	36	16	0	0	21	12	1	11
	LipS1+LipS2	0	2	32	2	30	0	0	0	14	0	0	1	5	0	0	0	62	0	0	0	0	0	0	0	0	0	101	0	1	0	0	0	0	0	0	0	106	0	0	0	0	0	0	0	0	7	0	7
LipS1 & LipS2 +	LipA	0	1	25	2	24	0	0	0	14	0	0	0	5	0	0	0	27	0	0	0	0	0	0	0	0	0	89	0	1	0	0	0	0	0	0	0	42	0	0	0	0	0	0	0	0	6	0	6
LipS1 & LipS2 +	Lpl	0	2	32	1	29	0	0	0	14	0	0	1	5	0	0	0	41	0	0	0	0	0	0	0	0	0	100	0	1	0	0	0	0	0	0	0	64	0	0	0	0	0	0	0	0	7	0	7
LipS1 & LipS2 +	LipT	0	1	7	0	28	0	0	0	0	0	0	0	0	0	0	0	11	0	0	0	0	0	0	0	0	0	75	0	0	0	0	0	0	0	0	0	33	0	0	0	0	0	0	0	0	0	0	0
LipS1 & LipS2 +	LipM & Lpl	0	0	0	0	0	0	0	0	2	0	0	1	3	0	0	0	28	0	0	0	0	0	0	0	0	0	10	0	0	0	0	0	0	0	0	0	42	0	0	0	0	0	0	0	0	0	0	5
LipS1 & LipS2 +	LipM & no Lpl	0	0	0	0	0	0	0	0	0	0	0	0	0	0	0	0	8	0	0	0	0	0	0	0	0	0	0	0	0	0	0	0	0	0	0	0	41	0	0	0	0	0	0	0	0	0	0	0
	sHdr	0	1	24	0	31	0	0	0	11	0	0	0	7	0	0	0	50	0	0	0	0	0	0	0	0	0	1	0	3	0	0	0	0	0	0	0	11	0	1	0	0	0	0	0	0	8	0	8
LD	LbpA	0	11	31	0	35	0	0	0	17	0	0	0	7	0	0	0	105	0	0	0	0	0	0	0	0	0	11	0	3	0	0	0	0	0	0	0	27	0	1	0	0	0	0	0	0	10	0	9
LD	GcvH	3	798	6149	8	60	124	33	2	7679	229	45	25	18	4	24	115	1061	0	53	6	1220	2	140	11	0	2	1012	5	82	7	29	166	74	13	36	4	3925	2	214	8	36	32	35	2	51	151	3	69
LD	E2	3	775	6260	8	46	122	33	2	5926	231	7	13	17	1	100	168	1178	0	26	3	1074	1	142	5	0	2	665	5	86	0	28	49	69	2	54	8	5172	59	232	2	41	25	32	2	35	133	0	70
Relative presence/absence numbers archaea
		Phylum
Groupe	Proteins	Aenigmatarchaeota	Altiarchaeota	Asgardarchaeota	Hadarchaeota	Halobacteriota	Huberarchaeota	Hydrothermarchaeota	Iainarchaeota	Methanobacteriota	Methanobacteriota_A	Methanobacteriota_B	Micrarchaeota	Nanoarchaeota	Nanohaloarchaeota	Thermoplasmatota	Thermoproteota	Undinarchaeota
LipA		0.151786	0.25	0.1875	0	0.466146	0	0.125	0.275862	0	0	0.0121951	0.304348	0.155979	0	0.61326	0.163793	0.8
LipA +	LipB	0.0178571	0	0.0738636	0	0	0	0	0	0	0	0	0	0.0103986	0	0.460405	0.0847701	0
LipA +	LipM	0	0.0833333	0.0340909	0	0	0	0	0.0689655	0	0	0	0	0.034662	0	0.038674	0.0172414	0
LipA +	Lpl	0.116071	0.166667	0.181818	0	0.451823	0	0.125	0.206897	0	0	0.0121951	0.282609	0.102253	0	0.0570902	0.100575	0.8
Lpl		0.169643	0.625	0.596591	0.461538	0.514323	0	0.75	0.258621	0	0	1	0.315217	0.135182	0.4375	0.241252	0.431034	0.8
LipS		0	0.375	0.715909	0.384615	0.0273438	0	0.5	0	0	0	0.804878	0	0	0	0.0331492	0.211207	0
LipS1 & LipS2 +	LipA	0	0	0.0284091	0	0.0143229	0	0	0	0	0	0.0121951	0	0	0	0.00368324	0.0201149	0
LipS1 & LipS2 +	Lpl	0	0.375	0.363636	0.384615	0.0273438	0	0.5	0	0	0	0.804878	0	0	0	0.0313076	0.153736	0
LipS1 & LipS2 +	LipT	0	0.166667	0.102273	0	0.0273438	0	0.125	0	0	0	0	0	0	0	0.0220994	0.0186782	0
LipS1 & LipS2 +	LipM & Lpl	0	0	0.153409	0	0	0	0	0	0	0	0	0	0	0	0	0.0244253	0
LipS1 & LipS2 +	LipM & no Lpl	0	0	0.346591	0	0	0	0	0	0	0	0	0	0	0	0.00184162	0.0488506	0
S	sHdr	0	0	0	0	0	0	0	0	0	0	0	0	0	0	0.0092081	0.0431034	0
LD	LbpA	0	0.0416667	0.448864	0	0.0208333	0	0.3125	0	0	0	0.0121951	0	0.0017331	0	0.0460405	0.178161	0
LD	GcvH	0.00892857	0.666667	0.823864	0.461538	0.481771	0	0	0.241379	0	0	0.963415	0.076087	0.0415945	0	0.786372	0.522989	0
LD	E2	0.232143	0.125	0.505682	0.0769231	0.567708	0	0.8125	0.155172	0.145349	0.09375	0.304878	0.326087	0.181976	0.5625	0.624309	0.237069	0.8
Absolute presence/absence numbers archaea
		Phylum
Groupe	Proteins	Aenigmatarchaeota	Altiarchaeota	Asgardarchaeota	Hadarchaeota	Halobacteriota	Huberarchaeota	Hydrothermarchaeota	Iainarchaeota	Methanobacteriota	Methanobacteriota_A	Methanobacteriota_B	Micrarchaeota	Nanoarchaeota	Nanohaloarchaeota	Thermoplasmatota	Thermoproteota	Undinarchaeota
LipA		17	6	33	0	358	0	2	16	0	0	1	28	90	0	333	114	4
LipA +	LipB	2	0	13	0	0	0	0	0	0	0	0	0	6	0	250	59	0
LipA +	LipM	0	2	6	0	0	0	0	4	0	0	0	0	20	0	21	12	0
LipA +	Lpl	13	4	32	0	347	0	2	12	0	0	1	26	59	0	31	70	4
Lpl		19	15	105	6	395	0	12	15	0	0	82	29	78	7	131	300	4
LipS		0	9	126	5	21	0	8	0	0	0	66	0	0	0	18	147	0
LipS1 & LipS2 +	LipA	0	0	5	0	11	0	0	0	0	0	1	0	0	0	2	14	0
LipS1 & LipS2 +	Lpl	0	9	64	5	21	0	8	0	0	0	66	0	0	0	17	107	0
LipS1 & LipS2 +	LipT	0	4	18	0	21	0	2	0	0	0	0	0	0	0	12	13	0
LipS1 & LipS2 +	LipM & Lpl	0	0	27	0	0	0	0	0	0	0	0	0	0	0	0	17	0
LipS1 & LipS2 +	LipM & no Lpl	0	0	61	0	0	0	0	0	0	0	0	0	0	0	1	34	0
S	sHdr	0	0	0	0	0	0	0	0	0	0	0	0	0	0	5	30	0
LD	LbpA	0	1	79	0	16	0	5	0	0	0	1	0	1	0	25	124	0
LD	GcvH	1	16	145	6	370	0	0	14	0	0	79	7	24	0	427	364	0
LD	E2	26	3	89	1	436	0	13	9	25	3	25	30	105	9	339	165	4
[truncated: 24 more columns]
