# Supplementary material for: Identification of a novel lipoic acid biosynthesis pathway reveals the complex evolution of lipoate assembly in prokaryotes
Source: PLoS Biol. 2023 Jun 27;21(6):e3002177. doi: 10.1371/journal.pbio.3002177 (PMC10332631; doi:10.1371/journal.pbio.3002177)
Supplement: S5 Table — (XLSX) [file pbio.3002177.s011.xlsx]

## Sheet: TableS2_genomic_arrangement_lis
assembly	protein_identifier	HMM_hit	hit_score	hit_query	contig	start	end	strand	gene_cluster_identifier	HMSSS_keywords	keyword_completeness	collinearity	taxonomic_lineage
GB_GCA_000016605	GB_GCA_000016605-CP000682.1_1552	LplA	335	1:357	CP000682.1	1448897	1449991	+	GB_GCA_000016605_11				GB_GCA_000016605_Archaea__Thermoproteota_Thermoproteia_Sulfolobales_Sulfolobaceae_Metallosphaera_Metallosphaera-sedula
GB_GCA_000016605	GB_GCA_000016605-CP000682.1_1580	cd16443_LplA	159	0:230	CP000682.1	1470437	1471159	+	GB_GCA_000016605_12				GB_GCA_000016605_Archaea__Thermoproteota_Thermoproteia_Sulfolobales_Sulfolobaceae_Metallosphaera_Metallosphaera-sedula
GB_GCA_000016605	GB_GCA_000016605-CP000682.1_1633	LipS2	449	6:344	CP000682.1	1514918	1515985	+	GB_GCA_000016605_14	LipSM,LipSA,LipSAB	0.666666666666667,1.0,0.75	1,0,0	GB_GCA_000016605_Archaea__Thermoproteota_Thermoproteia_Sulfolobales_Sulfolobaceae_Metallosphaera_Metallosphaera-sedula
GB_GCA_000016605	GB_GCA_000016605-CP000682.1_1634	LipS1	353	1:296	CP000682.1	1515982	1516881	+	GB_GCA_000016605_14	LipSM,LipSA,LipSAB	0.666666666666667,1.0,0.75	1,0,0	GB_GCA_000016605_Archaea__Thermoproteota_Thermoproteia_Sulfolobales_Sulfolobaceae_Metallosphaera_Metallosphaera-sedula
GB_GCA_000016605	GB_GCA_000016605-CP000682.1_1635	LplA	344	4:340	CP000682.1	1516878	1517912	+	GB_GCA_000016605_14	LipSM,LipSA,LipSAB	0.666666666666667,1.0,0.75	1,0,0	GB_GCA_000016605_Archaea__Thermoproteota_Thermoproteia_Sulfolobales_Sulfolobaceae_Metallosphaera_Metallosphaera-sedula
GB_GCA_000224475	GB_GCA_000224475-CP002988.1_2150	PRK05481_LipA	471	3:310	CP002988.1	2060516	2061466	+	GB_GCA_000224475_4				GB_GCA_000224475_Archaea__Halobacteriota_Halobacteria_Halobacteriales_Haloferacaceae_Halolamina_Halolamina-sp000224475
GB_GCA_000224475	GB_GCA_000224475-CP002988.1_2206	cd16443_LplA	159	5:266	CP002988.1	2112044	2112871	+					GB_GCA_000224475_Archaea__Halobacteriota_Halobacteria_Halobacteriales_Haloferacaceae_Halolamina_Halolamina-sp000224475
GB_GCA_000246735	GB_GCA_000246735-CM001443.1_786	cd16444_LipB	201	2:206	CM001443.1	903502	904137	+					GB_GCA_000246735_Archaea__Thermoplasmatota_Poseidoniia_Poseidoniales_Poseidoniaceae_MGIIa-L1_MGIIa-L1-sp000246735
GB_GCA_000246735	GB_GCA_000246735-CM001443.1_803	PRK05481_LipA	429	15:318	CM001443.1	923909	924937	+	GB_GCA_000246735_3				GB_GCA_000246735_Archaea__Thermoplasmatota_Poseidoniia_Poseidoniales_Poseidoniaceae_MGIIa-L1_MGIIa-L1-sp000246735
GB_GCA_000247545	GB_GCA_000247545-CP003316.1_1095	PRK05481_LipA	456	3:284	CP003316.1	910261	911151	+	GB_GCA_000247545_6	LipAB	1.0	1	GB_GCA_000247545_Archaea__Thermoproteota_Thermoproteia_Thermoproteales_Thermoproteaceae_Pyrobaculum_Pyrobaculum-oguniense
GB_GCA_000247545	GB_GCA_000247545-CP003316.1_1096	cd16444_LipB	286	0:207	CP003316.1	911148	911786	+	GB_GCA_000247545_6	LipAB	1.0	1	GB_GCA_000247545_Archaea__Thermoproteota_Thermoproteia_Thermoproteales_Thermoproteaceae_Pyrobaculum_Pyrobaculum-oguniense
GB_GCA_000270325	GB_GCA_000270325-BA000048.1_1690	cd16444_LipB	322	1:209	BA000048.1	1529454	1530131	+					GB_GCA_000270325_Archaea__Thermoproteota_Nitrososphaeria_A_Caldarchaeales_Caldarchaeaceae_Caldarchaeum_Caldarchaeum-subterraneum_A
GB_GCA_000270325	GB_GCA_000270325-BA000048.1_1693	PRK05481_LipA	493	4:283	BA000048.1	1532491	1533366	+					GB_GCA_000270325_Archaea__Thermoproteota_Nitrososphaeria_A_Caldarchaeales_Caldarchaeaceae_Caldarchaeum_Caldarchaeum-subterraneum_A
GB_GCA_000336895	GB_GCA_000336895-AOLX01000021.1_14	PRK05481_LipA	471	3:300	AOLX01000021.1	15402	16331	+	GB_GCA_000336895_4				GB_GCA_000336895_Archaea__Halobacteriota_Halobacteria_Halobacteriales_Haloarculaceae_Haloarcula_Haloarcula-argentinensis
GB_GCA_000336895	GB_GCA_000336895-AOLX01000025.1_71	cd16443_LplA	140	4:256	AOLX01000025.1	64193	64987	+					GB_GCA_000336895_Archaea__Halobacteriota_Halobacteria_Halobacteriales_Haloarculaceae_Haloarcula_Haloarcula-argentinensis
GB_GCA_000380705	GB_GCA_000380705-AQYM01000032.1_37	PRK05481_LipA	505	6:293	AQYM01000032.1	37153	38064	+	GB_GCA_000380705_6				GB_GCA_000380705_Archaea__Thermoproteota_Thermoproteia_Gearchaeales_Gearchaeaceae_SCGC-AAA471-B05_SCGC-AAA471-B05-sp000380705
GB_GCA_000380705	GB_GCA_000380705-AQYM01000032.1_74	cd16444_LipB	280	7:208	AQYM01000032.1	75544	76188	+	GB_GCA_000380705_7				GB_GCA_000380705_Archaea__Thermoproteota_Thermoproteia_Gearchaeales_Gearchaeaceae_SCGC-AAA471-B05_SCGC-AAA471-B05-sp000380705
GB_GCA_000380705	GB_GCA_000380705-AQYM01000033.1_154	cd16443_LplA	175	2:232	AQYM01000033.1	133926	134660	+	GB_GCA_000380705_9				GB_GCA_000380705_Archaea__Thermoproteota_Thermoproteia_Gearchaeales_Gearchaeaceae_SCGC-AAA471-B05_SCGC-AAA471-B05-sp000380705
GB_GCA_000389735	GB_GCA_000389735-APJY01000001.1_711	LplA	331	12:368	APJY01000001.1	647336	648466	+	GB_GCA_000389735_2	sHdr	0.777777777777778	1	GB_GCA_000389735_Archaea__Thermoproteota_Thermoproteia_Sulfolobales_Sulfolobaceae_Acd1_Acd1-sp000389735
GB_GCA_000389735	GB_GCA_000389735-APJY01000001.1_735	LplA	355	7:335	APJY01000001.1	662553	663569	+	GB_GCA_000389735_3	LipSM,LipSA,LipSAB	0.666666666666667,1.0,0.75	1,0,0	GB_GCA_000389735_Archaea__Thermoproteota_Thermoproteia_Sulfolobales_Sulfolobaceae_Acd1_Acd1-sp000389735
GB_GCA_000389735	GB_GCA_000389735-APJY01000001.1_736	LipS1	327	1:291	APJY01000001.1	663566	664456	+	GB_GCA_000389735_3	LipSM,LipSA,LipSAB	0.666666666666667,1.0,0.75	1,0,0	GB_GCA_000389735_Archaea__Thermoproteota_Thermoproteia_Sulfolobales_Sulfolobaceae_Acd1_Acd1-sp000389735
GB_GCA_000389735	GB_GCA_000389735-APJY01000001.1_737	LipS2	447	3:344	APJY01000001.1	664457	665518	+	GB_GCA_000389735_3	LipSM,LipSA,LipSAB	0.666666666666667,1.0,0.75	1,0,0	GB_GCA_000389735_Archaea__Thermoproteota_Thermoproteia_Sulfolobales_Sulfolobaceae_Acd1_Acd1-sp000389735
GB_GCA_000389735	GB_GCA_000389735-APJY01000003.1_67	cd16443_LplA	168	3:219	APJY01000003.1	70231	70956	+					GB_GCA_000389735_Archaea__Thermoproteota_Thermoproteia_Sulfolobales_Sulfolobaceae_Acd1_Acd1-sp000389735
GB_GCA_000405245	GB_GCA_000405245-ASMQ01000001.1_35	cd16443_LplA	249	0:243	ASMQ01000001.1	40241	40984	+	GB_GCA_000405245_1				GB_GCA_000405245_Archaea__Aenigmatarchaeota_Aenigmatarchaeia_Aenigmatarchaeales_Aenigmatarchaeaceae_Aenigmatarchaeum_Aenigmatarchaeum-subterraneum
GB_GCA_000416085	GB_GCA_000416085-KE356579.1_283	PRK05481_LipA	468	3:300	KE356579.1	284844	285767	+					GB_GCA_000416085_Archaea__Halobacteriota_Halobacteria_Halobacteriales_Haloarculaceae_Halovenus_Halovenus-sp000416085
GB_GCA_000416085	GB_GCA_000416085-KE356579.1_2806	cd16443_LplA	172	4:250	KE356579.1	2725272	2726078	+					GB_GCA_000416085_Archaea__Halobacteriota_Halobacteria_Halobacteriales_Haloarculaceae_Halovenus_Halovenus-sp000416085
GB_GCA_000484975	GB_GCA_000484975-AXWL01000028.1_5	PF10437_LplB	37	21:93	AXWL01000028.1	4179	4490	+					GB_GCA_000484975_Archaea__Thermoproteota_Nitrososphaeria_Nitrososphaerales_Nitrosopumilaceae_Nitrosopumilus_Nitrosopumilus-sp000484975
GB_GCA_000484975	GB_GCA_000484975-AXWL01000028.1_6	cd16443_LplA	231	16:248	AXWL01000028.1	4450	5202	+					GB_GCA_000484975_Archaea__Thermoproteota_Nitrososphaeria_Nitrososphaerales_Nitrosopumilaceae_Nitrosopumilus_Nitrosopumilus-sp000484975
GB_GCA_000495735	GB_GCA_000495735-AYMD01000008.1_13	PF10437_LplB	35	7:81	AYMD01000008.1	12252	12530	+	GB_GCA_000495735_6	LplAB	1.0	1	GB_GCA_000495735_Archaea__Thermoproteota_Thermoproteia_Sulfolobales_Acidilobaceae_Acidilobus_Acidilobus-sp000495735
GB_GCA_000495735	GB_GCA_000495735-AYMD01000008.1_14	cd16443_LplA	224	9:260	AYMD01000008.1	12527	13336	+	GB_GCA_000495735_6	LplAB	1.0	1	GB_GCA_000495735_Archaea__Thermoproteota_Thermoproteia_Sulfolobales_Acidilobaceae_Acidilobus_Acidilobus-sp000495735
GB_GCA_000496135	GB_GCA_000496135-KI542674.1_264	TIGR00214_LipB	126	8:181	KI542674.1	247443	248129	+					GB_GCA_000496135_Archaea__Thermoplasmatota_Thermoplasmata_Thermoplasmatales_Thermoplasmataceae_GCA-000496135_GCA-000496135-sp000496135
GB_GCA_000496135	GB_GCA_000496135-KI542676.1_37	cd16444_LipB	204	10:180	KI542676.1	31198	31872	+	GB_GCA_000496135_5	LipAB	1.0	1	GB_GCA_000496135_Archaea__Thermoplasmatota_Thermoplasmata_Thermoplasmatales_Thermoplasmataceae_GCA-000496135_GCA-000496135-sp000496135
GB_GCA_000496135	GB_GCA_000496135-KI542676.1_42	PRK05481_LipA	456	1:278	KI542676.1	36500	37354	+	GB_GCA_000496135_5	LipAB	1.0	1	GB_GCA_000496135_Archaea__Thermoplasmatota_Thermoplasmata_Thermoplasmatales_Thermoplasmataceae_GCA-000496135_GCA-000496135-sp000496135
GB_GCA_000496175	GB_GCA_000496175-KI543167.1_356	PRK05481_LipA	468	4:304	KI543167.1	338873	339811	+					GB_GCA_000496175_Archaea__Halobacteriota_Halobacteria_Halobacteriales_Haloferacaceae_Halorubrum_Halorubrum-sp000496175
GB_GCA_000496175	GB_GCA_000496175-KI543168.1_113	cd16443_LplA	166	4:237	KI543168.1	111116	111967	+					GB_GCA_000496175_Archaea__Halobacteriota_Halobacteria_Halobacteriales_Haloferacaceae_Halorubrum_Halorubrum-sp000496175
GB_GCA_000496195	GB_GCA_000496195-KI543177.1_58	PRK05481_LipA	464	4:300	KI543177.1	48987	49919	+	GB_GCA_000496195_1				GB_GCA_000496195_Archaea__Halobacteriota_Halobacteria_Halobacteriales_Haloferacaceae_A07HB70_A07HB70-sp000496195
GB_GCA_000496195	GB_GCA_000496195-KI543177.1_59	cd16443_LplA	196	7:253	KI543177.1	49951	50718	+	GB_GCA_000496195_1				GB_GCA_000496195_Archaea__Halobacteriota_Halobacteria_Halobacteriales_Haloferacaceae_A07HB70_A07HB70-sp000496195
GB_GCA_000508305	GB_GCA_000508305-CP006977.1_310	LplA	193	5:248	CP006977.1	266386	267135	+	GB_GCA_000508305_2				GB_GCA_000508305_Archaea__Thermoproteota_Thermoproteia_Sulfolobales_Sulfolobaceae_Sulfolobus_Sulfolobus-acidocaldarius_A
GB_GCA_000508305	GB_GCA_000508305-CP006977.1_312	PRK05481_LipA	438	6:282	CP006977.1	267421	268281	+	GB_GCA_000508305_2				GB_GCA_000508305_Archaea__Thermoproteota_Thermoproteia_Sulfolobales_Sulfolobaceae_Sulfolobus_Sulfolobus-acidocaldarius_A
GB_GCA_000508305	GB_GCA_000508305-CP006977.1_313	cd16443_LplA	175	1:260	CP006977.1	268253	269050	+	GB_GCA_000508305_2				GB_GCA_000508305_Archaea__Thermoproteota_Thermoproteia_Sulfolobales_Sulfolobaceae_Sulfolobus_Sulfolobus-acidocaldarius_A
GB_GCA_000508305	GB_GCA_000508305-CP006977.1_347	LipS2	458	3:345	CP006977.1	296044	297099	+	GB_GCA_000508305_3	sHdr,LipSM,LipSA,LipSAB	0.888888888888889,0.666666666666667,1.0,0.75	0,1,0,0	GB_GCA_000508305_Archaea__Thermoproteota_Thermoproteia_Sulfolobales_Sulfolobaceae_Sulfolobus_Sulfolobus-acidocaldarius_A
GB_GCA_000508305	GB_GCA_000508305-CP006977.1_348	LipS1	364	1:296	CP006977.1	297096	298001	+	GB_GCA_000508305_3	sHdr,LipSM,LipSA,LipSAB	0.888888888888889,0.666666666666667,1.0,0.75	0,1,0,0	GB_GCA_000508305_Archaea__Thermoproteota_Thermoproteia_Sulfolobales_Sulfolobaceae_Sulfolobus_Sulfolobus-acidocaldarius_A
GB_GCA_000508305	GB_GCA_000508305-CP006977.1_349	LplA	354	1:343	CP006977.1	297998	299032	+	GB_GCA_000508305_3	sHdr,LipSM,LipSA,LipSAB	0.888888888888889,0.666666666666667,1.0,0.75	0,1,0,0	GB_GCA_000508305_Archaea__Thermoproteota_Thermoproteia_Sulfolobales_Sulfolobaceae_Sulfolobus_Sulfolobus-acidocaldarius_A
GB_GCA_000508305	GB_GCA_000508305-CP006977.1_354	LplA	343	2:358	CP006977.1	301324	302421	+	GB_GCA_000508305_3	sHdr,LipSM,LipSA,LipSAB	0.888888888888889,0.666666666666667,1.0,0.75	0,1,0,0	GB_GCA_000508305_Archaea__Thermoproteota_Thermoproteia_Sulfolobales_Sulfolobaceae_Sulfolobus_Sulfolobus-acidocaldarius_A
GB_GCA_000508305	GB_GCA_000508305-CP006977.1_1993	LplA	165	18:366	CP006977.1	1823615	1824739	+	GB_GCA_000508305_12				GB_GCA_000508305_Archaea__Thermoproteota_Thermoproteia_Sulfolobales_Sulfolobaceae_Sulfolobus_Sulfolobus-acidocaldarius_A
GB_GCA_000565255	GB_GCA_000565255-ASRH01000002.1_260	cd16443_LplA	158	0:236	ASRH01000002.1	235942	236664	+	GB_GCA_000565255_4	LplAB	1.0	1	GB_GCA_000565255_Archaea__Thermoproteota_Thermoproteia_Sulfolobales_Sulfolobaceae_Aramenus_Aramenus-sulfurataquae
GB_GCA_000565255	GB_GCA_000565255-ASRH01000002.1_261	PF10437_LplB	25	14:57	ASRH01000002.1	236661	236891	+	GB_GCA_000565255_4	LplAB	1.0	1	GB_GCA_000565255_Archaea__Thermoproteota_Thermoproteia_Sulfolobales_Sulfolobaceae_Aramenus_Aramenus-sulfurataquae
GB_GCA_000565255	GB_GCA_000565255-ASRH01000007.1_31	LplA	333	1:357	ASRH01000007.1	23048	24142	+	GB_GCA_000565255_11				GB_GCA_000565255_Archaea__Thermoproteota_Thermoproteia_Sulfolobales_Sulfolobaceae_Aramenus_Aramenus-sulfurataquae
GB_GCA_000565255	GB_GCA_000565255-ASRH01000007.1_80	LplA	339	1:335	ASRH01000007.1	61153	62163	+	GB_GCA_000565255_12	LipSM,LipSA,LipSAB	0.666666666666667,1.0,0.75	1,0,0	GB_GCA_000565255_Archaea__Thermoproteota_Thermoproteia_Sulfolobales_Sulfolobaceae_Aramenus_Aramenus-sulfurataquae
GB_GCA_000565255	GB_GCA_000565255-ASRH01000007.1_81	LipS1	337	1:293	ASRH01000007.1	62160	63047	+	GB_GCA_000565255_12	LipSM,LipSA,LipSAB	0.666666666666667,1.0,0.75	1,0,0	GB_GCA_000565255_Archaea__Thermoproteota_Thermoproteia_Sulfolobales_Sulfolobaceae_Aramenus_Aramenus-sulfurataquae
GB_GCA_000565255	GB_GCA_000565255-ASRH01000007.1_82	LipS2	452	8:349	ASRH01000007.1	63044	64114	+	GB_GCA_000565255_12	LipSM,LipSA,LipSAB	0.666666666666667,1.0,0.75	1,0,0	GB_GCA_000565255_Archaea__Thermoproteota_Thermoproteia_Sulfolobales_Sulfolobaceae_Aramenus_Aramenus-sulfurataquae
GB_GCA_000690595	GB_GCA_000690595-JHUT02000004.1_7	PRK05481_LipA	461	3:311	JHUT02000004.1	7368	8336	+	GB_GCA_000690595_7				GB_GCA_000690595_Archaea__Halobacteriota_Halobacteria_Halobacteriales_Natrialbaceae_Natrinema_Natrinema-mahii
GB_GCA_000690595	GB_GCA_000690595-JHUT02000006.1_204	cd16443_LplA	204	3:246	JHUT02000006.1	196552	197298	+	GB_GCA_000690595_9				GB_GCA_000690595_Archaea__Halobacteriota_Halobacteria_Halobacteriales_Natrialbaceae_Natrinema_Natrinema-mahii
GB_GCA_000690595	GB_GCA_000690595-JHUT02000011.1_12	cd16443_LplA	138	3:262	JHUT02000011.1	11484	12320	+					GB_GCA_000690595_Archaea__Halobacteriota_Halobacteria_Halobacteriales_Natrialbaceae_Natrinema_Natrinema-mahii
GB_GCA_000830275	GB_GCA_000830275-CP010424.1_337	PF10437_LplB	30	14:66	CP010424.1	302317	302604	+	GB_GCA_000830275_3				GB_GCA_000830275_Archaea__Iainarchaeota_Iainarchaeia_Iainarchaeales_GW2011-AR10_GW2011-AR10_GW2011-AR10-sp000830275
GB_GCA_000830275	GB_GCA_000830275-CP010424.1_338	MF02118_LipM	265	0:128	CP010424.1	302601	303359	+	GB_GCA_000830275_3				GB_GCA_000830275_Archaea__Iainarchaeota_Iainarchaeia_Iainarchaeales_GW2011-AR10_GW2011-AR10_GW2011-AR10-sp000830275
GB_GCA_000830275	GB_GCA_000830275-CP010424.1_790	PRK05481_LipA	461	2:288	CP010424.1	744265	745161	+	GB_GCA_000830275_4				GB_GCA_000830275_Archaea__Iainarchaeota_Iainarchaeia_Iainarchaeales_GW2011-AR10_GW2011-AR10_GW2011-AR10-sp000830275
GB_GCA_000830295	GB_GCA_000830295-CP010425.1_114	PRK05481_LipA	484	1:280	CP010425.1	84670	85530	+	GB_GCA_000830295_1	LplAB	1.0	1	GB_GCA_000830295_Archaea__Nanoarchaeota_Nanoarchaeia_Woesearchaeales_GW2011-AR15_GW2011-AR15_GW2011-AR15-sp000830295
GB_GCA_000830295	GB_GCA_000830295-CP010425.1_120	cd16443_LplA	259	0:244	CP010425.1	90133	90876	+	GB_GCA_000830295_1	LplAB	1.0	1	GB_GCA_000830295_Archaea__Nanoarchaeota_Nanoarchaeia_Woesearchaeales_GW2011-AR15_GW2011-AR15_GW2011-AR15-sp000830295
GB_GCA_000830295	GB_GCA_000830295-CP010425.1_121	PF10437_LplB	28	17:70	CP010425.1	90873	91145	+	GB_GCA_000830295_1	LplAB	1.0	1	GB_GCA_000830295_Archaea__Nanoarchaeota_Nanoarchaeia_Woesearchaeales_GW2011-AR15_GW2011-AR15_GW2011-AR15-sp000830295
GB_GCA_000965745	GB_GCA_000965745-CP009479.1_313	cd16444_LipB	219	8:185	CP009479.1	281119	281817	+	GB_GCA_000965745_2	LipAB	1.0	1	GB_GCA_000965745_Archaea__Thermoplasmatota_Thermoplasmata_Thermoplasmatales_Thermoplasmataceae_GCA-965745_GCA-965745-sp000965745
GB_GCA_000965745	GB_GCA_000965745-CP009479.1_318	PRK05481_LipA	465	1:280	CP009479.1	286391	287257	+	GB_GCA_000965745_2	LipAB	1.0	1	GB_GCA_000965745_Archaea__Thermoplasmatota_Thermoplasmata_Thermoplasmatales_Thermoplasmataceae_GCA-965745_GCA-965745-sp000965745
GB_GCA_000965745	GB_GCA_000965745-CP009479.1_1974	cd16444_LipB	242	1:194	CP009479.1	1922890	1923507	+					GB_GCA_000965745_Archaea__Thermoplasmatota_Thermoplasmata_Thermoplasmatales_Thermoplasmataceae_GCA-965745_GCA-965745-sp000965745
GB_GCA_001273335	GB_GCA_001273335-LFWV01000012.1_8	LipS2	280	5:334	LFWV01000012.1	6519	7529	+	GB_GCA_001273335_3	LipSM,LipSA	0.666666666666667,0.666666666666667	1,1	GB_GCA_001273335_Archaea__Thermoproteota_Bathyarchaeia_B26-1_UBA233_SG8-32-3_SG8-32-3-sp001273335
GB_GCA_001273335	GB_GCA_001273335-LFWV01000012.1_10	LipS1	353	23:324	LFWV01000012.1	8676	9677	+	GB_GCA_001273335_3	LipSM,LipSA	0.666666666666667,0.666666666666667	1,1	GB_GCA_001273335_Archaea__Thermoproteota_Bathyarchaeia_B26-1_UBA233_SG8-32-3_SG8-32-3-sp001273335
GB_GCA_001273335	GB_GCA_001273335-LFWV01000012.1_14	cd16443_LplA	211	1:260	LFWV01000012.1	13543	14328	+					GB_GCA_001273335_Archaea__Thermoproteota_Bathyarchaeia_B26-1_UBA233_SG8-32-3_SG8-32-3-sp001273335
GB_GCA_001273385	GB_GCA_001273385-LFWW01000022.1_31	cd16443_LplA	204	0:261	LFWW01000022.1	24508	25308	+	GB_GCA_001273385_3	LipSM,LipSA,LipSAB	0.666666666666667,1.0,0.75	1,0,0	GB_GCA_001273385_Archaea__Thermoproteota_Bathyarchaeia_B26-1_UBA233_AD8-1_AD8-1-sp001273385
GB_GCA_001273385	GB_GCA_001273385-LFWW01000022.1_34	LipS1	313	28:324	LFWW01000022.1	28525	29508	+	GB_GCA_001273385_3	LipSM,LipSA,LipSAB	0.666666666666667,1.0,0.75	1,0,0	GB_GCA_001273385_Archaea__Thermoproteota_Bathyarchaeia_B26-1_UBA233_AD8-1_AD8-1-sp001273385
GB_GCA_001273385	GB_GCA_001273385-LFWW01000022.1_36	LipS2	254	4:325	LFWW01000022.1	30113	31099	+	GB_GCA_001273385_3	LipSM,LipSA,LipSAB	0.666666666666667,1.0,0.75	1,0,0	GB_GCA_001273385_Archaea__Thermoproteota_Bathyarchaeia_B26-1_UBA233_AD8-1_AD8-1-sp001273385
GB_GCA_001315925	GB_GCA_001315925-BBBF01000012.1_84	PRK05481_LipA	269	3:170	BBBF01000012.1	36277	36789	+					GB_GCA_001315925_Archaea__Thermoproteota_Thermoproteia_Thermoproteales_Thermocladiaceae_Thermocladium_Thermocladium-modestius
GB_GCA_001315925	GB_GCA_001315925-BBBF01000013.1_7	cd16444_LipB	217	26:178	BBBF01000013.1	2318	2881	+	GB_GCA_001315925_5				GB_GCA_001315925_Archaea__Thermoproteota_Thermoproteia_Thermoproteales_Thermocladiaceae_Thermocladium_Thermocladium-modestius
GB_GCA_001315965	GB_GCA_001315965-BBBH01000169.1_4	PF03099_Lpl-Lip-bpl-TIGR00121_birA	29-123	36:75-154:253	BBBH01000169.1	2190	2957	+					GB_GCA_001315965_Archaea__Halobacteriota_Methanomicrobia_Methanomicrobiales_Methanoculleaceae_Methanoculleus_Methanoculleus-chikugoensis
GB_GCA_001399795	GB_GCA_001399795-LIHK01000025.1_6	MF02118_LipM	222	2:260	LIHK01000025.1	7793	8590	+					GB_GCA_001399795_Archaea__Thermoproteota_Bathyarchaeia_B26-1_BA1_BA2_BA2-sp001399795
GB_GCA_001399805	GB_GCA_001399805-LIHJ01000046.1_2	MF02118_LipM	232	8:263	LIHJ01000046.1	704	1510	+					GB_GCA_001399805_Archaea__Thermoproteota_Bathyarchaeia_B26-1_BA1_BA1_BA1-sp001399805
GB_GCA_001399805	GB_GCA_001399805-LIHJ01000062.1_14	LipS1	366	0:288	LIHJ01000062.1	9996	10868	+	GB_GCA_001399805_8				GB_GCA_001399805_Archaea__Thermoproteota_Bathyarchaeia_B26-1_BA1_BA1_BA1-sp001399805
GB_GCA_001399805	GB_GCA_001399805-LIHJ01000088.1_3	PF03099_Lpl-Lip-bpl	29	37:121	LIHJ01000088.1	1589	2047	+					GB_GCA_001399805_Archaea__Thermoproteota_Bathyarchaeia_B26-1_BA1_BA1_BA1-sp001399805
GB_GCA_001421175	GB_GCA_001421175-LJKL01000013.1_86	cd16443_LplA	144	1:206	LJKL01000013.1	56650	57303	+					GB_GCA_001421175_Archaea__Thermoplasmatota_Thermoplasmata_Methanomassiliicoccales_Methanomethylophilaceae_RumEn-M2_RumEn-M2-sp001421175
GB_GCA_001421185	GB_GCA_001421185-LJKK01000009.1_28	LplA	194	0:229	LJKK01000009.1	26122	26847	+					GB_GCA_001421185_Archaea__Thermoplasmatota_Thermoplasmata_Methanomassiliicoccales_Methanomassiliicoccaceae_DTU008_DTU008-sp001421185
GB_GCA_001421185	GB_GCA_001421185-LJKK01000030.1_71	cd16443_LplA	131	0:171	LJKK01000030.1	48931	49479	+	GB_GCA_001421185_4				GB_GCA_001421185_Archaea__Thermoplasmatota_Thermoplasmata_Methanomassiliicoccales_Methanomassiliicoccaceae_DTU008_DTU008-sp001421185
GB_GCA_001421185	GB_GCA_001421185-LJKK01000098.1_4	PRK05481_LipA	426	3:276	LJKK01000098.1	2291	3142	+	GB_GCA_001421185_6				GB_GCA_001421185_Archaea__Thermoplasmatota_Thermoplasmata_Methanomassiliicoccales_Methanomassiliicoccaceae_DTU008_DTU008-sp001421185
GB_GCA_001421185	GB_GCA_001421185-LJKK01000127.1_5	LipS1	204	11:272	LJKK01000127.1	2357	3196	+					GB_GCA_001421185_Archaea__Thermoplasmatota_Thermoplasmata_Methanomassiliicoccales_Methanomassiliicoccaceae_DTU008_DTU008-sp001421185
GB_GCA_001510275	GB_GCA_001510275-LFEY01000017.1_80	PRK05481_LipA	477	9:290	LFEY01000017.1	58738	59631	+	GB_GCA_001510275_3	LplAB,GcvH	1.0,0.666666666666667	1,1	GB_GCA_001510275_Archaea__Thermoproteota_Nitrososphaeria_Nitrososphaerales_Nitrosopumilaceae_Nitrosopumilus_Nitrosopumilus-sp001510275
GB_GCA_001510275	GB_GCA_001510275-LFEY01000017.1_85	PF10437_LplB	40	21:93	LFEY01000017.1	63800	64111	+	GB_GCA_001510275_3	LplAB,GcvH	1.0,0.666666666666667	1,1	GB_GCA_001510275_Archaea__Thermoproteota_Nitrososphaeria_Nitrososphaerales_Nitrosopumilaceae_Nitrosopumilus_Nitrosopumilus-sp001510275
GB_GCA_001510275	GB_GCA_001510275-LFEY01000017.1_86	cd16443_LplA	231	9:241	LFEY01000017.1	64092	64823	+	GB_GCA_001510275_3	LplAB,GcvH	1.0,0.666666666666667	1,1	GB_GCA_001510275_Archaea__Thermoproteota_Nitrososphaeria_Nitrososphaerales_Nitrosopumilaceae_Nitrosopumilus_Nitrosopumilus-sp001510275
GB_GCA_001512965	GB_GCA_001512965-LFRW01000028.1_20	cd16443_LplA	230	0:241	LFRW01000028.1	11810	12544	+	GB_GCA_001512965_2				GB_GCA_001512965_Archaea__Thermoplasmatota_Thermoplasmata_Methanomassiliicoccales_Methanomassiliicoccaceae_DTU008_DTU008-sp001512965
GB_GCA_001512965	GB_GCA_001512965-LFRW01000035.1_26	LplA	202	0:241	LFRW01000035.1	22049	22780	+					GB_GCA_001512965_Archaea__Thermoplasmatota_Thermoplasmata_Methanomassiliicoccales_Methanomassiliicoccaceae_DTU008_DTU008-sp001512965
GB_GCA_001512965	GB_GCA_001512965-LFRW01000053.1_63	PRK05481_LipA	433	6:285	LFRW01000053.1	54648	55523	+	GB_GCA_001512965_8				GB_GCA_001512965_Archaea__Thermoplasmatota_Thermoplasmata_Methanomassiliicoccales_Methanomassiliicoccaceae_DTU008_DTU008-sp001512965
GB_GCA_001512965	GB_GCA_001512965-LFRW01000055.1_23	LipS1	217	4:270	LFRW01000055.1	22566	23402	+					GB_GCA_001512965_Archaea__Thermoplasmatota_Thermoplasmata_Methanomassiliicoccales_Methanomassiliicoccaceae_DTU008_DTU008-sp001512965
GB_GCA_001515205	GB_GCA_001515205-LQMQ01000002.1_9	LipS2	241	7:326	LQMQ01000002.1	7908	8897	+	GB_GCA_001515205_1	LplAB,LipSM,LipSA,LipSAB	1.0,0.666666666666667,1.0,1.0	1,1,0,0	GB_GCA_001515205_Archaea__Hadarchaeota_Hadarchaeia_Hadarchaeales_Hadarchaeaceae_Hadarchaeum_Hadarchaeum-yellowstonense
GB_GCA_001515205	GB_GCA_001515205-LQMQ01000002.1_10	LipS1	272	24:296	LQMQ01000002.1	8933	9868	+	GB_GCA_001515205_1	LplAB,LipSM,LipSA,LipSAB	1.0,0.666666666666667,1.0,1.0	1,1,0,0	GB_GCA_001515205_Archaea__Hadarchaeota_Hadarchaeia_Hadarchaeales_Hadarchaeaceae_Hadarchaeum_Hadarchaeum-yellowstonense
GB_GCA_001515205	GB_GCA_001515205-LQMQ01000002.1_11	cd16443_LplA	267	0:250	LQMQ01000002.1	9868	10623	+	GB_GCA_001515205_1	LplAB,LipSM,LipSA,LipSAB	1.0,0.666666666666667,1.0,1.0	1,1,0,0	GB_GCA_001515205_Archaea__Hadarchaeota_Hadarchaeia_Hadarchaeales_Hadarchaeaceae_Hadarchaeum_Hadarchaeum-yellowstonense
GB_GCA_001515205	GB_GCA_001515205-LQMQ01000002.1_12	PF10437_LplB	31	6:66	LQMQ01000002.1	10628	10903	+	GB_GCA_001515205_1	LplAB,LipSM,LipSA,LipSAB	1.0,0.666666666666667,1.0,1.0	1,1,0,0	GB_GCA_001515205_Archaea__Hadarchaeota_Hadarchaeia_Hadarchaeales_Hadarchaeaceae_Hadarchaeum_Hadarchaeum-yellowstonense
GB_GCA_001515205	GB_GCA_001515205-LQMQ01000016.1_5	cd16443_LplA	133	2:232	LQMQ01000016.1	2851	3567	+					GB_GCA_001515205_Archaea__Hadarchaeota_Hadarchaeia_Hadarchaeales_Hadarchaeaceae_Hadarchaeum_Hadarchaeum-yellowstonense
GB_GCA_001515205	GB_GCA_001515205-LQMQ01000025.1_23	cd16443_LplA	211	1:247	LQMQ01000025.1	21159	21920	+	GB_GCA_001515205_2				GB_GCA_001515205_Archaea__Hadarchaeota_Hadarchaeia_Hadarchaeales_Hadarchaeaceae_Hadarchaeum_Hadarchaeum-yellowstonense
GB_GCA_001516585	GB_GCA_001516585-LOBW01000068.1_10	PRK05481_LipA	475	14:312	LOBW01000068.1	8872	9813	+					GB_GCA_001516585_Archaea__Thermoproteota_Thermoproteia_Thermoproteales_Thermocladiaceae_Thermocladium_Thermocladium-sp001516585
GB_GCA_001516585	GB_GCA_001516585-LOBW01000083.1_6	cd16444_LipB	282	4:212	LOBW01000083.1	3903	4610	+	GB_GCA_001516585_11				GB_GCA_001516585_Archaea__Thermoproteota_Thermoproteia_Thermoproteales_Thermocladiaceae_Thermocladium_Thermocladium-sp001516585
GB_GCA_001563325	GB_GCA_001563325-LRSK01000036.1_3	LplA	317	3:363	LRSK01000036.1	2387	3481	+					GB_GCA_001563325_Archaea__Asgardarchaeota_Thorarchaeia_Thorarchaeales_Thorarchaeaceae_SMTZ1-83_SMTZ1-83-sp001563325
GB_GCA_001563325	GB_GCA_001563325-LRSK01000051.1_61	LipS1	336	17:331	LRSK01000051.1	58428	59435	+					GB_GCA_001563325_Archaea__Asgardarchaeota_Thorarchaeia_Thorarchaeales_Thorarchaeaceae_SMTZ1-83_SMTZ1-83-sp001563325
GB_GCA_001563325	GB_GCA_001563325-LRSK01000086.1_18	cd16443_LplA	172	0:258	LRSK01000086.1	15779	16576	+	GB_GCA_001563325_4				GB_GCA_001563325_Archaea__Asgardarchaeota_Thorarchaeia_Thorarchaeales_Thorarchaeaceae_SMTZ1-83_SMTZ1-83-sp001563325
GB_GCA_001563335	GB_GCA_001563335-LRSL01000001.1_10	cd16443_LplA	186	0:258	LRSL01000001.1	4746	5540	+					GB_GCA_001563335_Archaea__Asgardarchaeota_Thorarchaeia_Thorarchaeales_Thorarchaeaceae_SMTZ1-45_SMTZ1-45-sp001563335
GB_GCA_001563335	GB_GCA_001563335-LRSL01000033.1_30	LplA	261	11:353	LRSL01000033.1	29354	30418	+					GB_GCA_001563335_Archaea__Asgardarchaeota_Thorarchaeia_Thorarchaeales_Thorarchaeaceae_SMTZ1-45_SMTZ1-45-sp001563335
GB_GCA_001563335	GB_GCA_001563335-LRSL01000055.1_44	LipS1	330	17:332	LRSL01000055.1	39805	40812	+					GB_GCA_001563335_Archaea__Asgardarchaeota_Thorarchaeia_Thorarchaeales_Thorarchaeaceae_SMTZ1-45_SMTZ1-45-sp001563335
GB_GCA_001563335	GB_GCA_001563335-LRSL01000063.1_13	PF10437_LplB	40	13:85	LRSL01000063.1	10284	10571	+	GB_GCA_001563335_11	LplAB,LipSA,LipSAB	1.0,0.666666666666667,0.75	1,1,0	GB_GCA_001563335_Archaea__Asgardarchaeota_Thorarchaeia_Thorarchaeales_Thorarchaeaceae_SMTZ1-45_SMTZ1-45-sp001563335
GB_GCA_001563335	GB_GCA_001563335-LRSL01000063.1_14	cd16443_LplA	265	2:254	LRSL01000063.1	10577	11344	+	GB_GCA_001563335_11	LplAB,LipSA,LipSAB	1.0,0.666666666666667,0.75	1,1,0	GB_GCA_001563335_Archaea__Asgardarchaeota_Thorarchaeia_Thorarchaeales_Thorarchaeaceae_SMTZ1-45_SMTZ1-45-sp001563335
GB_GCA_001563335	GB_GCA_001563335-LRSL01000063.1_15	LipS2	231	4:323	LRSL01000063.1	11345	12331	+	GB_GCA_001563335_11	LplAB,LipSA,LipSAB	1.0,0.666666666666667,0.75	1,1,0	GB_GCA_001563335_Archaea__Asgardarchaeota_Thorarchaeia_Thorarchaeales_Thorarchaeaceae_SMTZ1-45_SMTZ1-45-sp001563335
GB_GCA_001563795	GB_GCA_001563795-LKML01000033.1_10	cd16443_LplA	175	11:269	LKML01000033.1	5873	6706	+	GB_GCA_001563795_3				GB_GCA_001563795_Archaea__Halobacteriota_Halobacteria_Halobacteriales_Haloferacaceae_Halohasta_Halohasta-sp001563795
GB_GCA_001563795	GB_GCA_001563795-LKML01000055.1_2	cd16443_LplA	175	5:264	LKML01000055.1	1153	1971	+					GB_GCA_001563795_Archaea__Halobacteriota_Halobacteria_Halobacteriales_Haloferacaceae_Halohasta_Halohasta-sp001563795
GB_GCA_001563805	GB_GCA_001563805-LKMK01000077.1_10	cd16443_LplA	141	5:266	LKMK01000077.1	6818	7654	+					GB_GCA_001563805_Archaea__Halobacteriota_Halobacteria_Halobacteriales_Natrialbaceae_Natrarchaeobaculum_Natrarchaeobaculum-sp001563805
GB_GCA_001563805	GB_GCA_001563805-LKMK01000155.1_4	PRK05481_LipA	466	4:307	LKMK01000155.1	3188	4135	+	GB_GCA_001563805_7				GB_GCA_001563805_Archaea__Halobacteriota_Halobacteria_Halobacteriales_Natrialbaceae_Natrarchaeobaculum_Natrarchaeobaculum-sp001563805
GB_GCA_001563875	GB_GCA_001563875-LKMN01000002.1_73	cd16443_LplA	248	0:246	LKMN01000002.1	64435	65181	+	GB_GCA_001563875_1				GB_GCA_001563875_Archaea__Nanohaloarchaeota_Nanosalinia_Nanosalinales_Nanosalinaceae_B1-Br10-U2g19_B1-Br10-U2g19-sp001563875
GB_GCA_001563885	GB_GCA_001563885-LKMM01000028.1_10	cd16443_LplA	139	3:266	LKMM01000028.1	9190	10029	+					GB_GCA_001563885_Archaea__Halobacteriota_Halobacteria_Halobacteriales_Natrialbaceae_Natrarchaeobaculum_Natrarchaeobaculum-sp001563885
GB_GCA_001563915	GB_GCA_001563915-LKMP01000008.1_28	cd16443_LplA	236	0:246	LKMP01000008.1	22145	22891	+	GB_GCA_001563915_4	LplAB	1.0	1	GB_GCA_001563915_Archaea__Nanohaloarchaeota_Nanosalinia_Nanosalinales_Nanosalinaceae_B1-Br10-U2g21_B1-Br10-U2g21-sp001563915
GB_GCA_001563915	GB_GCA_001563915-LKMP01000008.1_29	PF10437_LplB	27	14:70	LKMP01000008.1	22888	23169	+	GB_GCA_001563915_4	LplAB	1.0	1	GB_GCA_001563915_Archaea__Nanohaloarchaeota_Nanosalinia_Nanosalinales_Nanosalinaceae_B1-Br10-U2g21_B1-Br10-U2g21-sp001563915
GB_GCA_001564115	GB_GCA_001564115-LKNG01000022.1_4	PRK05481_LipA	464	4:308	LKNG01000022.1	3169	4119	+	GB_GCA_001564115_3				GB_GCA_001564115_Archaea__Halobacteriota_Halobacteria_Halobacteriales_Natrialbaceae_Tc-Br11-E2g8_Tc-Br11-E2g8-sp001564115
GB_GCA_001564115	GB_GCA_001564115-LKNG01000133.1_6	cd16443_LplA	144	2:265	LKNG01000133.1	3531	4370	+					GB_GCA_001564115_Archaea__Halobacteriota_Halobacteria_Halobacteriales_Natrialbaceae_Tc-Br11-E2g8_Tc-Br11-E2g8-sp001564115
GB_GCA_001564135	GB_GCA_001564135-LKNH01000013.1_12	cd16443_LplA	179	4:263	LKNH01000013.1	7346	8173	+					GB_GCA_001564135_Archaea__Halobacteriota_Halobacteria_Halobacteriales_Haloarculaceae_Halovenus_Halovenus-sp001564135
GB_GCA_001564135	GB_GCA_001564135-LKNH01000162.1_7	PRK05481_LipA	472	3:293	LKNH01000162.1	4722	5651	+					GB_GCA_001564135_Archaea__Halobacteriota_Halobacteria_Halobacteriales_Haloarculaceae_Halovenus_Halovenus-sp001564135
GB_GCA_001564205	GB_GCA_001564205-LKMY01000093.1_4	PRK05481_LipA	463	4:303	LKMY01000093.1	3530	4468	+					GB_GCA_001564205_Archaea__Halobacteriota_Halobacteria_Halobacteriales_Haloferacaceae_Halorubrum_Halorubrum-sp001564205
GB_GCA_001564255	GB_GCA_001564255-LKNC01000149.1_10	cd16443_LplA	145	3:265	LKNC01000149.1	5716	6552	+					GB_GCA_001564255_Archaea__Halobacteriota_Halobacteria_Halobacteriales_Natrialbaceae_Tc-Br11-E2g1_Tc-Br11-E2g1-sp001564255
GB_GCA_001564275	GB_GCA_001564275-LKND01000056.1_1	cd16443_LplA	145	6:264	LKND01000056.1	41	880	+					GB_GCA_001564275_Archaea__Halobacteriota_Halobacteria_Halobacteriales_Natrialbaceae_Tc-Br11_Tc-Br11-sp001564275
GB_GCA_001587575	GB_GCA_001587575-LNJC01000032.1_17	cd16443_LplA	207	1:241	LNJC01000032.1	12031	12759	+					GB_GCA_001587575_Archaea__Methanobacteriota_B_Thermococci_Methanofastidiosales_Methanofastidiosaceae_Methanofastidiosum_Methanofastidiosum-sp001587575
GB_GCA_001587575	GB_GCA_001587575-LNJC01000039.1_9	LipS1	216	10:271	LNJC01000039.1	5354	6172	+	GB_GCA_001587575_6				GB_GCA_001587575_Archaea__Methanobacteriota_B_Thermococci_Methanofastidiosales_Methanofastidiosaceae_Methanofastidiosum_Methanofastidiosum-sp001587575
GB_GCA_001587595	GB_GCA_001587595-LNJB01000005.1_47	cd16443_LplA	195	4:241	LNJB01000005.1	44458	45186	+					GB_GCA_001587595_Archaea__Methanobacteriota_B_Thermococci_Methanofastidiosales_Methanofastidiosaceae_Methanofastidiosum_Methanofastidiosum-sp001587595
GB_GCA_001587595	GB_GCA_001587595-LNJB01000014.1_24	LipS1	225	2:271	LNJB01000014.1	16661	17479	+	GB_GCA_001587595_3	Rbs	0.6875	0	GB_GCA_001587595_Archaea__Methanobacteriota_B_Thermococci_Methanofastidiosales_Methanofastidiosaceae_Methanofastidiosum_Methanofastidiosum-sp001587595
GB_GCA_001587595	GB_GCA_001587595-LNJB01000014.1_25	PF10437_LplB	31	4:82	LNJB01000014.1	17469	17741	+	GB_GCA_001587595_3	Rbs	0.6875	0	GB_GCA_001587595_Archaea__Methanobacteriota_B_Thermococci_Methanofastidiosales_Methanofastidiosaceae_Methanofastidiosum_Methanofastidiosum-sp001587595
GB_GCA_001587675	GB_GCA_001587675-LNGD01000035.1_2	cd16443_LplA	186	0:225	LNGD01000035.1	425	1111	+					GB_GCA_001587675_Archaea__Methanobacteriota_B_Thermococci_Methanofastidiosales_Methanofastidiosaceae_Methanofastidiosum_Methanofastidiosum-sp001587675
GB_GCA_001587675	GB_GCA_001587675-LNGD01000040.1_15	LipS1	232	8:271	LNGD01000040.1	9327	10145	+	GB_GCA_001587675_2				GB_GCA_001587675_Archaea__Methanobacteriota_B_Thermococci_Methanofastidiosales_Methanofastidiosaceae_Methanofastidiosum_Methanofastidiosum-sp001587675
GB_GCA_001587675	GB_GCA_001587675-LNGD01000040.1_16	PF10437_LplB	34	13:82	LNGD01000040.1	10135	10407	+	GB_GCA_001587675_2				GB_GCA_001587675_Archaea__Methanobacteriota_B_Thermococci_Methanofastidiosales_Methanofastidiosaceae_Methanofastidiosum_Methanofastidiosum-sp001587675
GB_GCA_001587715	GB_GCA_001587715-LNGC01000008.1_5	cd16443_LplA	172	0:244	LNGC01000008.1	6173	6913	+	GB_GCA_001587715_3				GB_GCA_001587715_Archaea__Methanobacteriota_B_Thermococci_Methanofastidiosales_Methanofastidiosaceae_Methanofastidiosum_Methanofastidiosum-sp001587715
GB_GCA_001587715	GB_GCA_001587715-LNGC01000042.1_12	cd16443_LplA	201	2:226	LNGC01000042.1	7764	8450	+					GB_GCA_001587715_Archaea__Methanobacteriota_B_Thermococci_Methanofastidiosales_Methanofastidiosaceae_Methanofastidiosum_Methanofastidiosum-sp001587715
GB_GCA_001587715	GB_GCA_001587715-LNGC01000049.1_20	PF10437_LplB	29	13:63	LNGC01000049.1	10758	11030	+	GB_GCA_001587715_6	Rbs	0.625	0	GB_GCA_001587715_Archaea__Methanobacteriota_B_Thermococci_Methanofastidiosales_Methanofastidiosaceae_Methanofastidiosum_Methanofastidiosum-sp001587715
GB_GCA_001593845	GB_GCA_001593845-LUCF01000014.1_6	LipS1	376	10:324	LUCF01000014.1	2466	3449	+	GB_GCA_001593845_2	LipSM,LipSA	0.666666666666667,0.666666666666667	1,1	GB_GCA_001593845_Archaea__Thermoproteota_Bathyarchaeia_B26-1_B26-1_B63_B63-sp001593845
GB_GCA_001593845	GB_GCA_001593845-LUCF01000014.1_10	LipS2	283	0:327	LUCF01000014.1	6370	7395	+	GB_GCA_001593845_2	LipSM,LipSA	0.666666666666667,0.666666666666667	1,1	GB_GCA_001593845_Archaea__Thermoproteota_Bathyarchaeia_B26-1_B26-1_B63_B63-sp001593845
GB_GCA_001593875	GB_GCA_001593875-LUCA01000070.1_4	LplA	286	36:348	LUCA01000070.1	3476	4579	+					GB_GCA_001593875_Archaea__Thermoproteota_Bathyarchaeia_TCS64_TCS64_B23_B23-sp001593875
GB_GCA_001593925	GB_GCA_001593925-LUCD01000013.1_12	PF10437_LplB	35	13:67	LUCD01000013.1	9603	9887	+	GB_GCA_001593925_3				GB_GCA_001593925_Archaea__Thermoproteota_Bathyarchaeia_B26-1_B26-1_B26-1_B26-1-sp001593925
GB_GCA_001593925	GB_GCA_001593925-LUCD01000013.1_13	MF02118_LipM	271	1:132	LUCD01000013.1	9890	10660	+	GB_GCA_001593925_3				GB_GCA_001593925_Archaea__Thermoproteota_Bathyarchaeia_B26-1_B26-1_B26-1_B26-1-sp001593925
GB_GCA_001593925	GB_GCA_001593925-LUCD01000033.1_6	LipS2	287	6:338	LUCD01000033.1	5323	6345	+	GB_GCA_001593925_4	LipSM,LipSA	0.666666666666667,0.666666666666667	1,1	GB_GCA_001593925_Archaea__Thermoproteota_Bathyarchaeia_B26-1_B26-1_B26-1_B26-1-sp001593925
GB_GCA_001593925	GB_GCA_001593925-LUCD01000033.1_7	LipS1	371	8:316	LUCD01000033.1	6458	7441	+	GB_GCA_001593925_4	LipSM,LipSA	0.666666666666667,0.666666666666667	1,1	GB_GCA_001593925_Archaea__Thermoproteota_Bathyarchaeia_B26-1_B26-1_B26-1_B26-1-sp001593925
GB_GCA_001593935	GB_GCA_001593935-LUCE01000002.1_60	LipS1	377	19:333	LUCE01000002.1	59912	60928	+	GB_GCA_001593935_1	LipSM,LipSA	0.666666666666667,0.666666666666667	1,1	GB_GCA_001593935_Archaea__Thermoproteota_Bathyarchaeia_B26-1_B26-1_B26-1_B26-1-sp001593935
GB_GCA_001593935	GB_GCA_001593935-LUCE01000002.1_62	LipS2	297	11:338	LUCE01000002.1	62816	63838	+	GB_GCA_001593935_1	LipSM,LipSA	0.666666666666667,0.666666666666667	1,1	GB_GCA_001593935_Archaea__Thermoproteota_Bathyarchaeia_B26-1_B26-1_B26-1_B26-1-sp001593935
GB_GCA_001593935	GB_GCA_001593935-LUCE01000006.1_47	PF10437_LplB	33	13:66	LUCE01000006.1	42679	42963	+	GB_GCA_001593935_2				GB_GCA_001593935_Archaea__Thermoproteota_Bathyarchaeia_B26-1_B26-1_B26-1_B26-1-sp001593935
GB_GCA_001593935	GB_GCA_001593935-LUCE01000006.1_48	MF02118_LipM	270	1:132	LUCE01000006.1	42966	43736	+	GB_GCA_001593935_2				GB_GCA_001593935_Archaea__Thermoproteota_Bathyarchaeia_B26-1_B26-1_B26-1_B26-1-sp001593935
GB_GCA_001595885	GB_GCA_001595885-LSSH01000020.1_2	LplA	195	1:239	LSSH01000020.1	938	1666	+					GB_GCA_001595885_Archaea__Thermoplasmatota_Thermoplasmata_SG8-5_SG8-5_SG8-5_SG8-5-sp001595885
GB_GCA_001595885	GB_GCA_001595885-LSSH01000087.1_7	LipS1	197	8:272	LSSH01000087.1	6398	7225	+					GB_GCA_001595885_Archaea__Thermoplasmatota_Thermoplasmata_SG8-5_SG8-5_SG8-5_SG8-5-sp001595885
GB_GCA_001595885	GB_GCA_001595885-LSSH01000105.1_9	LipS1	192	0:242	LSSH01000105.1	6334	7119	+					GB_GCA_001595885_Archaea__Thermoplasmatota_Thermoplasmata_SG8-5_SG8-5_SG8-5_SG8-5-sp001595885
GB_GCA_001595915	GB_GCA_001595915-LSSG01000072.1_3	MF02118_LipM	274	0:129	LSSG01000072.1	2147	2911	+	GB_GCA_001595915_4	LipAM	1.0	1	GB_GCA_001595915_Archaea__Thermoplasmatota_E2_DHVEG-1_DHVEG-1_SG8-52-3_SG8-52-3-sp001595915
GB_GCA_001595915	GB_GCA_001595915-LSSG01000072.1_5	PRK05481_LipA	494	1:279	LSSG01000072.1	3243	4088	+	GB_GCA_001595915_4	LipAM	1.0	1	GB_GCA_001595915_Archaea__Thermoplasmatota_E2_DHVEG-1_DHVEG-1_SG8-52-3_SG8-52-3-sp001595915
GB_GCA_001595915	GB_GCA_001595915-LSSG01000080.1_4	LplA	257	1:347	LSSG01000080.1	2871	3923	+	GB_GCA_001595915_6	mHdr	0.666666666666667	1	GB_GCA_001595915_Archaea__Thermoplasmatota_E2_DHVEG-1_DHVEG-1_SG8-52-3_SG8-52-3-sp001595915
GB_GCA_001595945	GB_GCA_001595945-LSSI01000041.1_8	MF02118_LipM	275	0:130	LSSI01000041.1	5342	6106	+	GB_GCA_001595945_4	LipAM	1.0	1	GB_GCA_001595945_Archaea__Thermoplasmatota_E2_DHVEG-1_DHVEG-1_SM1-50_SM1-50-sp001595945
GB_GCA_001595945	GB_GCA_001595945-LSSI01000041.1_9	PF10437_LplB	32	16:87	LSSI01000041.1	6103	6387	+	GB_GCA_001595945_4	LipAM	1.0	1	GB_GCA_001595945_Archaea__Thermoplasmatota_E2_DHVEG-1_DHVEG-1_SM1-50_SM1-50-sp001595945
GB_GCA_001595945	GB_GCA_001595945-LSSI01000041.1_10	PRK05481_LipA	485	1:278	LSSI01000041.1	6443	7288	+	GB_GCA_001595945_4	LipAM	1.0	1	GB_GCA_001595945_Archaea__Thermoplasmatota_E2_DHVEG-1_DHVEG-1_SM1-50_SM1-50-sp001595945
GB_GCA_001628485	GB_GCA_001628485-LURR01000029.1_7	PRK05481_LipA	439	36:331	LURR01000029.1	15005	16075	+	GB_GCA_001628485_5	LipAB	1.0	1	GB_GCA_001628485_Archaea__Thermoplasmatota_Poseidoniia_Poseidoniales_Thalassarchaeaceae_MGIIb-O3_MGIIb-O3-sp001628485
GB_GCA_001628485	GB_GCA_001628485-LURR01000029.1_12	cd16444_LipB	200	4:205	LURR01000029.1	21052	21705	+	GB_GCA_001628485_5	LipAB	1.0	1	GB_GCA_001628485_Archaea__Thermoplasmatota_Poseidoniia_Poseidoniales_Thalassarchaeaceae_MGIIb-O3_MGIIb-O3-sp001628485
GB_GCA_001629205	GB_GCA_001629205-LURV01000086.1_2	PRK05481_LipA	440	37:333	LURV01000086.1	995	2065	+	GB_GCA_001629205_2				GB_GCA_001629205_Archaea__Thermoplasmatota_Poseidoniia_Poseidoniales_Thalassarchaeaceae_MGIIb-O3_MGIIb-O3-sp001629205
GB_GCA_001629205	GB_GCA_001629205-LURV01000099.1_6	cd16444_LipB	202	0:213	LURV01000099.1	2720	3379	+					GB_GCA_001629205_Archaea__Thermoplasmatota_Poseidoniia_Poseidoniales_Thalassarchaeaceae_MGIIb-O3_MGIIb-O3-sp001629205
GB_GCA_001629235	GB_GCA_001629235-LUSA01000033.1_5	PF03099_Lpl-Lip-bpl	26	242:334	LUSA01000033.1	5271	6614	+					GB_GCA_001629235_Archaea__Thermoplasmatota_Poseidoniia_Poseidoniales_Thalassarchaeaceae_MGIIb-O3_MGIIb-O3-sp001629235
GB_GCA_001629235	GB_GCA_001629235-LUSA01000064.1_2	PRK05481_LipA	439	36:332	LUSA01000064.1	701	1795	+	GB_GCA_001629235_6				GB_GCA_001629235_Archaea__Thermoplasmatota_Poseidoniia_Poseidoniales_Thalassarchaeaceae_MGIIb-O3_MGIIb-O3-sp001629235
GB_GCA_001629255	GB_GCA_001629255-LURZ01000007.1_3	cd16444_LipB	206	1:206	LURZ01000007.1	1374	2027	+					GB_GCA_001629255_Archaea__Thermoplasmatota_Poseidoniia_Poseidoniales_Thalassarchaeaceae_MGIIb-O3_MGIIb-O3-sp001629255
GB_GCA_001629255	GB_GCA_001629255-LURZ01000013.1_4	PRK05481_LipA	440	33:332	LURZ01000013.1	2780	3874	+	GB_GCA_001629255_4				GB_GCA_001629255_Archaea__Thermoplasmatota_Poseidoniia_Poseidoniales_Thalassarchaeaceae_MGIIb-O3_MGIIb-O3-sp001629255
GB_GCA_001629255	GB_GCA_001629255-LURZ01000038.1_21	PF03099_Lpl-Lip-bpl	28	234:335	LURZ01000038.1	21838	23184	+					GB_GCA_001629255_Archaea__Thermoplasmatota_Poseidoniia_Poseidoniales_Thalassarchaeaceae_MGIIb-O3_MGIIb-O3-sp001629255
GB_GCA_001717015	GB_GCA_001717015-MAGV01000083.1_40	LipS1	205	14:274	MAGV01000083.1	29825	30664	+					GB_GCA_001717015_Archaea__Thermoproteota_Methanomethylicia_Methanomethylicales_Methanomethylicaceae_Methanosuratus_Methanosuratus-petracarbonis_A
GB_GCA_001717015	GB_GCA_001717015-MAGV01000083.1_41	PF10437_LplB	35	4:55	MAGV01000083.1	30696	30971	+					GB_GCA_001717015_Archaea__Thermoproteota_Methanomethylicia_Methanomethylicales_Methanomethylicaceae_Methanosuratus_Methanosuratus-petracarbonis_A
GB_GCA_001717015	GB_GCA_001717015-MAGV01000083.1_43	cd16443_LplA	219	1:199	MAGV01000083.1	31085	31732	+					GB_GCA_001717015_Archaea__Thermoproteota_Methanomethylicia_Methanomethylicales_Methanomethylicaceae_Methanosuratus_Methanosuratus-petracarbonis_A
GB_GCA_001717015	GB_GCA_001717015-MAGV01000083.1_44	LipS2	181	3:234	MAGV01000083.1	31729	32451	+					GB_GCA_001717015_Archaea__Thermoproteota_Methanomethylicia_Methanomethylicales_Methanomethylicaceae_Methanosuratus_Methanosuratus-petracarbonis_A
GB_GCA_001717025	GB_GCA_001717025-MAGU01000020.1_20	LipS1	215	12:272	MAGU01000020.1	15602	16429	+	GB_GCA_001717025_1	LipSA	0.666666666666667	1	GB_GCA_001717025_Archaea__Thermoproteota_Methanomethylicia_Methanomethylicales_Methanomethylicaceae_Methanomethylicus_Methanomethylicus-oleusabulum
GB_GCA_001717025	GB_GCA_001717025-MAGU01000020.1_22	cd16443_LplA	244	2:248	MAGU01000020.1	16697	17455	+	GB_GCA_001717025_1	LipSA	0.666666666666667	1	GB_GCA_001717025_Archaea__Thermoproteota_Methanomethylicia_Methanomethylicales_Methanomethylicaceae_Methanomethylicus_Methanomethylicus-oleusabulum
GB_GCA_001717035	GB_GCA_001717035-MAGT01000009.1_163	LipS1	215	14:272	MAGT01000009.1	141420	142247	+	GB_GCA_001717035_6	LplAB,LipSA,LipSAB	1.0,0.666666666666667,0.75	1,1,0	GB_GCA_001717035_Archaea__Thermoproteota_Methanomethylicia_Methanomethylicales_Methanomethylicaceae_Methanomethylicus_Methanomethylicus-mesodigestum
GB_GCA_001717035	GB_GCA_001717035-MAGT01000009.1_164	PF10437_LplB	28	6:83	MAGT01000009.1	142244	142513	+	GB_GCA_001717035_6	LplAB,LipSA,LipSAB	1.0,0.666666666666667,0.75	1,1,0	GB_GCA_001717035_Archaea__Thermoproteota_Methanomethylicia_Methanomethylicales_Methanomethylicaceae_Methanomethylicus_Methanomethylicus-mesodigestum
GB_GCA_001717035	GB_GCA_001717035-MAGT01000009.1_165	cd16443_LplA	242	2:230	MAGT01000009.1	142519	143277	+	GB_GCA_001717035_6	LplAB,LipSA,LipSAB	1.0,0.666666666666667,0.75	1,1,0	GB_GCA_001717035_Archaea__Thermoproteota_Methanomethylicia_Methanomethylicales_Methanomethylicaceae_Methanomethylicus_Methanomethylicus-mesodigestum
GB_GCA_001723845	GB_GCA_001723845-MCBE01000275.1_3	LipS2	442	5:353	MCBE01000275.1	416	1486	+	GB_GCA_001723845_8	LipSM,LipSA,LipSAB	0.666666666666667,1.0,0.75	1,1,1	GB_GCA_001723845_Archaea__Altiarchaeota_Altiarchaeia_IMC4_WOR-SM1-SCG_WOR-SM1-SCG_WOR-SM1-SCG-sp001723845
GB_GCA_001723845	GB_GCA_001723845-MCBE01000275.1_6	LplA	362	0:345	MCBE01000275.1	3923	5458	+	GB_GCA_001723845_8	LipSM,LipSA,LipSAB	0.666666666666667,1.0,0.75	1,1,1	GB_GCA_001723845_Archaea__Altiarchaeota_Altiarchaeia_IMC4_WOR-SM1-SCG_WOR-SM1-SCG_WOR-SM1-SCG-sp001723845
GB_GCA_001723845	GB_GCA_001723845-MCBE01000275.1_7	LipS1	378	5:326	MCBE01000275.1	5455	6450	+	GB_GCA_001723845_8	LipSM,LipSA,LipSAB	0.666666666666667,1.0,0.75	1,1,1	GB_GCA_001723845_Archaea__Altiarchaeota_Altiarchaeia_IMC4_WOR-SM1-SCG_WOR-SM1-SCG_WOR-SM1-SCG-sp001723845
GB_GCA_001723855	GB_GCA_001723855-MCBC01000156.1_3	LplA	178	1:239	MCBC01000156.1	1601	2461	+	GB_GCA_001723855_6	LipSA	0.666666666666667	1	GB_GCA_001723855_Archaea__Altiarchaeota_Altiarchaeia_IMC4_MCBC01_MCBC01_MCBC01-sp001723855
GB_GCA_001723855	GB_GCA_001723855-MCBC01000156.1_4	LipS2	445	4:355	MCBC01000156.1	2466	3539	+	GB_GCA_001723855_6	LipSA	0.666666666666667	1	GB_GCA_001723855_Archaea__Altiarchaeota_Altiarchaeia_IMC4_MCBC01_MCBC01_MCBC01-sp001723855
GB_GCA_001723855	GB_GCA_001723855-MCBC01000156.1_5	LplA	353	0:342	MCBC01000156.1	3541	5064	+	GB_GCA_001723855_6	LipSA	0.666666666666667	1	GB_GCA_001723855_Archaea__Altiarchaeota_Altiarchaeia_IMC4_MCBC01_MCBC01_MCBC01-sp001723855
GB_GCA_001723855	GB_GCA_001723855-MCBC01000159.1_14	LipS1	371	12:326	MCBC01000159.1	11918	12922	+					GB_GCA_001723855_Archaea__Altiarchaeota_Altiarchaeia_IMC4_MCBC01_MCBC01_MCBC01-sp001723855
GB_GCA_001761425	GB_GCA_001761425-CP012986.1_1214	cd16443_LplA	240	0:247	CP012986.1	1110431	1111180	+					GB_GCA_001761425_Archaea__Nanohaloarchaeota_Nanosalinia_Nanosalinales_Nanosalinaceae_Nanohalobium_Nanohalobium-sp001761425
GB_GCA_001761425	GB_GCA_001761425-CP012986.1_1215	PF10437_LplB	36	2:78	CP012986.1	1111173	1111460	+					GB_GCA_001761425_Archaea__Nanohaloarchaeota_Nanosalinia_Nanosalinales_Nanosalinaceae_Nanohalobium_Nanohalobium-sp001761425
GB_GCA_001761425	GB_GCA_001761425-CP012986.1_1216	LplA	167	0:246	CP012986.1	1111613	1112356	+					GB_GCA_001761425_Archaea__Nanohaloarchaeota_Nanosalinia_Nanosalinales_Nanosalinaceae_Nanohalobium_Nanohalobium-sp001761425
GB_GCA_001768965	GB_GCA_001768965-MEMY01000004.1_7	cd16444_LipB	292	5:212	MEMY01000004.1	4363	5019	+	GB_GCA_001768965_1	LipAB	1.0	1	GB_GCA_001768965_Archaea__Thermoproteota_Bathyarchaeia_40CM-2-53-6_FEN-987_FEN-987_FEN-987-sp001768965
GB_GCA_001768965	GB_GCA_001768965-MEMY01000004.1_12	PRK05481_LipA	502	11:305	MEMY01000004.1	9989	10921	+	GB_GCA_001768965_1	LipAB	1.0	1	GB_GCA_001768965_Archaea__Thermoproteota_Bathyarchaeia_40CM-2-53-6_FEN-987_FEN-987_FEN-987-sp001768965
GB_GCA_001768965	GB_GCA_001768965-MEMY01000052.1_49	cd16443_LplA	192	5:257	MEMY01000052.1	45604	46437	+					GB_GCA_001768965_Archaea__Thermoproteota_Bathyarchaeia_40CM-2-53-6_FEN-987_FEN-987_FEN-987-sp001768965
GB_GCA_001774245	GB_GCA_001774245-MEZF01000047.1_91	LplA	271	0:359	MEZF01000047.1	83136	84236	+					GB_GCA_001774245_Archaea__Thermoproteota_Bathyarchaeia_TCS64_TCS64_UBA8941_UBA8941-sp001774245
GB_GCA_001774245	GB_GCA_001774245-MEZF01000060.1_13	LplA	290	5:348	MEZF01000060.1	12369	13436	+	GB_GCA_001774245_4	mHdr	0.666666666666667	1	GB_GCA_001774245_Archaea__Thermoproteota_Bathyarchaeia_TCS64_TCS64_UBA8941_UBA8941-sp001774245
GB_GCA_001775955	GB_GCA_001775955-MEZD01000002.1_15	LplA	277	1:363	MEZD01000002.1	12040	13143	+					GB_GCA_001775955_Archaea__Thermoproteota_Bathyarchaeia_40CM-2-53-6_RBG-13-38-9_RBG-13-38-9_RBG-13-38-9-sp001775955
GB_GCA_001775955	GB_GCA_001775955-MEZD01000011.1_89	cd16443_LplA	201	1:249	MEZD01000011.1	86649	87407	+	GB_GCA_001775955_2				GB_GCA_001775955_Archaea__Thermoproteota_Bathyarchaeia_40CM-2-53-6_RBG-13-38-9_RBG-13-38-9_RBG-13-38-9-sp001775955
GB_GCA_001775955	GB_GCA_001775955-MEZD01000039.1_268	cd16443_LplA	285	6:257	MEZD01000039.1	259490	260269	+					GB_GCA_001775955_Archaea__Thermoproteota_Bathyarchaeia_40CM-2-53-6_RBG-13-38-9_RBG-13-38-9_RBG-13-38-9-sp001775955
GB_GCA_001775965	GB_GCA_001775965-MEZG01000036.1_6	cd16443_LplA	185	4:243	MEZG01000036.1	4240	4980	+	GB_GCA_001775965_3				GB_GCA_001775965_Archaea__Thermoproteota_Bathyarchaeia_TCS64_TCS64_RBG-16-57-9_RBG-16-57-9-sp001775965
GB_GCA_001775995	GB_GCA_001775995-MEZH01000004.1_49	PF10437_LplB	36	5:86	MEZH01000004.1	51004	51276	+					GB_GCA_001775995_Archaea__Thermoproteota_Bathyarchaeia_RBG-16-48-13_RBG-16-48-13_RBG-16-48-13_RBG-16-48-13-sp001775995
GB_GCA_001800675	GB_GCA_001800675-MGVW01000003.1_10	LplA	208	3:248	MGVW01000003.1	13331	14086	+					GB_GCA_001800675_Archaea__Thermoplasmatota_Thermoplasmata_UBA10834_UBA10834_COMBO-56-21_COMBO-56-21-sp001800675
GB_GCA_001800675	GB_GCA_001800675-MGVW01000005.1_43	LipS1	232	0:255	MGVW01000005.1	39898	40668	+					GB_GCA_001800675_Archaea__Thermoplasmatota_Thermoplasmata_UBA10834_UBA10834_COMBO-56-21_COMBO-56-21-sp001800675
GB_GCA_001800815	GB_GCA_001800815-MGWC01000055.1_22	LplA	212	3:248	MGWC01000055.1	21025	21780	+					GB_GCA_001800815_Archaea__Thermoplasmatota_Thermoplasmata_UBA10834_UBA10834_COMBO-56-21_COMBO-56-21-sp001800815
GB_GCA_001800815	GB_GCA_001800815-MGWC01000061.1_45	LipS1	257	10:280	MGWC01000061.1	43344	44189	+					GB_GCA_001800815_Archaea__Thermoplasmatota_Thermoplasmata_UBA10834_UBA10834_COMBO-56-21_COMBO-56-21-sp001800815
GB_GCA_001800825	GB_GCA_001800825-MGWD01000047.1_88	cd16444_LipB	295	19:225	MGWD01000047.1	72840	73577	+	GB_GCA_001800825_7				GB_GCA_001800825_Archaea__Thermoplasmatota_Thermoplasmata_RBG-16-68-12_RBG-16-68-12_RBG-16-68-12_RBG-16-68-12-sp001800825
GB_GCA_001800825	GB_GCA_001800825-MGWD01000056.1_42	PRK05481_LipA	345	2:210	MGWD01000056.1	36094	36759	+	GB_GCA_001800825_9				GB_GCA_001800825_Archaea__Thermoplasmatota_Thermoplasmata_RBG-16-68-12_RBG-16-68-12_RBG-16-68-12_RBG-16-68-12-sp001800825
GB_GCA_001856825	GB_GCA_001856825-ATMD01000001.1_29	cd16444_LipB	229	10:177	ATMD01000001.1	27932	28582	+	GB_GCA_001856825_1	LipAB,E123	1.0,0.666666666666667	1,1	GB_GCA_001856825_Archaea__Thermoplasmatota_Thermoplasmata_Thermoplasmatales_GCA-001856825_GCA-001856825_GCA-001856825-sp001856825
GB_GCA_001856825	GB_GCA_001856825-ATMD01000001.1_34	PRK05481_LipA	453	1:275	ATMD01000001.1	32991	33836	+	GB_GCA_001856825_1	LipAB,E123	1.0,0.666666666666667	1,1	GB_GCA_001856825_Archaea__Thermoplasmatota_Thermoplasmata_Thermoplasmatales_GCA-001856825_GCA-001856825_GCA-001856825-sp001856825
GB_GCA_001856825	GB_GCA_001856825-ATMD01000001.1_289	cd16444_LipB	233	4:210	ATMD01000001.1	287226	287882	+					GB_GCA_001856825_Archaea__Thermoplasmatota_Thermoplasmata_Thermoplasmatales_GCA-001856825_GCA-001856825_GCA-001856825-sp001856825
GB_GCA_001871415	GB_GCA_001871415-MNWW01000020.1_14	cd16443_LplA	269	7:269	MNWW01000020.1	15430	16245	+					GB_GCA_001871415_Archaea__Nanoarchaeota_Nanoarchaeia_Woesearchaeales_CG1-02-57-44_CG1-02-57-44_CG1-02-57-44-sp001871415
GB_GCA_001871535	GB_GCA_001871535-MNVF01000068.1_5	PRK05481_LipA	471	1:284	MNVF01000068.1	3429	4310	+	GB_GCA_001871535_2	LplAB	1.0	1	GB_GCA_001871535_Archaea__Micrarchaeota_Micrarchaeia_Anstonellales_UBA8471_UBA8471_UBA8471-sp001871535
GB_GCA_001871535	GB_GCA_001871535-MNVF01000068.1_6	PF10437_LplB	30	20:65	MNVF01000068.1	4307	4582	+	GB_GCA_001871535_2	LplAB	1.0	1	GB_GCA_001871535_Archaea__Micrarchaeota_Micrarchaeia_Anstonellales_UBA8471_UBA8471_UBA8471-sp001871535
GB_GCA_001871535	GB_GCA_001871535-MNVF01000068.1_7	cd16443_LplA	251	1:240	MNVF01000068.1	4583	5314	+	GB_GCA_001871535_2	LplAB	1.0	1	GB_GCA_001871535_Archaea__Micrarchaeota_Micrarchaeia_Anstonellales_UBA8471_UBA8471_UBA8471-sp001871535
GB_GCA_001875345	GB_GCA_001875345-MIZA01000025.1_9	PRK05481_LipA	439	4:297	MIZA01000025.1	6619	7545	+					GB_GCA_001875345_Archaea__Thermoplasmatota_Poseidoniia_MGIII_CG-Epi1_CG-Epi1_CG-Epi1-sp001875345
GB_GCA_001875345	GB_GCA_001875345-MIZA01000025.1_14	TIGR00214_LipB	125	5:210	MIZA01000025.1	12447	13088	+					GB_GCA_001875345_Archaea__Thermoplasmatota_Poseidoniia_MGIII_CG-Epi1_CG-Epi1_CG-Epi1-sp001875345
GB_GCA_001875365	GB_GCA_001875365-MIYX01000018.1_52	TIGR00214_LipB	125	8:209	MIYX01000018.1	49524	50165	+	GB_GCA_001875365_4	LipAB	1.0	1	GB_GCA_001875365_Archaea__Thermoplasmatota_Poseidoniia_MGIII_CG-Epi1_CG-Epi1_CG-Epi1-sp001875365
GB_GCA_001875365	GB_GCA_001875365-MIYX01000018.1_57	PRK05481_LipA	441	4:297	MIYX01000018.1	55049	55975	+	GB_GCA_001875365_4	LipAB	1.0	1	GB_GCA_001875365_Archaea__Thermoplasmatota_Poseidoniia_MGIII_CG-Epi1_CG-Epi1_CG-Epi1-sp001875365
GB_GCA_001875425	GB_GCA_001875425-MIYU01000001.1_198	PRK05481_LipA	252	6:177	MIYU01000001.1	211196	211729	+					GB_GCA_001875425_Archaea__Thermoplasmatota_Poseidoniia_MGIII_CG-Epi1_UBA102_UBA102-sp001875425
GB_GCA_001875425	GB_GCA_001875425-MIYU01000018.1_52	cd16444_LipB	255	1:208	MIYU01000018.1	53141	53800	+					GB_GCA_001875425_Archaea__Thermoplasmatota_Poseidoniia_MGIII_CG-Epi1_UBA102_UBA102-sp001875425
GB_GCA_001875425	GB_GCA_001875425-MIYU01000020.1_24	cd16444_LipB	191	8:210	MIYU01000020.1	21805	22446	+	GB_GCA_001875425_4	LipAB	1.0	1	GB_GCA_001875425_Archaea__Thermoplasmatota_Poseidoniia_MGIII_CG-Epi1_UBA102_UBA102-sp001875425
GB_GCA_001875425	GB_GCA_001875425-MIYU01000020.1_29	PRK05481_LipA	441	7:296	MIYU01000020.1	27369	28295	+	GB_GCA_001875425_4	LipAB	1.0	1	GB_GCA_001875425_Archaea__Thermoplasmatota_Poseidoniia_MGIII_CG-Epi1_UBA102_UBA102-sp001875425
GB_GCA_001918745	GB_GCA_001918745-MNGN01000054.1_9	PF10437_LplB	32	14:85	MNGN01000054.1	8866	9150	+	GB_GCA_001918745_3	LplAB	1.0	1	GB_GCA_001918745_Archaea__Thermoproteota_Bathyarchaeia_40CM-2-53-6_40CM-2-53-6_40CM-2-53-6_40CM-2-53-6-sp001918745
GB_GCA_001918745	GB_GCA_001918745-MNGN01000054.1_10	cd16443_LplA	251	1:252	MNGN01000054.1	9153	9920	+	GB_GCA_001918745_3	LplAB	1.0	1	GB_GCA_001918745_Archaea__Thermoproteota_Bathyarchaeia_40CM-2-53-6_40CM-2-53-6_40CM-2-53-6_40CM-2-53-6-sp001918745
GB_GCA_001919285	GB_GCA_001919285-MNHO01000022.1_32	cd16443_LplA	246	1:252	MNHO01000022.1	26952	27719	+	GB_GCA_001919285_1	LplAB	1.0	1	GB_GCA_001919285_Archaea__Thermoproteota_Bathyarchaeia_40CM-2-53-6_40CM-2-53-6_40CM-2-53-6_40CM-2-53-6-sp001919285
GB_GCA_001919285	GB_GCA_001919285-MNHO01000022.1_33	PF10437_LplB	25	20:73	MNHO01000022.1	27719	28030	+	GB_GCA_001919285_1	LplAB	1.0	1	GB_GCA_001919285_Archaea__Thermoproteota_Bathyarchaeia_40CM-2-53-6_40CM-2-53-6_40CM-2-53-6_40CM-2-53-6-sp001919285
GB_GCA_001940645	GB_GCA_001940645-MDVS01000007.1_4	cd16443_LplA	192	1:263	MDVS01000007.1	2704	3513	+					GB_GCA_001940645_Archaea__Asgardarchaeota_Heimdallarchaeia_Hodarchaeales_LC-3_LC-3_LC-3-sp001940645
GB_GCA_001940645	GB_GCA_001940645-MDVS01000041.1_3	PRK05481_LipA	473	7:295	MDVS01000041.1	1614	2534	+					GB_GCA_001940645_Archaea__Asgardarchaeota_Heimdallarchaeia_Hodarchaeales_LC-3_LC-3_LC-3-sp001940645
GB_GCA_001940645	GB_GCA_001940645-MDVS01000092.1_7	cd16443_LplA	172	5:253	MDVS01000092.1	7883	8683	+	GB_GCA_001940645_11				GB_GCA_001940645_Archaea__Asgardarchaeota_Heimdallarchaeia_Hodarchaeales_LC-3_LC-3_LC-3-sp001940645
GB_GCA_001940655	GB_GCA_001940655-MBAA01000160.1_9	MF02118_LipM	215	0:132	MBAA01000160.1	5206	5988	+	GB_GCA_001940655_6	LipSM	0.666666666666667	1	GB_GCA_001940655_Archaea__Asgardarchaeota_Lokiarchaeia_CR-4_CR-4_CR-4_CR-4-sp001940655
GB_GCA_001940655	GB_GCA_001940655-MBAA01000160.1_10	LipS1	270	55:326	MBAA01000160.1	6009	7022	+	GB_GCA_001940655_6	LipSM	0.666666666666667	1	GB_GCA_001940655_Archaea__Asgardarchaeota_Lokiarchaeia_CR-4_CR-4_CR-4_CR-4-sp001940655
GB_GCA_001940665	GB_GCA_001940665-MDVT01000006.1_36	LipS2	475	13:353	MDVT01000006.1	30224	31297	+					GB_GCA_001940665_Archaea__Asgardarchaeota_Odinarchaeia_Odinarchaeales_LCB-4_LCB-4_LCB-4-sp001940665
GB_GCA_001940665	GB_GCA_001940665-MDVT01000007.1_203	LipS2	254	2:324	MDVT01000007.1	222500	223489	+	GB_GCA_001940665_2	LplAB,LipSM,LipSA,LipSAB	1.0,0.666666666666667,1.0,1.0	1,1,1,0	GB_GCA_001940665_Archaea__Asgardarchaeota_Odinarchaeia_Odinarchaeales_LCB-4_LCB-4_LCB-4-sp001940665
GB_GCA_001940665	GB_GCA_001940665-MDVT01000007.1_204	cd16443_LplA	257	0:223	MDVT01000007.1	223486	224250	+	GB_GCA_001940665_2	LplAB,LipSM,LipSA,LipSAB	1.0,0.666666666666667,1.0,1.0	1,1,1,0	GB_GCA_001940665_Archaea__Asgardarchaeota_Odinarchaeia_Odinarchaeales_LCB-4_LCB-4_LCB-4-sp001940665
GB_GCA_001940665	GB_GCA_001940665-MDVT01000007.1_205	PF10437_LplB	34	13:84	MDVT01000007.1	224255	224539	+	GB_GCA_001940665_2	LplAB,LipSM,LipSA,LipSAB	1.0,0.666666666666667,1.0,1.0	1,1,1,0	GB_GCA_001940665_Archaea__Asgardarchaeota_Odinarchaeia_Odinarchaeales_LCB-4_LCB-4_LCB-4-sp001940665
GB_GCA_001940665	GB_GCA_001940665-MDVT01000007.1_206	LipS1	264	57:327	MDVT01000007.1	224536	225552	+	GB_GCA_001940665_2	LplAB,LipSM,LipSA,LipSAB	1.0,0.666666666666667,1.0,1.0	1,1,1,0	GB_GCA_001940665_Archaea__Asgardarchaeota_Odinarchaeia_Odinarchaeales_LCB-4_LCB-4_LCB-4-sp001940665
GB_GCA_001940665	GB_GCA_001940665-MDVT01000007.1_1245	LipS1	357	17:326	MDVT01000007.1	1173801	1174784	+					GB_GCA_001940665_Archaea__Asgardarchaeota_Odinarchaeia_Odinarchaeales_LCB-4_LCB-4_LCB-4-sp001940665
GB_GCA_001940665	GB_GCA_001940665-MDVT01000007.1_1246	cd16443_LplA	341	2:511	MDVT01000007.1	1174869	1176434	+					GB_GCA_001940665_Archaea__Asgardarchaeota_Odinarchaeia_Odinarchaeales_LCB-4_LCB-4_LCB-4-sp001940665
GB_GCA_001940705	GB_GCA_001940705-MEHG01000008.1_2	cd16443_LplA	191	0:262	MEHG01000008.1	1678	2472	+					GB_GCA_001940705_Archaea__Asgardarchaeota_Thorarchaeia_Thorarchaeales_Thorarchaeaceae_SMTZ1-45_SMTZ1-45-sp001940705
GB_GCA_001940705	GB_GCA_001940705-MEHG01000015.1_13	LipS2	230	2:319	MEHG01000015.1	9657	10637	+	GB_GCA_001940705_2	LplAB,LipSA,LipSAB	1.0,0.666666666666667,0.75	1,1,0	GB_GCA_001940705_Archaea__Asgardarchaeota_Thorarchaeia_Thorarchaeales_Thorarchaeaceae_SMTZ1-45_SMTZ1-45-sp001940705
GB_GCA_001940705	GB_GCA_001940705-MEHG01000015.1_14	cd16443_LplA	259	2:254	MEHG01000015.1	10638	11405	+	GB_GCA_001940705_2	LplAB,LipSA,LipSAB	1.0,0.666666666666667,0.75	1,1,0	GB_GCA_001940705_Archaea__Asgardarchaeota_Thorarchaeia_Thorarchaeales_Thorarchaeaceae_SMTZ1-45_SMTZ1-45-sp001940705
GB_GCA_001940705	GB_GCA_001940705-MEHG01000015.1_15	PF10437_LplB	41	6:85	MEHG01000015.1	11411	11692	+	GB_GCA_001940705_2	LplAB,LipSA,LipSAB	1.0,0.666666666666667,0.75	1,1,0	GB_GCA_001940705_Archaea__Asgardarchaeota_Thorarchaeia_Thorarchaeales_Thorarchaeaceae_SMTZ1-45_SMTZ1-45-sp001940705
GB_GCA_001940705	GB_GCA_001940705-MEHG01000103.1_2	LplA	283	4:363	MEHG01000103.1	483	1577	+					GB_GCA_001940705_Archaea__Asgardarchaeota_Thorarchaeia_Thorarchaeales_Thorarchaeaceae_SMTZ1-45_SMTZ1-45-sp001940705
GB_GCA_001940705	GB_GCA_001940705-MEHG01000191.1_2	LipS1	326	19:332	MEHG01000191.1	265	1272	+					GB_GCA_001940705_Archaea__Asgardarchaeota_Thorarchaeia_Thorarchaeales_Thorarchaeaceae_SMTZ1-45_SMTZ1-45-sp001940705
GB_GCA_001940725	GB_GCA_001940725-MDVR01000001.1_9	cd16444_LipB	207	24:238	MDVR01000001.1	10547	11278	+	GB_GCA_001940725_1				GB_GCA_001940725_Archaea__Asgardarchaeota_Heimdallarchaeia_UBA460_Kariarchaeaceae_LC-2_LC-2-sp001940725
GB_GCA_001940725	GB_GCA_001940725-MDVR01000054.1_26	PRK05481_LipA	462	10:291	MDVR01000054.1	26274	27182	+	GB_GCA_001940725_9				GB_GCA_001940725_Archaea__Asgardarchaeota_Heimdallarchaeia_UBA460_Kariarchaeaceae_LC-2_LC-2-sp001940725
GB_GCA_001940725	GB_GCA_001940725-MDVR01000066.1_47	PF03099_Lpl-Lip-bpl	26	1:92	MDVR01000066.1	47117	47659	+	GB_GCA_001940725_10				GB_GCA_001940725_Archaea__Asgardarchaeota_Heimdallarchaeia_UBA460_Kariarchaeaceae_LC-2_LC-2-sp001940725
GB_GCA_001940725	GB_GCA_001940725-MDVR01000095.1_11	cd16443_LplA	140	12:170	MDVR01000095.1	9293	9853	+					GB_GCA_001940725_Archaea__Asgardarchaeota_Heimdallarchaeia_UBA460_Kariarchaeaceae_LC-2_LC-2-sp001940725
GB_GCA_001940725	GB_GCA_001940725-MDVR01000154.1_3	PF03099_Lpl-Lip-bpl	37	25:71	MDVR01000154.1	376	729	+	GB_GCA_001940725_11				GB_GCA_001940725_Archaea__Asgardarchaeota_Heimdallarchaeia_UBA460_Kariarchaeaceae_LC-2_LC-2-sp001940725
GB_GCA_002009975	GB_GCA_002009975-MTLP01000007.1_109	LipS1	241	23:288	MTLP01000007.1	101146	102015	+	GB_GCA_002009975_2	LipSA	0.666666666666667	1	GB_GCA_002009975_Archaea__Methanobacteriota_B_Thermococci_Thermococcales_Thermococcaceae_Thermococcus_C_Thermococcus_C-sp002009975
GB_GCA_002009975	GB_GCA_002009975-MTLP01000007.1_110	cd16443_LplA	237	9:246	MTLP01000007.1	101997	102746	+	GB_GCA_002009975_2	LipSA	0.666666666666667	1	GB_GCA_002009975_Archaea__Methanobacteriota_B_Thermococci_Thermococcales_Thermococcaceae_Thermococcus_C_Thermococcus_C-sp002009975
GB_GCA_002009975	GB_GCA_002009975-MTLP01000009.1_137	PF10437_LplB	32	5:63	MTLP01000009.1	115977	116264	+					GB_GCA_002009975_Archaea__Methanobacteriota_B_Thermococci_Thermococcales_Thermococcaceae_Thermococcus_C_Thermococcus_C-sp002009975
GB_GCA_002009975	GB_GCA_002009975-MTLP01000032.1_12	LipS2	237	2:313	MTLP01000032.1	10996	11943	+					GB_GCA_002009975_Archaea__Methanobacteriota_B_Thermococci_Thermococcales_Thermococcaceae_Thermococcus_C_Thermococcus_C-sp002009975
GB_GCA_002009975	GB_GCA_002009975-MTLP01000042.1_290	cd16443_LplA	209	3:256	MTLP01000042.1	247137	247934	+	GB_GCA_002009975_6				GB_GCA_002009975_Archaea__Methanobacteriota_B_Thermococci_Thermococcales_Thermococcaceae_Thermococcus_C_Thermococcus_C-sp002009975
GB_GCA_002010305	GB_GCA_002010305-MTND01000008.1_63	LplA	244	1:350	MTND01000008.1	60826	61887	+					GB_GCA_002010305_Archaea__Halobacteriota_Archaeoglobi_Archaeoglobales_JdFR-42_JdFR-42_JdFR-42-sp002010305
GB_GCA_002010925	GB_GCA_002010925-MTLR01000133.1_6	LipS2	283	1:315	MTLR01000133.1	3761	4729	+					GB_GCA_002010925_Archaea__Thermoproteota_Bathyarchaeia_B26-1_UBA233_UBA233_UBA233-sp002010925
GB_GCA_002010925	GB_GCA_002010925-MTLR01000198.1_3	LipS1	370	19:332	MTLR01000198.1	2348	3373	+					GB_GCA_002010925_Archaea__Thermoproteota_Bathyarchaeia_B26-1_UBA233_UBA233_UBA233-sp002010925
GB_GCA_002011035	GB_GCA_002011035-MTLY01000002.1_80	cd16443_LplA	221	2:258	MTLY01000002.1	74444	75226	+	GB_GCA_002011035_2				GB_GCA_002011035_Archaea__Thermoproteota_Bathyarchaeia_B25_B25_JdFR-11_JdFR-11-sp002011035
GB_GCA_002011035	GB_GCA_002011035-MTLY01000008.1_45	LipS1	365	19:334	MTLY01000008.1	34961	36001	+	GB_GCA_002011035_7	LplAB,LipSM,LipSA,LipSAB	1.0,0.666666666666667,1.0,1.0	1,1,1,0	GB_GCA_002011035_Archaea__Thermoproteota_Bathyarchaeia_B25_B25_JdFR-11_JdFR-11-sp002011035
GB_GCA_002011035	GB_GCA_002011035-MTLY01000008.1_46	PF10437_LplB	33	14:60	MTLY01000008.1	36031	36324	+	GB_GCA_002011035_7	LplAB,LipSM,LipSA,LipSAB	1.0,0.666666666666667,1.0,1.0	1,1,1,0	GB_GCA_002011035_Archaea__Thermoproteota_Bathyarchaeia_B25_B25_JdFR-11_JdFR-11-sp002011035
GB_GCA_002011035	GB_GCA_002011035-MTLY01000008.1_47	cd16443_LplA	270	4:252	MTLY01000008.1	36331	37101	+	GB_GCA_002011035_7	LplAB,LipSM,LipSA,LipSAB	1.0,0.666666666666667,1.0,1.0	1,1,1,0	GB_GCA_002011035_Archaea__Thermoproteota_Bathyarchaeia_B25_B25_JdFR-11_JdFR-11-sp002011035
GB_GCA_002011035	GB_GCA_002011035-MTLY01000008.1_48	LipS2	264	3:330	MTLY01000008.1	37171	38190	+	GB_GCA_002011035_7	LplAB,LipSM,LipSA,LipSAB	1.0,0.666666666666667,1.0,1.0	1,1,1,0	GB_GCA_002011035_Archaea__Thermoproteota_Bathyarchaeia_B25_B25_JdFR-11_JdFR-11-sp002011035
GB_GCA_002011035	GB_GCA_002011035-MTLY01000009.1_23	LplA	363	13:362	MTLY01000009.1	22162	23757	+					GB_GCA_002011035_Archaea__Thermoproteota_Bathyarchaeia_B25_B25_JdFR-11_JdFR-11-sp002011035
GB_GCA_002011035	GB_GCA_002011035-MTLY01000009.1_24	LipS1	384	14:330	MTLY01000009.1	23750	24748	+					GB_GCA_002011035_Archaea__Thermoproteota_Bathyarchaeia_B25_B25_JdFR-11_JdFR-11-sp002011035
GB_GCA_002011035	GB_GCA_002011035-MTLY01000009.1_25	LipS2	443	28:378	MTLY01000009.1	24757	25959	+					GB_GCA_002011035_Archaea__Thermoproteota_Bathyarchaeia_B25_B25_JdFR-11_JdFR-11-sp002011035
GB_GCA_002011075	GB_GCA_002011075-MTMA01000001.1_464	PRK05481_LipA	475	6:286	MTMA01000001.1	423026	423913	+	GB_GCA_002011075_4	LipAB	1.0	1	GB_GCA_002011075_Archaea__Thermoproteota_Nitrososphaeria_Geothermarchaeales_JDFR-13_JdFR-13_JdFR-13-sp002011075
GB_GCA_002011075	GB_GCA_002011075-MTMA01000001.1_465	cd16444_LipB	297	0:202	MTMA01000001.1	423905	424549	+	GB_GCA_002011075_4	LipAB	1.0	1	GB_GCA_002011075_Archaea__Thermoproteota_Nitrososphaeria_Geothermarchaeales_JDFR-13_JdFR-13_JdFR-13-sp002011075
GB_GCA_002011075	GB_GCA_002011075-MTMA01000002.1_444	LipS2	447	8:359	MTMA01000002.1	454941	456038	+	GB_GCA_002011075_9	LipSM,LipSA,LipSAB	0.666666666666667,1.0,0.75	1,0,0	GB_GCA_002011075_Archaea__Thermoproteota_Nitrososphaeria_Geothermarchaeales_JDFR-13_JdFR-13_JdFR-13-sp002011075
GB_GCA_002011075	GB_GCA_002011075-MTMA01000002.1_445	LipS1	377	14:327	MTMA01000002.1	456055	457059	+	GB_GCA_002011075_9	LipSM,LipSA,LipSAB	0.666666666666667,1.0,0.75	1,0,0	GB_GCA_002011075_Archaea__Thermoproteota_Nitrososphaeria_Geothermarchaeales_JDFR-13_JdFR-13_JdFR-13-sp002011075
GB_GCA_002011075	GB_GCA_002011075-MTMA01000002.1_446	cd16443_LplA	363	2:513	MTMA01000002.1	457056	458642	+	GB_GCA_002011075_9	LipSM,LipSA,LipSAB	0.666666666666667,1.0,0.75	1,0,0	GB_GCA_002011075_Archaea__Thermoproteota_Nitrososphaeria_Geothermarchaeales_JDFR-13_JdFR-13_JdFR-13-sp002011075
GB_GCA_002011085	GB_GCA_002011085-MTMB01000001.1_415	PRK05481_LipA	490	4:286	MTMB01000001.1	427540	428418	+	GB_GCA_002011085_2	LipAB	1.0	1	GB_GCA_002011085_Archaea__Thermoproteota_Nitrososphaeria_Geothermarchaeales_JDFR-13_JDFR-14_JDFR-14-sp002011085
GB_GCA_002011085	GB_GCA_002011085-MTMB01000001.1_417	cd16444_LipB	271	1:205	MTMB01000001.1	429781	430458	+	GB_GCA_002011085_2	LipAB	1.0	1	GB_GCA_002011085_Archaea__Thermoproteota_Nitrososphaeria_Geothermarchaeales_JDFR-13_JDFR-14_JDFR-14-sp002011085
GB_GCA_002011125	GB_GCA_002011125-MTMF01000001.1_399	PRK05481_LipA	459	10:293	MTMF01000001.1	361377	362273	+	GB_GCA_002011125_4				GB_GCA_002011125_Archaea__Hydrothermarchaeota_Hydrothermarchaeia_Hydrothermarchaeales_Hydrothermarchaeaceae_Hydrothermarchaeum_Hydrothermarchaeum-profundi
GB_GCA_002011125	GB_GCA_002011125-MTMF01000016.1_29	PF10437_LplB	31	6:87	MTMF01000016.1	25992	26276	+	GB_GCA_002011125_11	LplAB	1.0	1	GB_GCA_002011125_Archaea__Hydrothermarchaeota_Hydrothermarchaeia_Hydrothermarchaeales_Hydrothermarchaeaceae_Hydrothermarchaeum_Hydrothermarchaeum-profundi
GB_GCA_002011125	GB_GCA_002011125-MTMF01000016.1_30	cd16443_LplA	272	0:245	MTMF01000016.1	26273	27019	+	GB_GCA_002011125_11	LplAB	1.0	1	GB_GCA_002011125_Archaea__Hydrothermarchaeota_Hydrothermarchaeia_Hydrothermarchaeales_Hydrothermarchaeaceae_Hydrothermarchaeum_Hydrothermarchaeum-profundi
GB_GCA_002011235	GB_GCA_002011235-MTMO01000002.1_71	PF10437_LplB	30	13:86	MTMO01000002.1	60794	61072	+	GB_GCA_002011235_1	LplAB	1.0	1	GB_GCA_002011235_Archaea__Halobacteriota_Archaeoglobi_Archaeoglobales_Archaeoglobaceae_Archaeoglobus_A_Archaeoglobus_A-sp002011235
GB_GCA_002011235	GB_GCA_002011235-MTMO01000002.1_72	cd16443_LplA	248	2:249	MTMO01000002.1	61072	61887	+	GB_GCA_002011235_1	LplAB	1.0	1	GB_GCA_002011235_Archaea__Halobacteriota_Archaeoglobi_Archaeoglobales_Archaeoglobaceae_Archaeoglobus_A_Archaeoglobus_A-sp002011235
GB_GCA_002011395	GB_GCA_002011395-MTNG01000112.1_6	PF10437_LplB	29	21:77	MTNG01000112.1	6592	6888	+	GB_GCA_002011395_7	LplAB	1.0	1	GB_GCA_002011395_Archaea__Thermoplasmatota_Thermoplasmata_Aciduliprofundales_JdFR-45_JdFR-45_JdFR-45-sp002011395
GB_GCA_002011395	GB_GCA_002011395-MTNG01000112.1_7	cd16443_LplA	266	1:233	MTNG01000112.1	6857	7564	+	GB_GCA_002011395_7	LplAB	1.0	1	GB_GCA_002011395_Archaea__Thermoplasmatota_Thermoplasmata_Aciduliprofundales_JdFR-45_JdFR-45_JdFR-45-sp002011395
GB_GCA_002067045	GB_GCA_002067045-MVPZ01000050.1_2	PRK05481_LipA	433	4:284	MVPZ01000050.1	514	1383	+	GB_GCA_002067045_3				GB_GCA_002067045_Archaea__Thermoplasmatota_Thermoplasmata_Methanomassiliicoccales_UBA472_UBA472_UBA472-sp002067045
GB_GCA_002067045	GB_GCA_002067045-MVPZ01000110.1_3	LplA	184	1:237	MVPZ01000110.1	2040	2768	+					GB_GCA_002067045_Archaea__Thermoplasmatota_Thermoplasmata_Methanomassiliicoccales_UBA472_UBA472_UBA472-sp002067045
GB_GCA_002067045	GB_GCA_002067045-MVPZ01000118.1_3	PRK05481_LipA	438	7:286	MVPZ01000118.1	2054	2935	+	GB_GCA_002067045_9				GB_GCA_002067045_Archaea__Thermoplasmatota_Thermoplasmata_Methanomassiliicoccales_UBA472_UBA472_UBA472-sp002067045
GB_GCA_002067045	GB_GCA_002067045-MVPZ01000118.1_7	cd16443_LplA	252	3:250	MVPZ01000118.1	6178	6933	+	GB_GCA_002067045_9				GB_GCA_002067045_Archaea__Thermoplasmatota_Thermoplasmata_Methanomassiliicoccales_UBA472_UBA472_UBA472-sp002067045
GB_GCA_002067045	GB_GCA_002067045-MVPZ01000164.1_4	cd16443_LplA	193	1:238	MVPZ01000164.1	5553	6287	+					GB_GCA_002067045_Archaea__Thermoplasmatota_Thermoplasmata_Methanomassiliicoccales_UBA472_UBA472_UBA472-sp002067045
GB_GCA_002067315	GB_GCA_002067315-MVRA01000002.1_44	PRK05481_LipA	403	5:261	MVRA01000002.1	41854	42639	+					GB_GCA_002067315_Archaea__Halobacteriota_Methanocellia_Methanocellales_Methanocellaceae_Methanocella_A_Methanocella_A-sp002067315
GB_GCA_002067315	GB_GCA_002067315-MVRA01000047.1_8	cd16443_LplA	217	6:239	MVRA01000047.1	6128	6859	+					GB_GCA_002067315_Archaea__Halobacteriota_Methanocellia_Methanocellales_Methanocellaceae_Methanocella_A_Methanocella_A-sp002067315
GB_GCA_002067635	GB_GCA_002067635-MVRB01000108.1_8	cd16443_LplA	240	0:245	MVRB01000108.1	3577	4323	+					GB_GCA_002067635_Archaea__Thermoplasmatota_Thermoplasmata_Methanomassiliicoccales_Methanomassiliicoccaceae_UBA6_UBA6-sp002067635
GB_GCA_002067635	GB_GCA_002067635-MVRB01000167.1_7	LipS1	207	10:274	MVRB01000167.1	5584	6414	+					GB_GCA_002067635_Archaea__Thermoplasmatota_Thermoplasmata_Methanomassiliicoccales_Methanomassiliicoccaceae_UBA6_UBA6-sp002067635
GB_GCA_002067635	GB_GCA_002067635-MVRB01000214.1_9	LplA	190	1:237	MVRB01000214.1	7729	8457	+					GB_GCA_002067635_Archaea__Thermoplasmatota_Thermoplasmata_Methanomassiliicoccales_Methanomassiliicoccaceae_UBA6_UBA6-sp002067635
GB_GCA_002067865	GB_GCA_002067865-MVRC01000013.1_297	cd16443_LplA	231	4:248	MVRC01000013.1	295156	295911	+	GB_GCA_002067865_4				GB_GCA_002067865_Archaea__Thermoplasmatota_Thermoplasmata_Methanomassiliicoccales_UBA472_MVRC01_MVRC01-sp002067865
GB_GCA_002067865	GB_GCA_002067865-MVRC01000013.1_301	PRK05481_LipA	423	5:288	MVRC01000013.1	299213	300103	+	GB_GCA_002067865_4				GB_GCA_002067865_Archaea__Thermoplasmatota_Thermoplasmata_Methanomassiliicoccales_UBA472_MVRC01_MVRC01-sp002067865
GB_GCA_002067865	GB_GCA_002067865-MVRC01000015.1_102	LplA	179	0:232	MVRC01000015.1	100079	100786	+					GB_GCA_002067865_Archaea__Thermoplasmatota_Thermoplasmata_Methanomassiliicoccales_UBA472_MVRC01_MVRC01-sp002067865
GB_GCA_002083985	GB_GCA_002083985-MTER01000014.1_11	LipS2	447	6:350	MTER01000014.1	11814	12872	+	GB_GCA_002083985_1	LipSM,LipSA,LipSAB	0.666666666666667,1.0,0.75	1,1,1	GB_GCA_002083985_Archaea__Altiarchaeota_Altiarchaeia_Altiarchaeales_Altiarchaeaceae_Altiarchaeum_Altiarchaeum-sp002083985
GB_GCA_002083985	GB_GCA_002083985-MTER01000014.1_12	cd16443_LplA	384	0:503	MTER01000014.1	12895	14436	+	GB_GCA_002083985_1	LipSM,LipSA,LipSAB	0.666666666666667,1.0,0.75	1,1,1	GB_GCA_002083985_Archaea__Altiarchaeota_Altiarchaeia_Altiarchaeales_Altiarchaeaceae_Altiarchaeum_Altiarchaeum-sp002083985
GB_GCA_002083985	GB_GCA_002083985-MTER01000014.1_14	LipS1	373	27:330	MTER01000014.1	15481	16494	+	GB_GCA_002083985_1	LipSM,LipSA,LipSAB	0.666666666666667,1.0,0.75	1,1,1	GB_GCA_002083985_Archaea__Altiarchaeota_Altiarchaeia_Altiarchaeales_Altiarchaeaceae_Altiarchaeum_Altiarchaeum-sp002083985
GB_GCA_002170315	GB_GCA_002170315-NHFA02000052.1_27	PRK05481_LipA	431	15:319	NHFA02000052.1	36804	37832	+					GB_GCA_002170315_Archaea__Thermoplasmatota_Poseidoniia_Poseidoniales_Poseidoniaceae_MGIIa-L1_MGIIa-L1-sp002170315
GB_GCA_002170775	GB_GCA_002170775-NHIP02000002.1_63	PRK05481_LipA	428	15:314	NHIP02000002.1	84702	85727	+	GB_GCA_002170775_1	LipAB	1.0	1	GB_GCA_002170775_Archaea__Thermoplasmatota_Poseidoniia_Poseidoniales_Thalassarchaeaceae_MGIIb-N1_MGIIb-N1-sp002170775
GB_GCA_002170775	GB_GCA_002170775-NHIP02000002.1_68	cd16444_LipB	194	5:203	NHIP02000002.1	90716	91384	+	GB_GCA_002170775_1	LipAB	1.0	1	GB_GCA_002170775_Archaea__Thermoplasmatota_Poseidoniia_Poseidoniales_Thalassarchaeaceae_MGIIb-N1_MGIIb-N1-sp002170775
GB_GCA_002171315	GB_GCA_002171315-NHFS02000004.1_10	PF03099_Lpl-Lip-bpl	42	242:366	NHFS02000004.1	6631	8049	+					GB_GCA_002171315_Archaea__Thermoplasmatota_Poseidoniia_Poseidoniales_Poseidoniaceae_MGIIa-L2_MGIIa-L2-sp002171315
GB_GCA_002171315	GB_GCA_002171315-NHFS02000041.1_3	cd16444_LipB	195	3:201	NHFS02000041.1	826	1443	+					GB_GCA_002171315_Archaea__Thermoplasmatota_Poseidoniia_Poseidoniales_Poseidoniaceae_MGIIa-L2_MGIIa-L2-sp002171315
GB_GCA_002171315	GB_GCA_002171315-NHFS02000080.1_4	PRK05481_LipA	441	5:311	NHFS02000080.1	13011	14024	+	GB_GCA_002171315_2				GB_GCA_002171315_Archaea__Thermoplasmatota_Poseidoniia_Poseidoniales_Poseidoniaceae_MGIIa-L2_MGIIa-L2-sp002171315
GB_GCA_002172185	GB_GCA_002172185-NHHW01000001.1_42	PRK05481_LipA	429	5:299	NHHW01000001.1	74308	75297	+	GB_GCA_002172185_1	LipAB	1.0	1	GB_GCA_002172185_Archaea__Thermoplasmatota_Poseidoniia_Poseidoniales_Thalassarchaeaceae_MGIIb-O3_MGIIb-O3-sp002172185
GB_GCA_002172185	GB_GCA_002172185-NHHW01000001.1_47	TIGR00214_LipB	128	2:184	NHHW01000001.1	80300	80974	+	GB_GCA_002172185_1	LipAB	1.0	1	GB_GCA_002172185_Archaea__Thermoplasmatota_Poseidoniia_Poseidoniales_Thalassarchaeaceae_MGIIb-O3_MGIIb-O3-sp002172185
GB_GCA_002172355	GB_GCA_002172355-NHGH02000026.1_30	cd16444_LipB	204	4:211	NHGH02000026.1	27143	27787	+					GB_GCA_002172355_Archaea__Thermoplasmatota_Poseidoniia_Poseidoniales_Poseidoniaceae_MGIIa-L1_MGIIa-L1-sp002172355
GB_GCA_002172355	GB_GCA_002172355-NHGH02000026.1_40	PRK05481_LipA	432	9:314	NHGH02000026.1	39300	40328	+	GB_GCA_002172355_2				GB_GCA_002172355_Archaea__Thermoplasmatota_Poseidoniia_Poseidoniales_Poseidoniaceae_MGIIa-L1_MGIIa-L1-sp002172355
GB_GCA_002172355	GB_GCA_002172355-NHGH02000027.1_15	PF03099_Lpl-Lip-bpl	46	251:379	NHGH02000027.1	11341	12822	+					GB_GCA_002172355_Archaea__Thermoplasmatota_Poseidoniia_Poseidoniales_Poseidoniaceae_MGIIa-L1_MGIIa-L1-sp002172355
GB_GCA_002172375	GB_GCA_002172375-NHGE01000008.1_4	PRK05481_LipA	423	33:335	NHGE01000008.1	2652	3752	+	GB_GCA_002172375_1				GB_GCA_002172375_Archaea__Thermoplasmatota_Poseidoniia_Poseidoniales_Thalassarchaeaceae_MGIIb-O3_MGIIb-O3-sp002172375
GB_GCA_002254385	GB_GCA_002254385-NJDO01000003.1_10	LipS1	235	29:297	NJDO01000003.1	12684	13577	+					GB_GCA_002254385_Archaea__Thermoplasmatota_EX4484-6_EX4484-6_EX4484-6_EX4484-6_EX4484-6-sp002254385
GB_GCA_002254385	GB_GCA_002254385-NJDO01000061.1_7	MF02118_LipM	269	0:271	NJDO01000061.1	6091	6909	+	GB_GCA_002254385_3				GB_GCA_002254385_Archaea__Thermoplasmatota_EX4484-6_EX4484-6_EX4484-6_EX4484-6_EX4484-6-sp002254385
GB_GCA_002254385	GB_GCA_002254385-NJDO01000099.1_10	LipS2	208	3:309	NJDO01000099.1	5772	6761	+					GB_GCA_002254385_Archaea__Thermoplasmatota_EX4484-6_EX4484-6_EX4484-6_EX4484-6_EX4484-6-sp002254385
GB_GCA_002254405	GB_GCA_002254405-NJDH01000007.1_1	LipS1	214	2:230	NJDH01000007.1	1	708	+	GB_GCA_002254405_2	LplAB,LipSM,LipSA,LipSAB	1.0,0.666666666666667,1.0,1.0	1,1,1,1	GB_GCA_002254405_Archaea__Altiarchaeota_Altiarchaeia_IMC4_QMZM01_EX4484-2_EX4484-2-sp002254405
GB_GCA_002254405	GB_GCA_002254405-NJDH01000007.1_2	LplA	158	1:250	NJDH01000007.1	714	1493	+	GB_GCA_002254405_2	LplAB,LipSM,LipSA,LipSAB	1.0,0.666666666666667,1.0,1.0	1,1,1,1	GB_GCA_002254405_Archaea__Altiarchaeota_Altiarchaeia_IMC4_QMZM01_EX4484-2_EX4484-2-sp002254405
GB_GCA_002254405	GB_GCA_002254405-NJDH01000007.1_4	PF10437_LplB	28	12:87	NJDH01000007.1	2577	2879	+	GB_GCA_002254405_2	LplAB,LipSM,LipSA,LipSAB	1.0,0.666666666666667,1.0,1.0	1,1,1,1	GB_GCA_002254405_Archaea__Altiarchaeota_Altiarchaeia_IMC4_QMZM01_EX4484-2_EX4484-2-sp002254405
GB_GCA_002254405	GB_GCA_002254405-NJDH01000007.1_5	cd16443_LplA	180	4:274	NJDH01000007.1	2872	3705	+	GB_GCA_002254405_2	LplAB,LipSM,LipSA,LipSAB	1.0,0.666666666666667,1.0,1.0	1,1,1,1	GB_GCA_002254405_Archaea__Altiarchaeota_Altiarchaeia_IMC4_QMZM01_EX4484-2_EX4484-2-sp002254405
GB_GCA_002254405	GB_GCA_002254405-NJDH01000007.1_6	LipS2	216	3:323	NJDH01000007.1	3695	4672	+	GB_GCA_002254405_2	LplAB,LipSM,LipSA,LipSAB	1.0,0.666666666666667,1.0,1.0	1,1,1,1	GB_GCA_002254405_Archaea__Altiarchaeota_Altiarchaeia_IMC4_QMZM01_EX4484-2_EX4484-2-sp002254405
GB_GCA_002254405	GB_GCA_002254405-NJDH01000007.1_7	LipS1	248	34:305	NJDH01000007.1	4669	5589	+	GB_GCA_002254405_2	LplAB,LipSM,LipSA,LipSAB	1.0,0.666666666666667,1.0,1.0	1,1,1,1	GB_GCA_002254405_Archaea__Altiarchaeota_Altiarchaeia_IMC4_QMZM01_EX4484-2_EX4484-2-sp002254405
GB_GCA_002254565	GB_GCA_002254565-NJEG01000014.1_21	LplA	231	1:251	NJEG01000014.1	19218	19976	+	GB_GCA_002254565_4	LplAB	1.0	1	GB_GCA_002254565_Archaea__Altiarchaeota_Altiarchaeia_IMC4_QMZM01_EX4484-2_EX4484-2-sp002254565
GB_GCA_002254565	GB_GCA_002254565-NJEG01000014.1_22	PF10437_LplB	29	16:92	NJEG01000014.1	19979	20272	+	GB_GCA_002254565_4	LplAB	1.0	1	GB_GCA_002254565_Archaea__Altiarchaeota_Altiarchaeia_IMC4_QMZM01_EX4484-2_EX4484-2-sp002254565
GB_GCA_002254595	GB_GCA_002254595-NJEH01000034.1_4	PF10437_LplB	28	15:83	NJEH01000034.1	2910	3194	+	GB_GCA_002254595_1	LplAB	1.0	1	GB_GCA_002254595_Archaea__Thermoproteota_Thermoproteia_Thermofilales_EX4484-15_EX4484-15_EX4484-15-sp002254595
GB_GCA_002254595	GB_GCA_002254595-NJEH01000034.1_5	cd16443_LplA	235	0:248	NJEH01000034.1	3203	3958	+	GB_GCA_002254595_1	LplAB	1.0	1	GB_GCA_002254595_Archaea__Thermoproteota_Thermoproteia_Thermofilales_EX4484-15_EX4484-15_EX4484-15-sp002254595
GB_GCA_002254665	GB_GCA_002254665-NJDP01000023.1_18	cd16443_LplA	145	0:145	NJDP01000023.1	14341	14775	+					GB_GCA_002254665_Archaea__Thermoproteota_Thermoproteia_Sulfolobales_Desulfurococcaceae_EX4484-58_EX4484-58-sp002254665
GB_GCA_002254745	GB_GCA_002254745-NJED01000028.1_9	LipS1	186	10:221	NJED01000028.1	4407	5141	+					GB_GCA_002254745_Archaea__Thermoproteota_Thermoproteia_EX4484-217-1_EX4484-217-1_EX4484-217-1_EX4484-217-1-sp002254745
GB_GCA_002254765	GB_GCA_002254765-NJDV01000008.1_11	LipS1	235	9:280	NJDV01000008.1	9820	10683	+					GB_GCA_002254765_Archaea__Thermoplasmatota_EX4484-6_EX4484-6_EX4484-36_EX4484-36_EX4484-36-sp002254765
GB_GCA_002254825	GB_GCA_002254825-NJEL02000048.1_2	LipS1	201	44:154	NJEL02000048.1	1325	2251	+					GB_GCA_002254825_Archaea__Halobacteriota_Methanosarcinia_Methanosarcinales_EX4572-44_EX4572-44_EX4572-44-sp002254825
GB_GCA_002254825	GB_GCA_002254825-NJEL02000066.1_4	LplA	180	6:263	NJEL02000066.1	3091	3912	+	GB_GCA_002254825_5				GB_GCA_002254825_Archaea__Halobacteriota_Methanosarcinia_Methanosarcinales_EX4572-44_EX4572-44_EX4572-44-sp002254825
GB_GCA_002254825	GB_GCA_002254825-NJEL02000071.1_9	LipS2	237	29:327	NJEL02000071.1	6953	7942	+					GB_GCA_002254825_Archaea__Halobacteriota_Methanosarcinia_Methanosarcinales_EX4572-44_EX4572-44_EX4572-44-sp002254825
GB_GCA_002254975	GB_GCA_002254975-NJEB01000001.1_9	LplA	154	4:347	NJEB01000001.1	8139	9191	+	GB_GCA_002254975_1	LipSM,LipSA,LipSAB	0.666666666666667,1.0,0.75	1,0,0	GB_GCA_002254975_Archaea__Thermoproteota_Bathyarchaeia_B25_B25_EX4484-218_EX4484-218-sp002254975
GB_GCA_002254975	GB_GCA_002254975-NJEB01000001.1_11	LipS1	301	52:329	NJEB01000001.1	9677	10675	+	GB_GCA_002254975_1	LipSM,LipSA,LipSAB	0.666666666666667,1.0,0.75	1,0,0	GB_GCA_002254975_Archaea__Thermoproteota_Bathyarchaeia_B25_B25_EX4484-218_EX4484-218-sp002254975
GB_GCA_002254975	GB_GCA_002254975-NJEB01000001.1_12	LipS2	254	4:334	NJEB01000001.1	10672	11700	+	GB_GCA_002254975_1	LipSM,LipSA,LipSAB	0.666666666666667,1.0,0.75	1,0,0	GB_GCA_002254975_Archaea__Thermoproteota_Bathyarchaeia_B25_B25_EX4484-218_EX4484-218-sp002254975
GB_GCA_002254975	GB_GCA_002254975-NJEB01000001.1_14	LipS1	268	14:317	NJEB01000001.1	12185	13174	+	GB_GCA_002254975_1	LipSM,LipSA,LipSAB	0.666666666666667,1.0,0.75	1,0,0	GB_GCA_002254975_Archaea__Thermoproteota_Bathyarchaeia_B25_B25_EX4484-218_EX4484-218-sp002254975
GB_GCA_002254975	GB_GCA_002254975-NJEB01000001.1_15	LplA	179	0:211	NJEB01000001.1	13187	13846	+	GB_GCA_002254975_1	LipSM,LipSA,LipSAB	0.666666666666667,1.0,0.75	1,0,0	GB_GCA_002254975_Archaea__Thermoproteota_Bathyarchaeia_B25_B25_EX4484-218_EX4484-218-sp002254975
GB_GCA_002255025	GB_GCA_002255025-NJEJ01000018.1_8	cd16443_LplA	139	0:175	NJEJ01000018.1	6150	6860	+	GB_GCA_002255025_3				GB_GCA_002255025_Archaea__Thermoproteota_Bathyarchaeia_EX4484-135_EX4484-135_EX4484-135_EX4484-135-sp002255025
GB_GCA_002255025	GB_GCA_002255025-NJEJ01000081.1_4	LipS2	288	2:328	NJEJ01000081.1	1717	2709	+					GB_GCA_002255025_Archaea__Thermoproteota_Bathyarchaeia_EX4484-135_EX4484-135_EX4484-135_EX4484-135-sp002255025
GB_GCA_002255025	GB_GCA_002255025-NJEJ01000081.1_7	LipS1	286	20:290	NJEJ01000081.1	3332	4210	+					GB_GCA_002255025_Archaea__Thermoproteota_Bathyarchaeia_EX4484-135_EX4484-135_EX4484-135_EX4484-135-sp002255025
GB_GCA_002255025	GB_GCA_002255025-NJEJ01000081.1_8	cd16443_LplA	232	2:265	NJEJ01000081.1	4250	5068	+					GB_GCA_002255025_Archaea__Thermoproteota_Bathyarchaeia_EX4484-135_EX4484-135_EX4484-135_EX4484-135-sp002255025
GB_GCA_002255045	GB_GCA_002255045-NJEE01000039.1_8	cd16443_LplA	105	1:112	NJEE01000039.1	7336	7680	+	GB_GCA_002255045_4	LplAB	1.0	1	GB_GCA_002255045_Archaea__Thermoproteota_EX4484-205_EX4484-205_EX4484-205_EX4484-205_EX4484-205-sp002255045
GB_GCA_002255045	GB_GCA_002255045-NJEE01000039.1_9	cd16443_LplA	130	0:116	NJEE01000039.1	7686	8063	+	GB_GCA_002255045_4	LplAB	1.0	1	GB_GCA_002255045_Archaea__Thermoproteota_EX4484-205_EX4484-205_EX4484-205_EX4484-205_EX4484-205-sp002255045
GB_GCA_002255045	GB_GCA_002255045-NJEE01000039.1_10	PF10437_LplB	38	14:86	NJEE01000039.1	8060	8338	+	GB_GCA_002255045_4	LplAB	1.0	1	GB_GCA_002255045_Archaea__Thermoproteota_EX4484-205_EX4484-205_EX4484-205_EX4484-205_EX4484-205-sp002255045
GB_GCA_002457145	GB_GCA_002457145-NTJP01000006.1_37	PRK05481_LipA	445	31:336	NTJP01000006.1	63061	64161	+	GB_GCA_002457145_2	LipAB	1.0	1	GB_GCA_002457145_Archaea__Thermoplasmatota_Poseidoniia_Poseidoniales_Thalassarchaeaceae_MGIIb-O3_MGIIb-O3-sp002457145
GB_GCA_002457145	GB_GCA_002457145-NTJP01000006.1_42	cd16444_LipB	203	0:212	NTJP01000006.1	69204	69869	+	GB_GCA_002457145_2	LipAB	1.0	1	GB_GCA_002457145_Archaea__Thermoplasmatota_Poseidoniia_Poseidoniales_Thalassarchaeaceae_MGIIb-O3_MGIIb-O3-sp002457145
GB_GCA_002457155	GB_GCA_002457155-NTJS01000006.1_2	cd16444_LipB	197	3:211	NTJS01000006.1	441	1115	+	GB_GCA_002457155_3	LipAB	1.0	1	GB_GCA_002457155_Archaea__Thermoplasmatota_Poseidoniia_Poseidoniales_Thalassarchaeaceae_MGIIb-O3_MGIIb-O3-sp002457155
GB_GCA_002457155	GB_GCA_002457155-NTJS01000006.1_7	PRK05481_LipA	433	32:332	NTJS01000006.1	6106	7200	+	GB_GCA_002457155_3	LipAB	1.0	1	GB_GCA_002457155_Archaea__Thermoplasmatota_Poseidoniia_Poseidoniales_Thalassarchaeaceae_MGIIb-O3_MGIIb-O3-sp002457155
GB_GCA_002457155	GB_GCA_002457155-NTJS01000023.1_24	PF03099_Lpl-Lip-bpl	36	245:330	NTJS01000023.1	17203	18555	+					GB_GCA_002457155_Archaea__Thermoplasmatota_Poseidoniia_Poseidoniales_Thalassarchaeaceae_MGIIb-O3_MGIIb-O3-sp002457155
GB_GCA_002457195	GB_GCA_002457195-NTJU01000002.1_16	PF03099_Lpl-Lip-bpl	41	228:364	NTJU01000002.1	12371	13753	+					GB_GCA_002457195_Archaea__Thermoplasmatota_Poseidoniia_Poseidoniales_Thalassarchaeaceae_MGIIb-P_MGIIb-P-sp002457195
GB_GCA_002457195	GB_GCA_002457195-NTJU01000042.1_9	TIGR00214_LipB	122	4:205	NTJU01000042.1	5853	6494	+	GB_GCA_002457195_4	LipAB	1.0	1	GB_GCA_002457195_Archaea__Thermoplasmatota_Poseidoniia_Poseidoniales_Thalassarchaeaceae_MGIIb-P_MGIIb-P-sp002457195
GB_GCA_002457195	GB_GCA_002457195-NTJU01000042.1_15	PRK05481_LipA	436	11:314	NTJU01000042.1	12086	13063	+	GB_GCA_002457195_4	LipAB	1.0	1	GB_GCA_002457195_Archaea__Thermoplasmatota_Poseidoniia_Poseidoniales_Thalassarchaeaceae_MGIIb-P_MGIIb-P-sp002457195
GB_GCA_002457555	GB_GCA_002457555-NTJQ01000012.1_1	PRK05481_LipA	221	26:174	NTJQ01000012.1	3	524	+					GB_GCA_002457555_Archaea__Thermoplasmatota_Poseidoniia_Poseidoniales_Thalassarchaeaceae_MGIIb-O1_MGIIb-O1-sp002457555
GB_GCA_002457555	GB_GCA_002457555-NTJQ01000013.1_23	PF03099_Lpl-Lip-bpl	39	267:348	NTJQ01000013.1	16564	17967	+					GB_GCA_002457555_Archaea__Thermoplasmatota_Poseidoniia_Poseidoniales_Thalassarchaeaceae_MGIIb-O1_MGIIb-O1-sp002457555
GB_GCA_002457595	GB_GCA_002457595-NTJR01000011.1_24	TIGR00214_LipB	120	4:180	NTJR01000011.1	21820	22494	+	GB_GCA_002457595_4				GB_GCA_002457595_Archaea__Thermoplasmatota_Poseidoniia_Poseidoniales_Thalassarchaeaceae_MGIIb-O1_MGIIb-O1-sp002457595
GB_GCA_002457595	GB_GCA_002457595-NTJR01000040.1_5	PRK05481_LipA	435	15:323	NTJR01000040.1	7696	8763	+					GB_GCA_002457595_Archaea__Thermoplasmatota_Poseidoniia_Poseidoniales_Thalassarchaeaceae_MGIIb-O1_MGIIb-O1-sp002457595
GB_GCA_002457605	GB_GCA_002457605-NTJT01000009.1_17	PF03099_Lpl-Lip-bpl	42	258:340	NTJT01000009.1	19821	21185	+					GB_GCA_002457605_Archaea__Thermoplasmatota_Poseidoniia_Poseidoniales_Thalassarchaeaceae_Thalassarchaeum_Thalassarchaeum-sp002457605
GB_GCA_002457605	GB_GCA_002457605-NTJT01000018.1_11	TIGR00214_LipB	120	2:186	NTJT01000018.1	8799	9473	+	GB_GCA_002457605_4	LipAB	1.0	1	GB_GCA_002457605_Archaea__Thermoplasmatota_Poseidoniia_Poseidoniales_Thalassarchaeaceae_Thalassarchaeum_Thalassarchaeum-sp002457605
GB_GCA_002457605	GB_GCA_002457605-NTJT01000018.1_16	PRK05481_LipA	438	25:319	NTJT01000018.1	14465	15469	+	GB_GCA_002457605_4	LipAB	1.0	1	GB_GCA_002457605_Archaea__Thermoplasmatota_Poseidoniia_Poseidoniales_Thalassarchaeaceae_Thalassarchaeum_Thalassarchaeum-sp002457605
GB_GCA_002490245	GB_GCA_002490245-PCNA01000002.1_7	LipS2	276	2:327	PCNA01000002.1	5135	6157	+					GB_GCA_002490245_Archaea__Thermoproteota_Bathyarchaeia_B26-1_B24-2_B24-2_B24-2-sp002490245
GB_GCA_002490245	GB_GCA_002490245-PCNA01000007.1_40	PF10437_LplB	48	15:94	PCNA01000007.1	38308	38619	+					GB_GCA_002490245_Archaea__Thermoproteota_Bathyarchaeia_B26-1_B24-2_B24-2_B24-2-sp002490245
GB_GCA_002490245	GB_GCA_002490245-PCNA01000015.1_18	LipS1	208	8:273	PCNA01000015.1	15436	16290	+					GB_GCA_002490245_Archaea__Thermoproteota_Bathyarchaeia_B26-1_B24-2_B24-2_B24-2-sp002490245
GB_GCA_002490245	GB_GCA_002490245-PCNA01000070.1_6	cd16443_LplA	270	19:279	PCNA01000070.1	5437	6291	+					GB_GCA_002490245_Archaea__Thermoproteota_Bathyarchaeia_B26-1_B24-2_B24-2_B24-2-sp002490245
GB_GCA_002494645	GB_GCA_002494645-DACE01000008.1_22	PF03099_Lpl-Lip-bpl	51	261:376	DACE01000008.1	19159	20607	+					GB_GCA_002494645_Archaea__Thermoplasmatota_Poseidoniia_Poseidoniales_Poseidoniaceae_Poseidonia_Poseidonia-sp002494645
GB_GCA_002494645	GB_GCA_002494645-DACE01000011.1_6	cd16444_LipB	211	1:201	DACE01000011.1	3908	4522	+					GB_GCA_002494645_Archaea__Thermoplasmatota_Poseidoniia_Poseidoniales_Poseidoniaceae_Poseidonia_Poseidonia-sp002494645
GB_GCA_002494645	GB_GCA_002494645-DACE01000011.1_15	PRK05481_LipA	443	9:313	DACE01000011.1	14152	15168	+	GB_GCA_002494645_2				GB_GCA_002494645_Archaea__Thermoplasmatota_Poseidoniia_Poseidoniales_Poseidoniaceae_Poseidonia_Poseidonia-sp002494645
GB_GCA_002494765	GB_GCA_002494765-DACJ01000016.1_29	LipS1	208	6:253	DACJ01000016.1	26824	27618	+					GB_GCA_002494765_Archaea__Thermoplasmatota_UBA186_UBA186_UBA186_UBA186_UBA186-sp002494765
GB_GCA_002494765	GB_GCA_002494765-DACJ01000055.1_1	cd16443_LplA	232	3:284	DACJ01000055.1	1	861	+					GB_GCA_002494765_Archaea__Thermoplasmatota_UBA186_UBA186_UBA186_UBA186_UBA186-sp002494765
GB_GCA_002494975	GB_GCA_002494975-DADI01000069.1_4	PRK05481_LipA	439	36:339	DADI01000069.1	2347	3429	+	GB_GCA_002494975_5				GB_GCA_002494975_Archaea__Thermoplasmatota_Poseidoniia_Poseidoniales_Thalassarchaeaceae_MGIIb-O2_MGIIb-O2-sp002494975
GB_GCA_002494975	GB_GCA_002494975-DADI01000074.1_23	PF03099_Lpl-Lip-bpl	43	248:338	DADI01000074.1	19096	20472	+					GB_GCA_002494975_Archaea__Thermoplasmatota_Poseidoniia_Poseidoniales_Thalassarchaeaceae_MGIIb-O2_MGIIb-O2-sp002494975
GB_GCA_002495025	GB_GCA_002495025-DADP01000008.1_18	cd16443_LplA	237	1:250	DADP01000008.1	15490	16245	+					GB_GCA_002495025_Archaea__Thermoproteota_Thermoproteia_Sulfolobales_Desulfurococcaceae_UBA285_UBA285-sp002495025
GB_GCA_002495185	GB_GCA_002495185-DAEB01000029.1_6	TIGR01350_DHDL-cd16444_LipB	471-290	8:470-486:699	DAEB01000029.1	5298	7418	+	GB_GCA_002495185_6				GB_GCA_002495185_Archaea__Thermoplasmatota_Thermoplasmata_UBA184_UBA184_UBA184_UBA184-sp002495185
GB_GCA_002495185	GB_GCA_002495185-DAEB01000039.1_14	PRK05481_LipA	433	15:300	DAEB01000039.1	7904	8818	+					GB_GCA_002495185_Archaea__Thermoplasmatota_Thermoplasmata_UBA184_UBA184_UBA184_UBA184-sp002495185
GB_GCA_002495205	GB_GCA_002495205-DAEE01000007.1_34	cd16444_LipB	297	4:201	DAEE01000007.1	28900	29538	+	GB_GCA_002495205_1	LipAB	1.0	1	GB_GCA_002495205_Archaea__Thermoproteota_Nitrososphaeria_Nitrososphaerales_UBA183_UBA183_UBA183-sp002495205
GB_GCA_002495205	GB_GCA_002495205-DAEE01000007.1_39	PRK05481_LipA	471	4:288	DAEE01000007.1	34459	35343	+	GB_GCA_002495205_1	LipAB	1.0	1	GB_GCA_002495205_Archaea__Thermoproteota_Nitrososphaeria_Nitrososphaerales_UBA183_UBA183_UBA183-sp002495205
GB_GCA_002495205	GB_GCA_002495205-DAEE01000013.1_6	cd16443_LplA	109	12:170	DAEE01000013.1	4001	4660	+					GB_GCA_002495205_Archaea__Thermoproteota_Nitrososphaeria_Nitrososphaerales_UBA183_UBA183_UBA183-sp002495205
GB_GCA_002495235	GB_GCA_002495235-DAEG01000062.1_31	cd16443_LplA	251	6:250	DAEG01000062.1	31921	32676	+					GB_GCA_002495235_Archaea__Thermoplasmatota_UBA186_UBA287_UBA287_UBA287_UBA287-sp002495235
GB_GCA_002495315	GB_GCA_002495315-DAEN01000063.1_6	PRK05481_LipA	484	10:298	DAEN01000063.1	4913	5845	+	GB_GCA_002495315_5	LipAB	1.0	1	GB_GCA_002495315_Archaea__Thermoproteota_Nitrososphaeria_Nitrososphaerales_UBA141_UBA141_UBA141-sp002495315
GB_GCA_002495315	GB_GCA_002495315-DAEN01000063.1_7	cd16444_LipB	290	1:207	DAEN01000063.1	5979	6659	+	GB_GCA_002495315_5	LipAB	1.0	1	GB_GCA_002495315_Archaea__Thermoproteota_Nitrososphaeria_Nitrososphaerales_UBA141_UBA141_UBA141-sp002495315
GB_GCA_002495465	GB_GCA_002495465-DAFN01000001.1_16	cd16443_LplA	243	0:246	DAFN01000001.1	10898	11644	+	GB_GCA_002495465_1	LplAB	1.0	1	GB_GCA_002495465_Archaea__Undinarchaeota_Undinarchaeia_Undinarchaeales_Undinarchaeaceae_Undinarchaeum_Undinarchaeum-marinum
GB_GCA_002495465	GB_GCA_002495465-DAFN01000001.1_18	PF10437_LplB	39	12:88	DAFN01000001.1	12207	12497	+	GB_GCA_002495465_1	LplAB	1.0	1	GB_GCA_002495465_Archaea__Undinarchaeota_Undinarchaeia_Undinarchaeales_Undinarchaeaceae_Undinarchaeum_Undinarchaeum-marinum
GB_GCA_002495465	GB_GCA_002495465-DAFN01000010.1_14	PRK05481_LipA	311	0:199	DAFN01000010.1	12214	12855	+	GB_GCA_002495465_3				GB_GCA_002495465_Archaea__Undinarchaeota_Undinarchaeia_Undinarchaeales_Undinarchaeaceae_Undinarchaeum_Undinarchaeum-marinum
GB_GCA_002495485	GB_GCA_002495485-DAFH01000048.1_38	cd16443_LplA	247	3:254	DAFH01000048.1	26671	27444	+	GB_GCA_002495485_2	LplAB	1.0	1	GB_GCA_002495485_Archaea__Thermoproteota_Bathyarchaeia_40CM-2-53-6_40CM-2-53-6_40CM-2-53-6_40CM-2-53-6-sp002495485
GB_GCA_002495485	GB_GCA_002495485-DAFH01000048.1_39	PF10437_LplB	27	17:63	DAFH01000048.1	27535	27738	+	GB_GCA_002495485_2	LplAB	1.0	1	GB_GCA_002495485_Archaea__Thermoproteota_Bathyarchaeia_40CM-2-53-6_40CM-2-53-6_40CM-2-53-6_40CM-2-53-6-sp002495485
GB_GCA_002495525	GB_GCA_002495525-DAFS01000055.1_17	PF03099_Lpl-Lip-bpl	26	256:347	DAFS01000055.1	12514	13887	+					GB_GCA_002495525_Archaea__Thermoplasmatota_Poseidoniia_Poseidoniales_Thalassarchaeaceae_MGIIb-O2_MGIIb-O2-sp002495525
GB_GCA_002495525	GB_GCA_002495525-DAFS01000060.1_44	cd16444_LipB	197	0:215	DAFS01000060.1	42306	42980	+	GB_GCA_002495525_7	LipAB	1.0	1	GB_GCA_002495525_Archaea__Thermoplasmatota_Poseidoniia_Poseidoniales_Thalassarchaeaceae_MGIIb-O2_MGIIb-O2-sp002495525
GB_GCA_002495525	GB_GCA_002495525-DAFS01000060.1_49	PRK05481_LipA	436	23:326	DAFS01000060.1	48039	49082	+	GB_GCA_002495525_7	LipAB	1.0	1	GB_GCA_002495525_Archaea__Thermoplasmatota_Poseidoniia_Poseidoniales_Thalassarchaeaceae_MGIIb-O2_MGIIb-O2-sp002495525
GB_GCA_002495535	GB_GCA_002495535-DAFX01000024.1_4	PRK05481_LipA	431	56:360	DAFX01000024.1	4394	5545	+	GB_GCA_002495535_2				GB_GCA_002495535_Archaea__Thermoplasmatota_Poseidoniia_Poseidoniales_Poseidoniaceae_MGIIa-L1_MGIIa-L1-sp002495535
GB_GCA_002495535	GB_GCA_002495535-DAFX01000085.1_39	TIGR00214_LipB	122	0:201	DAFX01000085.1	38635	39267	+					GB_GCA_002495535_Archaea__Thermoplasmatota_Poseidoniia_Poseidoniales_Poseidoniaceae_MGIIa-L1_MGIIa-L1-sp002495535
GB_GCA_002495645	GB_GCA_002495645-DAGF01000030.1_4	PRK05481_LipA	441	12:315	DAGF01000030.1	4241	5257	+	GB_GCA_002495645_2				GB_GCA_002495645_Archaea__Thermoplasmatota_Poseidoniia_Poseidoniales_Poseidoniaceae_Poseidonia_Poseidonia-sp002495645
GB_GCA_002495645	GB_GCA_002495645-DAGF01000030.1_14	cd16444_LipB	204	1:195	DAGF01000030.1	16715	17329	+					GB_GCA_002495645_Archaea__Thermoplasmatota_Poseidoniia_Poseidoniales_Poseidoniaceae_Poseidonia_Poseidonia-sp002495645
GB_GCA_002495645	GB_GCA_002495645-DAGF01000049.1_1	PF03099_Lpl-Lip-bpl	46	271:379	DAGF01000049.1	204	1646	+					GB_GCA_002495645_Archaea__Thermoplasmatota_Poseidoniia_Poseidoniales_Poseidoniaceae_Poseidonia_Poseidonia-sp002495645
GB_GCA_002495675	GB_GCA_002495675-DAGH01000011.1_32	PRK05481_LipA	433	11:313	DAGH01000011.1	47196	48224	+	GB_GCA_002495675_3				GB_GCA_002495675_Archaea__Thermoplasmatota_Poseidoniia_Poseidoniales_Thalassarchaeaceae_MGIIb-N1_MGIIb-N1-sp002495675
GB_GCA_002495675	GB_GCA_002495675-DAGH01000021.1_58	PF03099_Lpl-Lip-bpl	22	99:184	DAGH01000021.1	79178	80107	+					GB_GCA_002495675_Archaea__Thermoplasmatota_Poseidoniia_Poseidoniales_Thalassarchaeaceae_MGIIb-N1_MGIIb-N1-sp002495675
GB_GCA_002495735	GB_GCA_002495735-DAGM01000002.1_11	TIGR00214_LipB	119	2:180	DAGM01000002.1	9044	9721	+	GB_GCA_002495735_1	LipAB	1.0	1	GB_GCA_002495735_Archaea__Thermoplasmatota_Poseidoniia_Poseidoniales_Thalassarchaeaceae_Thalassarchaeum_Thalassarchaeum-sp002495735
GB_GCA_002495735	GB_GCA_002495735-DAGM01000002.1_16	PRK05481_LipA	432	26:320	DAGM01000002.1	14707	15711	+	GB_GCA_002495735_1	LipAB	1.0	1	GB_GCA_002495735_Archaea__Thermoplasmatota_Poseidoniia_Poseidoniales_Thalassarchaeaceae_Thalassarchaeum_Thalassarchaeum-sp002495735
GB_GCA_002495735	GB_GCA_002495735-DAGM01000061.1_22	PF03099_Lpl-Lip-bpl	40	258:346	DAGM01000061.1	17830	19209	+					GB_GCA_002495735_Archaea__Thermoplasmatota_Poseidoniia_Poseidoniales_Thalassarchaeaceae_Thalassarchaeum_Thalassarchaeum-sp002495735
GB_GCA_002495845	GB_GCA_002495845-DAHF01000032.1_37	LplA	335	3:339	DAHF01000032.1	24442	25476	+	GB_GCA_002495845_1	LipSM,LipSA,LipSAB	0.666666666666667,1.0,0.75	1,0,0	GB_GCA_002495845_Archaea__Thermoproteota_Thermoproteia_Sulfolobales_Sulfolobaceae_Sulfuracidifex_Sulfuracidifex-sp002495845
GB_GCA_002495845	GB_GCA_002495845-DAHF01000032.1_38	LipS1	292	1:248	DAHF01000032.1	25473	26321	+	GB_GCA_002495845_1	LipSM,LipSA,LipSAB	0.666666666666667,1.0,0.75	1,0,0	GB_GCA_002495845_Archaea__Thermoproteota_Thermoproteia_Sulfolobales_Sulfolobaceae_Sulfuracidifex_Sulfuracidifex-sp002495845
GB_GCA_002495845	GB_GCA_002495845-DAHF01000032.1_39	LipS2	402	1:313	DAHF01000032.1	26452	27417	+	GB_GCA_002495845_1	LipSM,LipSA,LipSAB	0.666666666666667,1.0,0.75	1,0,0	GB_GCA_002495845_Archaea__Thermoproteota_Thermoproteia_Sulfolobales_Sulfolobaceae_Sulfuracidifex_Sulfuracidifex-sp002495845
GB_GCA_002495845	GB_GCA_002495845-DAHF01000139.1_6	LplA	337	1:356	DAHF01000139.1	3263	4357	+					GB_GCA_002495845_Archaea__Thermoproteota_Thermoproteia_Sulfolobales_Sulfolobaceae_Sulfuracidifex_Sulfuracidifex-sp002495845
GB_GCA_002495845	GB_GCA_002495845-DAHF01000139.1_20	cd16443_LplA	147	0:234	DAHF01000139.1	15356	16072	+					GB_GCA_002495845_Archaea__Thermoproteota_Thermoproteia_Sulfolobales_Sulfolobaceae_Sulfuracidifex_Sulfuracidifex-sp002495845
GB_GCA_002495905	GB_GCA_002495905-DAHJ01000025.1_134	PRK05481_LipA	480	8:296	DAHJ01000025.1	132652	133557	+	GB_GCA_002495905_5	LipAB	1.0	1	GB_GCA_002495905_Archaea__Thermoproteota_Nitrososphaeria_Nitrososphaerales_UBA57_UBA57_UBA57-sp002495905
GB_GCA_002495905	GB_GCA_002495905-DAHJ01000025.1_137	cd16444_LipB	301	0:207	DAHJ01000025.1	135693	136334	+	GB_GCA_002495905_5	LipAB	1.0	1	GB_GCA_002495905_Archaea__Thermoproteota_Nitrososphaeria_Nitrososphaerales_UBA57_UBA57_UBA57-sp002495905
GB_GCA_002496065	GB_GCA_002496065-DAII01000142.1_3	PF03099_Lpl-Lip-bpl	27	79:150	DAII01000142.1	2184	2660	+					GB_GCA_002496065_Archaea__Methanobacteriota_Methanobacteria_Methanobacteriales_Methanobacteriaceae_Methanobrevibacter_A_Methanobrevibacter_A-sp002496065
GB_GCA_002496355	GB_GCA_002496355-DAJP01000092.1_14	MF02118_LipM	285	0:130	DAJP01000092.1	8656	9420	+	GB_GCA_002496355_4	LipAM	1.0	1	GB_GCA_002496355_Archaea__Thermoplasmatota_E2_DHVEG-1_DHVEG-1_SM1-50_SM1-50-sp002496355
GB_GCA_002496355	GB_GCA_002496355-DAJP01000092.1_15	PF10437_LplB	34	16:85	DAJP01000092.1	9417	9701	+	GB_GCA_002496355_4	LipAM	1.0	1	GB_GCA_002496355_Archaea__Thermoplasmatota_E2_DHVEG-1_DHVEG-1_SM1-50_SM1-50-sp002496355
GB_GCA_002496355	GB_GCA_002496355-DAJP01000092.1_16	PRK05481_LipA	483	1:278	DAJP01000092.1	9757	10602	+	GB_GCA_002496355_4	LipAM	1.0	1	GB_GCA_002496355_Archaea__Thermoplasmatota_E2_DHVEG-1_DHVEG-1_SM1-50_SM1-50-sp002496355
GB_GCA_002496385	GB_GCA_002496385-DAJR01000025.1_56	LipS1	228	11:284	DAJR01000025.1	64372	65280	+					GB_GCA_002496385_Archaea__Thermoplasmatota_Thermoplasmata_SG8-5_SG8-5_UBA147_UBA147-sp002496385
GB_GCA_002496385	GB_GCA_002496385-DAJR01000044.1_1	LipS1	210	6:270	DAJR01000044.1	104	928	+					GB_GCA_002496385_Archaea__Thermoplasmatota_Thermoplasmata_SG8-5_SG8-5_UBA147_UBA147-sp002496385
GB_GCA_002496385	GB_GCA_002496385-DAJR01000066.1_20	LplA	200	12:259	DAJR01000066.1	35346	36134	+					GB_GCA_002496385_Archaea__Thermoplasmatota_Thermoplasmata_SG8-5_SG8-5_UBA147_UBA147-sp002496385
GB_GCA_002496425	GB_GCA_002496425-DAJS01000023.1_51	cd16443_LplA	218	5:256	DAJS01000023.1	48121	48933	+	GB_GCA_002496425_5	LplAB	1.0	1	GB_GCA_002496425_Archaea__Thermoproteota_Thermoproteia_Sulfolobales_Acidilobaceae_Acidilobus_Acidilobus-sp002496425
GB_GCA_002496425	GB_GCA_002496425-DAJS01000023.1_52	PF10437_LplB	37	6:82	DAJS01000023.1	48930	49202	+	GB_GCA_002496425_5	LplAB	1.0	1	GB_GCA_002496425_Archaea__Thermoproteota_Thermoproteia_Sulfolobales_Acidilobaceae_Acidilobus_Acidilobus-sp002496425
GB_GCA_002496485	GB_GCA_002496485-DAJW01000058.1_4	PRK05481_LipA	442	44:342	DAJW01000058.1	3521	4627	+	GB_GCA_002496485_1				GB_GCA_002496485_Archaea__Thermoplasmatota_Poseidoniia_Poseidoniales_Thalassarchaeaceae_MGIIb-O3_MGIIb-O3-sp002496485
GB_GCA_002496485	GB_GCA_002496485-DAJW01000060.1_6	cd16444_LipB	201	0:217	DAJW01000060.1	3604	4293	+	GB_GCA_002496485_2				GB_GCA_002496485_Archaea__Thermoplasmatota_Poseidoniia_Poseidoniales_Thalassarchaeaceae_MGIIb-O3_MGIIb-O3-sp002496485
GB_GCA_002496635	GB_GCA_002496635-DAKQ01000117.1_1	PF03099_Lpl-Lip-bpl	39	309:433	DAKQ01000117.1	3	1622	+					GB_GCA_002496635_Archaea__Thermoplasmatota_Poseidoniia_Poseidoniales_Poseidoniaceae_MGIIa-L2_MGIIa-L2-sp002496635
GB_GCA_002496635	GB_GCA_002496635-DAKQ01000144.1_4	cd16444_LipB	198	1:201	DAKQ01000144.1	4080	4697	+					GB_GCA_002496635_Archaea__Thermoplasmatota_Poseidoniia_Poseidoniales_Poseidoniaceae_MGIIa-L2_MGIIa-L2-sp002496635
GB_GCA_002496635	GB_GCA_002496635-DAKQ01000165.1_4	PRK05481_LipA	441	5:310	DAKQ01000165.1	8806	9819	+	GB_GCA_002496635_5				GB_GCA_002496635_Archaea__Thermoplasmatota_Poseidoniia_Poseidoniales_Poseidoniaceae_MGIIa-L2_MGIIa-L2-sp002496635
GB_GCA_002496725	GB_GCA_002496725-DALI01000004.1_5	PRK05481_LipA	436	18:322	DALI01000004.1	5058	6116	+	GB_GCA_002496725_1	LipAB	1.0	1	GB_GCA_002496725_Archaea__Thermoplasmatota_Poseidoniia_Poseidoniales_Thalassarchaeaceae_MGIIb-O5_MGIIb-O5-sp002496725
GB_GCA_002496725	GB_GCA_002496725-DALI01000004.1_10	cd16444_LipB	197	0:220	DALI01000004.1	11146	11820	+	GB_GCA_002496725_1	LipAB	1.0	1	GB_GCA_002496725_Archaea__Thermoplasmatota_Poseidoniia_Poseidoniales_Thalassarchaeaceae_MGIIb-O5_MGIIb-O5-sp002496725
GB_GCA_002496725	GB_GCA_002496725-DALI01000033.1_1	PF03099_Lpl-Lip-bpl	39	239:332	DALI01000033.1	179	1516	+					GB_GCA_002496725_Archaea__Thermoplasmatota_Poseidoniia_Poseidoniales_Thalassarchaeaceae_MGIIb-O5_MGIIb-O5-sp002496725
GB_GCA_002496845	GB_GCA_002496845-DALQ01000041.1_18	PF03099_Lpl-Lip-bpl	44	261:366	DALQ01000041.1	12782	14197	+					GB_GCA_002496845_Archaea__Thermoplasmatota_Poseidoniia_Poseidoniales_Poseidoniaceae_MGIIa-L3_MGIIa-L3-sp002496845
GB_GCA_002496845	GB_GCA_002496845-DALQ01000071.1_11	TIGR00214_LipB	115	27:188	DALQ01000071.1	9365	9985	+					GB_GCA_002496845_Archaea__Thermoplasmatota_Poseidoniia_Poseidoniales_Poseidoniaceae_MGIIa-L3_MGIIa-L3-sp002496845
GB_GCA_002496845	GB_GCA_002496845-DALQ01000071.1_21	PRK05481_LipA	417	33:333	DALQ01000071.1	20496	21590	+	GB_GCA_002496845_2				GB_GCA_002496845_Archaea__Thermoplasmatota_Poseidoniia_Poseidoniales_Poseidoniaceae_MGIIa-L3_MGIIa-L3-sp002496845
GB_GCA_002496905	GB_GCA_002496905-DALV01000008.1_12	PRK05481_LipA	442	25:322	DALV01000008.1	22424	23512	+	GB_GCA_002496905_1	LipAB	1.0	1	GB_GCA_002496905_Archaea__Thermoplasmatota_Poseidoniia_Poseidoniales_Thalassarchaeaceae_MGIIb-O1_MGIIb-O1-sp002496905
GB_GCA_002496905	GB_GCA_002496905-DALV01000008.1_17	cd16444_LipB	193	13:199	DALV01000008.1	28559	29272	+	GB_GCA_002496905_1	LipAB	1.0	1	GB_GCA_002496905_Archaea__Thermoplasmatota_Poseidoniia_Poseidoniales_Thalassarchaeaceae_MGIIb-O1_MGIIb-O1-sp002496905
GB_GCA_002496905	GB_GCA_002496905-DALV01000059.1_8	PF03099_Lpl-Lip-bpl	40	258:335	DALV01000059.1	7159	8529	+					GB_GCA_002496905_Archaea__Thermoplasmatota_Poseidoniia_Poseidoniales_Thalassarchaeaceae_MGIIb-O1_MGIIb-O1-sp002496905
GB_GCA_002496955	GB_GCA_002496955-DALZ01000108.1_2	PRK05481_LipA	432	3:307	DALZ01000108.1	1007	2014	+	GB_GCA_002496955_3				GB_GCA_002496955_Archaea__Thermoplasmatota_Poseidoniia_Poseidoniales_Poseidoniaceae_MGIIa-L1_MGIIa-L1-sp002496955
GB_GCA_002496955	GB_GCA_002496955-DALZ01000162.1_12	TIGR00214_LipB	132	7:209	DALZ01000162.1	8625	9269	+					GB_GCA_002496955_Archaea__Thermoplasmatota_Poseidoniia_Poseidoniales_Poseidoniaceae_MGIIa-L1_MGIIa-L1-sp002496955
GB_GCA_002497025	GB_GCA_002497025-DAMG01000014.1_10	TIGR00214_LipB	126	17:215	DAMG01000014.1	8448	9134	+	GB_GCA_002497025_1				GB_GCA_002497025_Archaea__Thermoplasmatota_Poseidoniia_Poseidoniales_Thalassarchaeaceae_MGIIb-O1_MGIIb-O1-sp002497025
GB_GCA_002497025	GB_GCA_002497025-DAMG01000038.1_7	PF03099_Lpl-Lip-bpl	37	269:355	DAMG01000038.1	3967	5370	+					GB_GCA_002497025_Archaea__Thermoplasmatota_Poseidoniia_Poseidoniales_Thalassarchaeaceae_MGIIb-O1_MGIIb-O1-sp002497025
GB_GCA_002497025	GB_GCA_002497025-DAMG01000057.1_4	PRK05481_LipA	440	26:322	DAMG01000057.1	2349	3437	+	GB_GCA_002497025_4				GB_GCA_002497025_Archaea__Thermoplasmatota_Poseidoniia_Poseidoniales_Thalassarchaeaceae_MGIIb-O1_MGIIb-O1-sp002497025
GB_GCA_002497075	GB_GCA_002497075-DAML01000030.1_67	LplA	189	0:241	DAML01000030.1	71430	72164	+					GB_GCA_002497075_Archaea__Thermoplasmatota_Thermoplasmata_Methanomassiliicoccales_UBA472_UBA472_UBA472-sp002497075
GB_GCA_002497075	GB_GCA_002497075-DAML01000035.1_2	PF03099_Lpl-Lip-bpl	29	9:48	DAML01000035.1	1100	1600	+					GB_GCA_002497075_Archaea__Thermoplasmatota_Thermoplasmata_Methanomassiliicoccales_UBA472_UBA472_UBA472-sp002497075
GB_GCA_002497075	GB_GCA_002497075-DAML01000036.1_58	PRK05481_LipA	370	0:230	DAML01000036.1	53793	54500	+					GB_GCA_002497075_Archaea__Thermoplasmatota_Thermoplasmata_Methanomassiliicoccales_UBA472_UBA472_UBA472-sp002497075
GB_GCA_002497075	GB_GCA_002497075-DAML01000036.1_62	cd16443_LplA	237	3:248	DAML01000036.1	57754	58503	+					GB_GCA_002497075_Archaea__Thermoplasmatota_Thermoplasmata_Methanomassiliicoccales_UBA472_UBA472_UBA472-sp002497075
GB_GCA_002497245	GB_GCA_002497245-DANB01000002.1_19	PRK05481_LipA	438	20:326	DANB01000002.1	25216	26259	+	GB_GCA_002497245_1	LipAB	1.0	1	GB_GCA_002497245_Archaea__Thermoplasmatota_Poseidoniia_Poseidoniales_Thalassarchaeaceae_MGIIb-O2_MGIIb-O2-sp002497245
GB_GCA_002497245	GB_GCA_002497245-DANB01000002.1_24	cd16444_LipB	196	3:207	DANB01000002.1	31337	31978	+	GB_GCA_002497245_1	LipAB	1.0	1	GB_GCA_002497245_Archaea__Thermoplasmatota_Poseidoniia_Poseidoniales_Thalassarchaeaceae_MGIIb-O2_MGIIb-O2-sp002497245
GB_GCA_002497245	GB_GCA_002497245-DANB01000015.1_51	PF03099_Lpl-Lip-bpl	26	255:337	DANB01000015.1	53464	54837	+					GB_GCA_002497245_Archaea__Thermoplasmatota_Poseidoniia_Poseidoniales_Thalassarchaeaceae_MGIIb-O2_MGIIb-O2-sp002497245
GB_GCA_002497295	GB_GCA_002497295-DANO01000031.1_26	PRK05481_LipA	428	16:313	DANO01000031.1	35090	36115	+	GB_GCA_002497295_5	LipAB	1.0	1	GB_GCA_002497295_Archaea__Thermoplasmatota_Poseidoniia_Poseidoniales_Thalassarchaeaceae_MGIIb-N1_MGIIb-N1-sp002497295
GB_GCA_002497295	GB_GCA_002497295-DANO01000031.1_31	cd16444_LipB	197	5:197	DANO01000031.1	41107	41775	+	GB_GCA_002497295_5	LipAB	1.0	1	GB_GCA_002497295_Archaea__Thermoplasmatota_Poseidoniia_Poseidoniales_Thalassarchaeaceae_MGIIb-N1_MGIIb-N1-sp002497295
GB_GCA_002497685	GB_GCA_002497685-DAEH01000075.1_4	TIGR00214_LipB	129	8:190	DAEH01000075.1	2727	3308	+	GB_GCA_002497685_2				GB_GCA_002497685_Archaea__Thermoplasmatota_Poseidoniia_MGIII_CG-Epi1_CG-Epi1_CG-Epi1-sp002497685
GB_GCA_002497765	GB_GCA_002497765-DAET01000023.1_5	cd16444_LipB	204	1:199	DAET01000023.1	2378	2992	+					GB_GCA_002497765_Archaea__Thermoplasmatota_Poseidoniia_Poseidoniales_Poseidoniaceae_Poseidonia_Poseidonia-sp002497765
GB_GCA_002497765	GB_GCA_002497765-DAET01000025.1_13	PRK05481_LipA	439	10:316	DAET01000025.1	22764	23780	+	GB_GCA_002497765_2				GB_GCA_002497765_Archaea__Thermoplasmatota_Poseidoniia_Poseidoniales_Poseidoniaceae_Poseidonia_Poseidonia-sp002497765
GB_GCA_002497895	GB_GCA_002497895-DAFD01000090.1_2	cd16444_LipB	194	4:213	DAFD01000090.1	717	1403	+	GB_GCA_002497895_3	LipAB	1.0	1	GB_GCA_002497895_Archaea__Thermoplasmatota_Poseidoniia_Poseidoniales_Thalassarchaeaceae_MGIIb-O1_MGIIb-O1-sp002497895
GB_GCA_002497895	GB_GCA_002497895-DAFD01000090.1_7	PRK05481_LipA	438	24:323	DAFD01000090.1	6469	7581	+	GB_GCA_002497895_3	LipAB	1.0	1	GB_GCA_002497895_Archaea__Thermoplasmatota_Poseidoniia_Poseidoniales_Thalassarchaeaceae_MGIIb-O1_MGIIb-O1-sp002497895
GB_GCA_002497905	GB_GCA_002497905-DAFJ01000019.1_9	PF03099_Lpl-Lip-bpl	43	106:241	DAFJ01000019.1	5050	6066	+					GB_GCA_002497905_Archaea__Thermoplasmatota_Poseidoniia_Poseidoniales_Thalassarchaeaceae_MGIIb-N2_MGIIb-N2-sp002497905
GB_GCA_002497905	GB_GCA_002497905-DAFJ01000043.1_15	PRK05481_LipA	429	26:330	DAFJ01000043.1	22548	23597	+	GB_GCA_002497905_3				GB_GCA_002497905_Archaea__Thermoplasmatota_Poseidoniia_Poseidoniales_Thalassarchaeaceae_MGIIb-N2_MGIIb-N2-sp002497905
GB_GCA_002497985	GB_GCA_002497985-DAFQ01000018.1_9	TIGR00214_LipB	121	3:181	DAFQ01000018.1	8346	9020	+	GB_GCA_002497985_2	LipAB	1.0	1	GB_GCA_002497985_Archaea__Thermoplasmatota_Poseidoniia_Poseidoniales_Thalassarchaeaceae_MGIIb-O5_MGIIb-O5-sp002497985
GB_GCA_002497985	GB_GCA_002497985-DAFQ01000018.1_14	PRK05481_LipA	442	26:322	DAFQ01000018.1	14036	15094	+	GB_GCA_002497985_2	LipAB	1.0	1	GB_GCA_002497985_Archaea__Thermoplasmatota_Poseidoniia_Poseidoniales_Thalassarchaeaceae_MGIIb-O5_MGIIb-O5-sp002497985
GB_GCA_002497985	GB_GCA_002497985-DAFQ01000024.1_73	PF03099_Lpl-Lip-bpl	37	253:340	DAFQ01000024.1	76797	78164	+					GB_GCA_002497985_Archaea__Thermoplasmatota_Poseidoniia_Poseidoniales_Thalassarchaeaceae_MGIIb-O5_MGIIb-O5-sp002497985
GB_GCA_002498185	GB_GCA_002498185-DAGO01000036.1_8	TIGR00214_LipB	115	17:197	DAGO01000036.1	9121	9750	+					GB_GCA_002498185_Archaea__Thermoplasmatota_Poseidoniia_Poseidoniales_Poseidoniaceae_MGIIa-K1_MGIIa-K1-sp002498185
GB_GCA_002498185	GB_GCA_002498185-DAGO01000077.1_10	PF03099_Lpl-Lip-bpl	52	258:350	DAGO01000077.1	16116	17468	+					GB_GCA_002498185_Archaea__Thermoplasmatota_Poseidoniia_Poseidoniales_Poseidoniaceae_MGIIa-K1_MGIIa-K1-sp002498185
GB_GCA_002498185	GB_GCA_002498185-DAGO01000124.1_4	PRK05481_LipA	429	6:303	DAGO01000124.1	4339	5268	+					GB_GCA_002498185_Archaea__Thermoplasmatota_Poseidoniia_Poseidoniales_Poseidoniaceae_MGIIa-K1_MGIIa-K1-sp002498185
GB_GCA_002498205	GB_GCA_002498205-DAGQ01000054.1_3	PRK05481_LipA	438	10:310	DAGQ01000054.1	1511	2548	+	GB_GCA_002498205_1				GB_GCA_002498205_Archaea__Thermoplasmatota_Poseidoniia_Poseidoniales_Poseidoniaceae_MGIIa-I_MGIIa-I-sp002498205
GB_GCA_002498285	GB_GCA_002498285-DAGU01000012.1_5	LplA	181	0:230	DAGU01000012.1	4307	5032	+					GB_GCA_002498285_Archaea__Thermoplasmatota_Thermoplasmata_Methanomassiliicoccales_Methanomassiliicoccaceae_DTU008_DTU008-sp002498285
GB_GCA_002498285	GB_GCA_002498285-DAGU01000056.1_13	LipS1	202	102:363	DAGU01000056.1	9850	10962	+					GB_GCA_002498285_Archaea__Thermoplasmatota_Thermoplasmata_Methanomassiliicoccales_Methanomassiliicoccaceae_DTU008_DTU008-sp002498285
GB_GCA_002498365	GB_GCA_002498365-DAHB01000002.1_112	cd16443_LplA	114	0:169	DAHB01000002.1	79668	80366	+					GB_GCA_002498365_Archaea__Thermoplasmatota_Thermoplasmata_Methanomassiliicoccales_Methanomethylophilaceae_VadinCA11_VadinCA11-sp002498365
GB_GCA_002498455	GB_GCA_002498455-DAHO01000052.1_28	TIGR00214_LipB	116	6:210	DAHO01000052.1	23189	23830	+	GB_GCA_002498455_3	LipAB	1.0	1	GB_GCA_002498455_Archaea__Thermoplasmatota_Poseidoniia_Poseidoniales_Thalassarchaeaceae_MGIIb-P_MGIIb-P-sp002498455
GB_GCA_002498455	GB_GCA_002498455-DAHO01000052.1_36	PRK05481_LipA	421	18:315	DAHO01000052.1	30089	31075	+	GB_GCA_002498455_3	LipAB	1.0	1	GB_GCA_002498455_Archaea__Thermoplasmatota_Poseidoniia_Poseidoniales_Thalassarchaeaceae_MGIIb-P_MGIIb-P-sp002498455
GB_GCA_002498455	GB_GCA_002498455-DAHO01000052.1_76	PF03099_Lpl-Lip-bpl	46	234:371	DAHO01000052.1	77593	78996	+					GB_GCA_002498455_Archaea__Thermoplasmatota_Poseidoniia_Poseidoniales_Thalassarchaeaceae_MGIIb-P_MGIIb-P-sp002498455
GB_GCA_002498525	GB_GCA_002498525-DAHR01000015.1_46	TIGR00214_LipB	111	2:178	DAHR01000015.1	42803	43477	+	GB_GCA_002498525_4	LipAB	1.0	1	GB_GCA_002498525_Archaea__Thermoplasmatota_Poseidoniia_Poseidoniales_Thalassarchaeaceae_MGIIb-O1_MGIIb-O1-sp002498525
GB_GCA_002498525	GB_GCA_002498525-DAHR01000015.1_52	PRK05481_LipA	441	5:302	DAHR01000015.1	48542	49555	+	GB_GCA_002498525_4	LipAB	1.0	1	GB_GCA_002498525_Archaea__Thermoplasmatota_Poseidoniia_Poseidoniales_Thalassarchaeaceae_MGIIb-O1_MGIIb-O1-sp002498525
GB_GCA_002498525	GB_GCA_002498525-DAHR01000016.1_40	PF03099_Lpl-Lip-bpl	38	261:351	DAHR01000016.1	39193	40578	+					GB_GCA_002498525_Archaea__Thermoplasmatota_Poseidoniia_Poseidoniales_Thalassarchaeaceae_MGIIb-O1_MGIIb-O1-sp002498525
GB_GCA_002498605	GB_GCA_002498605-DAHY01000039.1_8	cd16443_LplA	132	1:204	DAHY01000039.1	5391	6008	+					GB_GCA_002498605_Archaea__Thermoplasmatota_Thermoplasmata_Methanomassiliicoccales_Methanomethylophilaceae_VadinCA11_VadinCA11-sp002498605
GB_GCA_002498725	GB_GCA_002498725-DAIJ01000018.1_8	PF03099_Lpl-Lip-bpl	39	237:348	DAIJ01000018.1	11447	12820	+					GB_GCA_002498725_Archaea__Thermoplasmatota_Poseidoniia_Poseidoniales_Thalassarchaeaceae_MGIIb-O1_MGIIb-O1-sp002498725
GB_GCA_002498725	GB_GCA_002498725-DAIJ01000041.1_3	PRK05481_LipA	436	24:319	DAIJ01000041.1	1340	2407	+					GB_GCA_002498725_Archaea__Thermoplasmatota_Poseidoniia_Poseidoniales_Thalassarchaeaceae_MGIIb-O1_MGIIb-O1-sp002498725
GB_GCA_002498725	GB_GCA_002498725-DAIJ01000041.1_8	TIGR00214_LipB	129	3:209	DAIJ01000041.1	7461	8135	+					GB_GCA_002498725_Archaea__Thermoplasmatota_Poseidoniia_Poseidoniales_Thalassarchaeaceae_MGIIb-O1_MGIIb-O1-sp002498725
GB_GCA_002498845	GB_GCA_002498845-DAJC01000027.1_82	cd16444_LipB	266	3:210	DAJC01000027.1	84594	85280	+					GB_GCA_002498845_Archaea__Thermoplasmatota_Thermoplasmata_Thermoplasmatales_Thermoplasmataceae_UBA509_UBA509-sp002498845
GB_GCA_002498845	GB_GCA_002498845-DAJC01000057.1_10	cd16444_LipB	220	10:181	DAJC01000057.1	8981	9667	+	GB_GCA_002498845_6	LipAB	1.0	1	GB_GCA_002498845_Archaea__Thermoplasmatota_Thermoplasmata_Thermoplasmatales_Thermoplasmataceae_UBA509_UBA509-sp002498845
GB_GCA_002498845	GB_GCA_002498845-DAJC01000057.1_15	PRK05481_LipA	473	1:281	DAJC01000057.1	14145	15002	+	GB_GCA_002498845_6	LipAB	1.0	1	GB_GCA_002498845_Archaea__Thermoplasmatota_Thermoplasmata_Thermoplasmatales_Thermoplasmataceae_UBA509_UBA509-sp002498845
GB_GCA_002498925	GB_GCA_002498925-DAJH01000006.1_19	TIGR00214_LipB	117	2:180	DAJH01000006.1	14235	14909	+	GB_GCA_002498925_2	LipAB	1.0	1	GB_GCA_002498925_Archaea__Thermoplasmatota_Poseidoniia_Poseidoniales_Thalassarchaeaceae_MGIIb-O5_MGIIb-O5-sp002498925
GB_GCA_002498925	GB_GCA_002498925-DAJH01000006.1_24	PRK05481_LipA	448	24:324	DAJH01000006.1	19945	21003	+	GB_GCA_002498925_2	LipAB	1.0	1	GB_GCA_002498925_Archaea__Thermoplasmatota_Poseidoniia_Poseidoniales_Thalassarchaeaceae_MGIIb-O5_MGIIb-O5-sp002498925
GB_GCA_002498925	GB_GCA_002498925-DAJH01000042.1_34	PF03099_Lpl-Lip-bpl	34	255:345	DAJH01000042.1	35203	36582	+					GB_GCA_002498925_Archaea__Thermoplasmatota_Poseidoniia_Poseidoniales_Thalassarchaeaceae_MGIIb-O5_MGIIb-O5-sp002498925
GB_GCA_002498985	GB_GCA_002498985-DAJO01000014.1_22	PF03099_Lpl-Lip-bpl	28	255:345	DAJO01000014.1	16058	17431	+					GB_GCA_002498985_Archaea__Thermoplasmatota_Poseidoniia_Poseidoniales_Thalassarchaeaceae_MGIIb-O2_MGIIb-O2-sp002498985
GB_GCA_002498985	GB_GCA_002498985-DAJO01000019.1_14	PRK05481_LipA	431	21:327	DAJO01000019.1	20851	21894	+	GB_GCA_002498985_2	LipAB	1.0	1	GB_GCA_002498985_Archaea__Thermoplasmatota_Poseidoniia_Poseidoniales_Thalassarchaeaceae_MGIIb-O2_MGIIb-O2-sp002498985
GB_GCA_002498985	GB_GCA_002498985-DAJO01000019.1_19	cd16444_LipB	198	0:219	DAJO01000019.1	26934	27608	+	GB_GCA_002498985_2	LipAB	1.0	1	GB_GCA_002498985_Archaea__Thermoplasmatota_Poseidoniia_Poseidoniales_Thalassarchaeaceae_MGIIb-O2_MGIIb-O2-sp002498985
GB_GCA_002499015	GB_GCA_002499015-DAJY01000064.1_25	PF03099_Lpl-Lip-bpl	35	271:378	DAJY01000064.1	22571	24055	+					GB_GCA_002499015_Archaea__Thermoplasmatota_Poseidoniia_Poseidoniales_Poseidoniaceae_MGIIa-L1_MGIIa-L1-sp002499015
GB_GCA_002499015	GB_GCA_002499015-DAJY01000071.1_4	cd16444_LipB	226	1:204	DAJY01000071.1	3372	4010	+					GB_GCA_002499015_Archaea__Thermoplasmatota_Poseidoniia_Poseidoniales_Poseidoniaceae_MGIIa-L1_MGIIa-L1-sp002499015
GB_GCA_002499085	GB_GCA_002499085-DAKD01000004.1_103	LipS1	214	20:283	DAKD01000004.1	99780	100640	+					GB_GCA_002499085_Archaea__Thermoplasmatota_Thermoplasmata_SG8-5_SG8-5_UBA147_UBA147-sp002499085
GB_GCA_002499085	GB_GCA_002499085-DAKD01000011.1_19	LipS1	230	12:285	DAKD01000011.1	17249	18163	+					GB_GCA_002499085_Archaea__Thermoplasmatota_Thermoplasmata_SG8-5_SG8-5_UBA147_UBA147-sp002499085
GB_GCA_002499085	GB_GCA_002499085-DAKD01000015.1_3	LplA	212	1:247	DAKD01000015.1	1582	2334	+					GB_GCA_002499085_Archaea__Thermoplasmatota_Thermoplasmata_SG8-5_SG8-5_UBA147_UBA147-sp002499085
GB_GCA_002499195	GB_GCA_002499195-DAKS01000012.1_4	cd16444_LipB	207	1:207	DAKS01000012.1	3556	4200	+					GB_GCA_002499195_Archaea__Thermoplasmatota_Poseidoniia_Poseidoniales_Poseidoniaceae_MGIIa-L2_MGIIa-L2-sp002499195
GB_GCA_002499195	GB_GCA_002499195-DAKS01000024.1_5	PRK05481_LipA	426	4:309	DAKS01000024.1	5047	6060	+	GB_GCA_002499195_2				GB_GCA_002499195_Archaea__Thermoplasmatota_Poseidoniia_Poseidoniales_Poseidoniaceae_MGIIa-L2_MGIIa-L2-sp002499195
GB_GCA_002499195	GB_GCA_002499195-DAKS01000059.1_26	PF03099_Lpl-Lip-bpl	40	246:366	DAKS01000059.1	24341	25753	+					GB_GCA_002499195_Archaea__Thermoplasmatota_Poseidoniia_Poseidoniales_Poseidoniaceae_MGIIa-L2_MGIIa-L2-sp002499195
GB_GCA_002499325	GB_GCA_002499325-DALC01000092.1_2	PRK05481_LipA	431	31:322	DALC01000092.1	884	1942	+	GB_GCA_002499325_5				GB_GCA_002499325_Archaea__Thermoplasmatota_Poseidoniia_Poseidoniales_Thalassarchaeaceae_MGIIb-O5_MGIIb-O5-sp002499325
GB_GCA_002499325	GB_GCA_002499325-DALC01000104.1_15	cd16444_LipB	192	0:210	DALC01000104.1	12345	13013	+	GB_GCA_002499325_6				GB_GCA_002499325_Archaea__Thermoplasmatota_Poseidoniia_Poseidoniales_Thalassarchaeaceae_MGIIb-O5_MGIIb-O5-sp002499325
GB_GCA_002499325	GB_GCA_002499325-DALC01000105.1_9	PF03099_Lpl-Lip-bpl	41	239:332	DALC01000105.1	6783	8120	+					GB_GCA_002499325_Archaea__Thermoplasmatota_Poseidoniia_Poseidoniales_Thalassarchaeaceae_MGIIb-O5_MGIIb-O5-sp002499325
GB_GCA_002499345	GB_GCA_002499345-DALF01000008.1_31	TIGR00214_LipB	123	2:209	DALF01000008.1	28167	28829	+	GB_GCA_002499345_2	LipAB	1.0	1	GB_GCA_002499345_Archaea__Thermoplasmatota_Poseidoniia_Poseidoniales_Thalassarchaeaceae_MGIIb-O5_MGIIb-O5-sp002499345
GB_GCA_002499345	GB_GCA_002499345-DALF01000008.1_36	PRK05481_LipA	426	26:323	DALF01000008.1	33847	34908	+	GB_GCA_002499345_2	LipAB	1.0	1	GB_GCA_002499345_Archaea__Thermoplasmatota_Poseidoniia_Poseidoniales_Thalassarchaeaceae_MGIIb-O5_MGIIb-O5-sp002499345
GB_GCA_002499345	GB_GCA_002499345-DALF01000044.1_15	PF03099_Lpl-Lip-bpl	42	239:333	DALF01000044.1	19098	20435	+					GB_GCA_002499345_Archaea__Thermoplasmatota_Poseidoniia_Poseidoniales_Thalassarchaeaceae_MGIIb-O5_MGIIb-O5-sp002499345
GB_GCA_002499545	GB_GCA_002499545-DAME01000006.1_7	PRK05481_LipA	435	10:316	DAME01000006.1	8891	9919	+	GB_GCA_002499545_2				GB_GCA_002499545_Archaea__Thermoplasmatota_Poseidoniia_Poseidoniales_Poseidoniaceae_MGIIa-L1_MGIIa-L1-sp002499545
GB_GCA_002499545	GB_GCA_002499545-DAME01000015.1_35	PF03099_Lpl-Lip-bpl	40	249:374	DAME01000015.1	42141	43601	+					GB_GCA_002499545_Archaea__Thermoplasmatota_Poseidoniia_Poseidoniales_Poseidoniaceae_MGIIa-L1_MGIIa-L1-sp002499545
GB_GCA_002499545	GB_GCA_002499545-DAME01000019.1_4	cd16444_LipB	197	5:212	DAME01000019.1	1738	2406	+					GB_GCA_002499545_Archaea__Thermoplasmatota_Poseidoniia_Poseidoniales_Poseidoniaceae_MGIIa-L1_MGIIa-L1-sp002499545
GB_GCA_002499585	GB_GCA_002499585-DAMH01000011.1_6	cd16444_LipB	193	22:216	DAMH01000011.1	8516	9223	+	GB_GCA_002499585_3	LipAB	1.0	1	GB_GCA_002499585_Archaea__Thermoplasmatota_Poseidoniia_Poseidoniales_Thalassarchaeaceae_MGIIb-N1_MGIIb-N1-sp002499585
GB_GCA_002499585	GB_GCA_002499585-DAMH01000011.1_11	PRK05481_LipA	425	15:311	DAMH01000011.1	14209	15234	+	GB_GCA_002499585_3	LipAB	1.0	1	GB_GCA_002499585_Archaea__Thermoplasmatota_Poseidoniia_Poseidoniales_Thalassarchaeaceae_MGIIb-N1_MGIIb-N1-sp002499585
GB_GCA_002499585	GB_GCA_002499585-DAMH01000029.1_61	PF03099_Lpl-Lip-bpl	23	223:313	DAMH01000029.1	65406	66725	+					GB_GCA_002499585_Archaea__Thermoplasmatota_Poseidoniia_Poseidoniales_Thalassarchaeaceae_MGIIb-N1_MGIIb-N1-sp002499585
GB_GCA_002499705	GB_GCA_002499705-DAMU01000043.1_14	PRK05481_LipA	438	13:319	DAMU01000043.1	11688	12716	+	GB_GCA_002499705_2				GB_GCA_002499705_Archaea__Thermoplasmatota_Poseidoniia_Poseidoniales_Poseidoniaceae_MGIIa-L1_MGIIa-L1-sp002499705
GB_GCA_002499865	GB_GCA_002499865-DANL01000036.1_9	PF03099_Lpl-Lip-bpl	36	240:333	DANL01000036.1	7783	9114	+					GB_GCA_002499865_Archaea__Thermoplasmatota_Poseidoniia_Poseidoniales_Thalassarchaeaceae_MGIIb-O5_MGIIb-O5-sp002499865
GB_GCA_002499865	GB_GCA_002499865-DANL01000041.1_4	PRK05481_LipA	433	21:323	DANL01000041.1	2249	3316	+	GB_GCA_002499865_5	LipAB	1.0	1	GB_GCA_002499865_Archaea__Thermoplasmatota_Poseidoniia_Poseidoniales_Thalassarchaeaceae_MGIIb-O5_MGIIb-O5-sp002499865
GB_GCA_002499865	GB_GCA_002499865-DANL01000041.1_10	TIGR00214_LipB	116	8:189	DANL01000041.1	8718	9326	+	GB_GCA_002499865_5	LipAB	1.0	1	GB_GCA_002499865_Archaea__Thermoplasmatota_Poseidoniia_Poseidoniales_Thalassarchaeaceae_MGIIb-O5_MGIIb-O5-sp002499865
GB_GCA_002501605	GB_GCA_002501605-DANW01000011.1_26	PRK05481_LipA	433	40:334	DANW01000011.1	38346	39443	+	GB_GCA_002501605_2	LipAB	1.0	1	GB_GCA_002501605_Archaea__Thermoplasmatota_Poseidoniia_Poseidoniales_Thalassarchaeaceae_MGIIb-O5_MGIIb-O5-sp002501605
GB_GCA_002501605	GB_GCA_002501605-DANW01000011.1_31	cd16444_LipB	198	0:201	DANW01000011.1	44463	45131	+	GB_GCA_002501605_2	LipAB	1.0	1	GB_GCA_002501605_Archaea__Thermoplasmatota_Poseidoniia_Poseidoniales_Thalassarchaeaceae_MGIIb-O5_MGIIb-O5-sp002501605
GB_GCA_002501605	GB_GCA_002501605-DANW01000038.1_41	PF03099_Lpl-Lip-bpl	43	243:325	DANW01000038.1	40992	42353	+					GB_GCA_002501605_Archaea__Thermoplasmatota_Poseidoniia_Poseidoniales_Thalassarchaeaceae_MGIIb-O5_MGIIb-O5-sp002501605
GB_GCA_002501805	GB_GCA_002501805-DAOI01000010.1_1	PF03099_Lpl-Lip-bpl	40	242:335	DAOI01000010.1	178	1515	+					GB_GCA_002501805_Archaea__Thermoplasmatota_Poseidoniia_Poseidoniales_Thalassarchaeaceae_MGIIb-O5_MGIIb-O5-sp002501805
GB_GCA_002501805	GB_GCA_002501805-DAOI01000029.1_28	PRK05481_LipA	431	16:323	DAOI01000029.1	41105	42166	+					GB_GCA_002501805_Archaea__Thermoplasmatota_Poseidoniia_Poseidoniales_Thalassarchaeaceae_MGIIb-O5_MGIIb-O5-sp002501805
GB_GCA_002501805	GB_GCA_002501805-DAOI01000029.1_33	cd16444_LipB	194	0:216	DAOI01000029.1	47184	47852	+					GB_GCA_002501805_Archaea__Thermoplasmatota_Poseidoniia_Poseidoniales_Thalassarchaeaceae_MGIIb-O5_MGIIb-O5-sp002501805
GB_GCA_002501855	GB_GCA_002501855-DAOM01000009.1_6	PRK05481_LipA	480	8:291	DAOM01000009.1	4783	5706	+	GB_GCA_002501855_1	GcvH	0.666666666666667	1	GB_GCA_002501855_Archaea__Thermoproteota_Nitrososphaeria_Nitrososphaerales_Nitrososphaeraceae_UBA10452_UBA10452-sp002501855
GB_GCA_002501885	GB_GCA_002501885-DAON01000015.1_40	TIGR00214_LipB	122	2:181	DAON01000015.1	37635	38309	+	GB_GCA_002501885_2	LipAB	1.0	1	GB_GCA_002501885_Archaea__Thermoplasmatota_Poseidoniia_Poseidoniales_Thalassarchaeaceae_Thalassarchaeum_Thalassarchaeum-sp002501885
GB_GCA_002501885	GB_GCA_002501885-DAON01000015.1_45	PRK05481_LipA	439	34:333	DAON01000015.1	43612	44655	+	GB_GCA_002501885_2	LipAB	1.0	1	GB_GCA_002501885_Archaea__Thermoplasmatota_Poseidoniia_Poseidoniales_Thalassarchaeaceae_Thalassarchaeum_Thalassarchaeum-sp002501885
GB_GCA_002501885	GB_GCA_002501885-DAON01000063.1_6	PF03099_Lpl-Lip-bpl	30	255:347	DAON01000063.1	3087	4460	+					GB_GCA_002501885_Archaea__Thermoplasmatota_Poseidoniia_Poseidoniales_Thalassarchaeaceae_Thalassarchaeum_Thalassarchaeum-sp002501885
GB_GCA_002502095	GB_GCA_002502095-DAPJ01000005.1_58	PF03099_Lpl-Lip-bpl	38	243:336	DAPJ01000005.1	78262	79602	+					GB_GCA_002502095_Archaea__Thermoplasmatota_Poseidoniia_Poseidoniales_Thalassarchaeaceae_MGIIb-O5_MGIIb-O5-sp002502095
GB_GCA_002502095	GB_GCA_002502095-DAPJ01000028.1_44	PRK05481_LipA	431	19:323	DAPJ01000028.1	64906	65967	+	GB_GCA_002502095_3	LipAB	1.0	1	GB_GCA_002502095_Archaea__Thermoplasmatota_Poseidoniia_Poseidoniales_Thalassarchaeaceae_MGIIb-O5_MGIIb-O5-sp002502095
GB_GCA_002502095	GB_GCA_002502095-DAPJ01000028.1_49	cd16444_LipB	194	0:213	DAPJ01000028.1	70985	71653	+	GB_GCA_002502095_3	LipAB	1.0	1	GB_GCA_002502095_Archaea__Thermoplasmatota_Poseidoniia_Poseidoniales_Thalassarchaeaceae_MGIIb-O5_MGIIb-O5-sp002502095
GB_GCA_002502175	GB_GCA_002502175-DAPQ01000007.1_13	PRK05481_LipA	442	25:323	DAPQ01000007.1	21557	22645	+	GB_GCA_002502175_2	LipAB	1.0	1	GB_GCA_002502175_Archaea__Thermoplasmatota_Poseidoniia_Poseidoniales_Thalassarchaeaceae_MGIIb-O1_MGIIb-O1-sp002502175
GB_GCA_002502175	GB_GCA_002502175-DAPQ01000007.1_18	TIGR00214_LipB	128	11:216	DAPQ01000007.1	27693	28403	+	GB_GCA_002502175_2	LipAB	1.0	1	GB_GCA_002502175_Archaea__Thermoplasmatota_Poseidoniia_Poseidoniales_Thalassarchaeaceae_MGIIb-O1_MGIIb-O1-sp002502175
GB_GCA_002502175	GB_GCA_002502175-DAPQ01000060.1_66	PF03099_Lpl-Lip-bpl	45	258:335	DAPQ01000060.1	66878	68248	+					GB_GCA_002502175_Archaea__Thermoplasmatota_Poseidoniia_Poseidoniales_Thalassarchaeaceae_MGIIb-O1_MGIIb-O1-sp002502175
GB_GCA_002502215	GB_GCA_002502215-DAPT01000024.1_15	cd16444_LipB	213	0:204	DAPT01000024.1	17783	18403	+					GB_GCA_002502215_Archaea__Thermoplasmatota_Poseidoniia_Poseidoniales_Poseidoniaceae_MGIIa-L2_MGIIa-L2-sp002502215
GB_GCA_002502215	GB_GCA_002502215-DAPT01000042.1_2	PRK05481_LipA	424	3:308	DAPT01000042.1	155	1168	+					GB_GCA_002502215_Archaea__Thermoplasmatota_Poseidoniia_Poseidoniales_Poseidoniaceae_MGIIa-L2_MGIIa-L2-sp002502215
GB_GCA_002502215	GB_GCA_002502215-DAPT01000048.1_4	PF03099_Lpl-Lip-bpl	43	243:368	DAPT01000048.1	6290	7708	+					GB_GCA_002502215_Archaea__Thermoplasmatota_Poseidoniia_Poseidoniales_Poseidoniaceae_MGIIa-L2_MGIIa-L2-sp002502215
GB_GCA_002502295	GB_GCA_002502295-DANX01000012.1_73	PF03099_Lpl-Lip-bpl	53	248:377	DANX01000012.1	69217	70662	+					GB_GCA_002502295_Archaea__Thermoplasmatota_Poseidoniia_Poseidoniales_Poseidoniaceae_Poseidonia_Poseidonia-sp002502295
GB_GCA_002502295	GB_GCA_002502295-DANX01000022.1_2	PRK05481_LipA	440	14:317	DANX01000022.1	1266	2294	+	GB_GCA_002502295_1				GB_GCA_002502295_Archaea__Thermoplasmatota_Poseidoniia_Poseidoniales_Poseidoniaceae_Poseidonia_Poseidonia-sp002502295
GB_GCA_002502295	GB_GCA_002502295-DANX01000022.1_17	cd16444_LipB	211	11:210	DANX01000022.1	17650	18306	+					GB_GCA_002502295_Archaea__Thermoplasmatota_Poseidoniia_Poseidoniales_Poseidoniaceae_Poseidonia_Poseidonia-sp002502295
GB_GCA_002502365	GB_GCA_002502365-DAOJ01000065.1_9	PF03099_Lpl-Lip-bpl	45	254:347	DAOJ01000065.1	7103	8473	+					GB_GCA_002502365_Archaea__Thermoplasmatota_Poseidoniia_Poseidoniales_Thalassarchaeaceae_MGIIb-O1_MGIIb-O1-sp002502365
GB_GCA_002502605	GB_GCA_002502605-DAPR01000037.1_14	PRK05481_LipA	428	15:319	DAPR01000037.1	20105	21133	+	GB_GCA_002502605_3				GB_GCA_002502605_Archaea__Thermoplasmatota_Poseidoniia_Poseidoniales_Poseidoniaceae_MGIIa-L1_MGIIa-L1-sp002502605
GB_GCA_002502605	GB_GCA_002502605-DAPR01000080.1_38	cd16444_LipB	204	4:207	DAPR01000080.1	40243	40896	+					GB_GCA_002502605_Archaea__Thermoplasmatota_Poseidoniia_Poseidoniales_Poseidoniaceae_MGIIa-L1_MGIIa-L1-sp002502605
GB_GCA_002502625	GB_GCA_002502625-DAPV01000046.1_21	PRK05481_LipA	438	27:323	DAPV01000046.1	29385	30443	+	GB_GCA_002502625_3	LipAB	1.0	1	GB_GCA_002502625_Archaea__Thermoplasmatota_Poseidoniia_Poseidoniales_Thalassarchaeaceae_MGIIb-N2_MGIIb-N2-sp002502625
GB_GCA_002502625	GB_GCA_002502625-DAPV01000046.1_26	cd16444_LipB	191	13:197	DAPV01000046.1	35525	36187	+	GB_GCA_002502625_3	LipAB	1.0	1	GB_GCA_002502625_Archaea__Thermoplasmatota_Poseidoniia_Poseidoniales_Thalassarchaeaceae_MGIIb-N2_MGIIb-N2-sp002502625
GB_GCA_002502625	GB_GCA_002502625-DAPV01000091.1_1	PF03099_Lpl-Lip-bpl	45	234:366	DAPV01000091.1	158	1561	+					GB_GCA_002502625_Archaea__Thermoplasmatota_Poseidoniia_Poseidoniales_Thalassarchaeaceae_MGIIb-N2_MGIIb-N2-sp002502625
GB_GCA_002502685	GB_GCA_002502685-DAQA01000024.1_12	LplA	245	3:332	DAQA01000024.1	10138	11151	+	GB_GCA_002502685_3				GB_GCA_002502685_Archaea__Thermoplasmatota_E2_UBA202_UBA202_UBA202_UBA202-sp002502685
GB_GCA_002502705	GB_GCA_002502705-DAQB01000012.1_11	cd16444_LipB	239	8:203	DAQB01000012.1	11113	11730	+					GB_GCA_002502705_Archaea__Thermoplasmatota_Thermoplasmata_Thermoplasmatales_Thermoplasmataceae_UBA582_UBA582-sp002502705
GB_GCA_002502705	GB_GCA_002502705-DAQB01000042.1_3	cd16444_LipB	225	10:210	DAQB01000042.1	2048	2710	+	GB_GCA_002502705_1				GB_GCA_002502705_Archaea__Thermoplasmatota_Thermoplasmata_Thermoplasmatales_Thermoplasmataceae_UBA582_UBA582-sp002502705
GB_GCA_002502705	GB_GCA_002502705-DAQB01000049.1_2	PRK05481_LipA	464	1:281	DAQB01000049.1	1224	2111	+	GB_GCA_002502705_2				GB_GCA_002502705_Archaea__Thermoplasmatota_Thermoplasmata_Thermoplasmatales_Thermoplasmataceae_UBA582_UBA582-sp002502705
GB_GCA_002502965	GB_GCA_002502965-DAQS01000002.1_157	cd16443_LplA	140	16:211	DAQS01000002.1	172160	172813	+					GB_GCA_002502965_Archaea__Thermoplasmatota_Thermoplasmata_Methanomassiliicoccales_Methanomethylophilaceae_RumEn-M2_RumEn-M2-sp002502965
GB_GCA_002503045	GB_GCA_002503045-DAQW01000066.1_3	TIGR00214_LipB	120	18:182	DAQW01000066.1	1899	2555	+					GB_GCA_002503045_Archaea__Thermoplasmatota_Poseidoniia_Poseidoniales_Thalassarchaeaceae_MGIIb-N2_MGIIb-N2-sp002503045
GB_GCA_002503045	GB_GCA_002503045-DAQW01000126.1_3	PRK05481_LipA	437	27:323	DAQW01000126.1	1272	2330	+					GB_GCA_002503045_Archaea__Thermoplasmatota_Poseidoniia_Poseidoniales_Thalassarchaeaceae_MGIIb-N2_MGIIb-N2-sp002503045
GB_GCA_002503055	GB_GCA_002503055-DAQX01000009.1_12	PRK05481_LipA	431	34:333	DAQX01000009.1	19891	20934	+	GB_GCA_002503055_2	LipAB	1.0	1	GB_GCA_002503055_Archaea__Thermoplasmatota_Poseidoniia_Poseidoniales_Thalassarchaeaceae_Thalassarchaeum_Thalassarchaeum-sp002503055
GB_GCA_002503055	GB_GCA_002503055-DAQX01000009.1_18	TIGR00214_LipB	121	2:184	DAQX01000009.1	26255	26929	+	GB_GCA_002503055_2	LipAB	1.0	1	GB_GCA_002503055_Archaea__Thermoplasmatota_Poseidoniia_Poseidoniales_Thalassarchaeaceae_Thalassarchaeum_Thalassarchaeum-sp002503055
GB_GCA_002503055	GB_GCA_002503055-DAQX01000025.1_23	PF03099_Lpl-Lip-bpl	29	256:347	DAQX01000025.1	16906	18291	+					GB_GCA_002503055_Archaea__Thermoplasmatota_Poseidoniia_Poseidoniales_Thalassarchaeaceae_Thalassarchaeum_Thalassarchaeum-sp002503055
GB_GCA_002503205	GB_GCA_002503205-DARE01000012.1_18	cd16444_LipB	208	13:205	DARE01000012.1	16240	16914	+	GB_GCA_002503205_3	LipAB	1.0	1	GB_GCA_002503205_Archaea__Thermoplasmatota_Thermoplasmata_Thermoplasmatales_Thermoplasmataceae_UBA447_UBA447-sp002503205
GB_GCA_002503205	GB_GCA_002503205-DARE01000012.1_23	PRK05481_LipA	466	1:280	DARE01000012.1	21404	22261	+	GB_GCA_002503205_3	LipAB	1.0	1	GB_GCA_002503205_Archaea__Thermoplasmatota_Thermoplasmata_Thermoplasmatales_Thermoplasmataceae_UBA447_UBA447-sp002503205
GB_GCA_002503205	GB_GCA_002503205-DARE01000053.1_52	cd16444_LipB	211	20:221	DARE01000053.1	43286	44014	+					GB_GCA_002503205_Archaea__Thermoplasmatota_Thermoplasmata_Thermoplasmatales_Thermoplasmataceae_UBA447_UBA447-sp002503205
GB_GCA_002503285	GB_GCA_002503285-DARI01000008.1_15	PRK05481_LipA	443	45:350	DARI01000008.1	24119	25246	+	GB_GCA_002503285_5	LipAB	1.0	1	GB_GCA_002503285_Archaea__Thermoplasmatota_Poseidoniia_Poseidoniales_Thalassarchaeaceae_MGIIb-O3_MGIIb-O3-sp002503285
GB_GCA_002503285	GB_GCA_002503285-DARI01000008.1_20	cd16444_LipB	193	1:215	DARI01000008.1	30335	31003	+	GB_GCA_002503285_5	LipAB	1.0	1	GB_GCA_002503285_Archaea__Thermoplasmatota_Poseidoniia_Poseidoniales_Thalassarchaeaceae_MGIIb-O3_MGIIb-O3-sp002503285
GB_GCA_002503285	GB_GCA_002503285-DARI01000013.1_9	PF03099_Lpl-Lip-bpl	34	237:337	DARI01000013.1	11748	13100	+					GB_GCA_002503285_Archaea__Thermoplasmatota_Poseidoniia_Poseidoniales_Thalassarchaeaceae_MGIIb-O3_MGIIb-O3-sp002503285
GB_GCA_002503395	GB_GCA_002503395-DARQ01000033.1_2	PRK05481_LipA	422	67:356	DARQ01000033.1	1062	2165	+					GB_GCA_002503395_Archaea__Thermoplasmatota_Poseidoniia_Poseidoniales_Poseidoniaceae_UBA60_UBA60-sp002503395
GB_GCA_002503395	GB_GCA_002503395-DARQ01000116.1_5	TIGR00214_LipB	103	19:193	DARQ01000116.1	4170	4796	+					GB_GCA_002503395_Archaea__Thermoplasmatota_Poseidoniia_Poseidoniales_Poseidoniaceae_UBA60_UBA60-sp002503395
GB_GCA_002503595	GB_GCA_002503595-DASC01000014.1_7	LplA	189	1:260	DASC01000014.1	1363	2169	+	GB_GCA_002503595_1				GB_GCA_002503595_Archaea__Halobacteriota_Methanosarcinia_Methanosarcinales_Methanogasteraceae_Methanogaster_Methanogaster-sp002503595
GB_GCA_002503595	GB_GCA_002503595-DASC01000116.1_6	LplA	209	2:350	DASC01000116.1	4050	5111	+	GB_GCA_002503595_5	mHdr	0.666666666666667	1	GB_GCA_002503595_Archaea__Halobacteriota_Methanosarcinia_Methanosarcinales_Methanogasteraceae_Methanogaster_Methanogaster-sp002503595
GB_GCA_002503595	GB_GCA_002503595-DASC01000218.1_2	LplA	210	6:253	DASC01000218.1	589	1353	+					GB_GCA_002503595_Archaea__Halobacteriota_Methanosarcinia_Methanosarcinales_Methanogasteraceae_Methanogaster_Methanogaster-sp002503595
GB_GCA_002503665	GB_GCA_002503665-DASF01000044.1_3	PF03099_Lpl-Lip-bpl	45	230:364	DASF01000044.1	4298	5695	+					GB_GCA_002503665_Archaea__Thermoplasmatota_Poseidoniia_Poseidoniales_Thalassarchaeaceae_MGIIb-N2_MGIIb-N2-sp002503665
GB_GCA_002503665	GB_GCA_002503665-DASF01000114.1_2	PRK05481_LipA	442	20:327	DASF01000114.1	1250	2296	+	GB_GCA_002503665_3				GB_GCA_002503665_Archaea__Thermoplasmatota_Poseidoniia_Poseidoniales_Thalassarchaeaceae_MGIIb-N2_MGIIb-N2-sp002503665
GB_GCA_002503665	GB_GCA_002503665-DASF01000127.1_2	cd16444_LipB	192	3:202	DASF01000127.1	1120	1785	+					GB_GCA_002503665_Archaea__Thermoplasmatota_Poseidoniia_Poseidoniales_Thalassarchaeaceae_MGIIb-N2_MGIIb-N2-sp002503665
GB_GCA_002503845	GB_GCA_002503845-DASO01000004.1_60	cd16443_LplA	195	3:260	DASO01000004.1	55384	56169	+					GB_GCA_002503845_Archaea__Halobacteriota_Halobacteria_Halobacteriales_UBA12382_UBA12382_UBA12382-sp002503845
GB_GCA_002503845	GB_GCA_002503845-DASO01000005.1_6	PRK05481_LipA	456	5:289	DASO01000005.1	6113	7018	+	GB_GCA_002503845_1				GB_GCA_002503845_Archaea__Halobacteriota_Halobacteria_Halobacteriales_UBA12382_UBA12382_UBA12382-sp002503845
GB_GCA_002503985	GB_GCA_002503985-DASW01000001.1_9	PF03099_Lpl-Lip-bpl	21	72:185	DASW01000001.1	8122	8826	+					GB_GCA_002503985_Archaea__Thermoplasmatota_Thermoplasmata_UBA184_UBA184_UBA184_UBA184-sp002503985
GB_GCA_002503985	GB_GCA_002503985-DASW01000002.1_348	PRK05481_LipA	434	13:301	DASW01000002.1	346388	347302	+					GB_GCA_002503985_Archaea__Thermoplasmatota_Thermoplasmata_UBA184_UBA184_UBA184_UBA184-sp002503985
GB_GCA_002503985	GB_GCA_002503985-DASW01000008.1_212	cd16444_LipB	288	4:203	DASW01000008.1	237855	238517	+	GB_GCA_002503985_8	E123	0.666666666666667	1	GB_GCA_002503985_Archaea__Thermoplasmatota_Thermoplasmata_UBA184_UBA184_UBA184_UBA184-sp002503985
GB_GCA_002504435	GB_GCA_002504435-DAQP01000005.1_1	PF03099_Lpl-Lip-bpl	34	90:170	DAQP01000005.1	969	1856	+					GB_GCA_002504435_Archaea__Thermoplasmatota_Poseidoniia_Poseidoniales_Thalassarchaeaceae_MGIIb-O5_MGIIb-O5-sp002504435
GB_GCA_002504435	GB_GCA_002504435-DAQP01000036.1_6	PF03099_Lpl-Lip-bpl	37	257:349	DAQP01000036.1	4601	5989	+					GB_GCA_002504435_Archaea__Thermoplasmatota_Poseidoniia_Poseidoniales_Thalassarchaeaceae_MGIIb-O5_MGIIb-O5-sp002504435
GB_GCA_002504435	GB_GCA_002504435-DAQP01000043.1_34	PRK05481_LipA	450	24:325	DAQP01000043.1	54060	55118	+	GB_GCA_002504435_7	LipAB	1.0	1	GB_GCA_002504435_Archaea__Thermoplasmatota_Poseidoniia_Poseidoniales_Thalassarchaeaceae_MGIIb-O5_MGIIb-O5-sp002504435
GB_GCA_002504435	GB_GCA_002504435-DAQP01000043.1_39	TIGR00214_LipB	116	2:180	DAQP01000043.1	60131	60805	+	GB_GCA_002504435_7	LipAB	1.0	1	GB_GCA_002504435_Archaea__Thermoplasmatota_Poseidoniia_Poseidoniales_Thalassarchaeaceae_MGIIb-O5_MGIIb-O5-sp002504435
GB_GCA_002504525	GB_GCA_002504525-DATD01000013.1_118	cd16443_LplA	216	0:221	DATD01000013.1	118719	119417	+	GB_GCA_002504525_4				GB_GCA_002504525_Archaea__Thermoplasmatota_Thermoplasmata_Methanomassiliicoccales_Methanomassiliicoccaceae_DTU008_DTU008-sp002504525
GB_GCA_002504525	GB_GCA_002504525-DATD01000013.1_122	PRK05481_LipA	438	3:279	DATD01000013.1	122698	123564	+	GB_GCA_002504525_4				GB_GCA_002504525_Archaea__Thermoplasmatota_Thermoplasmata_Methanomassiliicoccales_Methanomassiliicoccaceae_DTU008_DTU008-sp002504525
GB_GCA_002504525	GB_GCA_002504525-DATD01000029.1_53	LipS1	206	11:272	DATD01000029.1	54504	55343	+					GB_GCA_002504525_Archaea__Thermoplasmatota_Thermoplasmata_Methanomassiliicoccales_Methanomassiliicoccaceae_DTU008_DTU008-sp002504525
GB_GCA_002504525	GB_GCA_002504525-DATD01000035.1_34	LplA	188	0:229	DATD01000035.1	34906	35631	+					GB_GCA_002504525_Archaea__Thermoplasmatota_Thermoplasmata_Methanomassiliicoccales_Methanomassiliicoccaceae_DTU008_DTU008-sp002504525
GB_GCA_002504845	GB_GCA_002504845-DATW01000062.1_4	PRK05481_LipA	427	16:313	DATW01000062.1	2786	3811	+	GB_GCA_002504845_5				GB_GCA_002504845_Archaea__Thermoplasmatota_Poseidoniia_Poseidoniales_Thalassarchaeaceae_MGIIb-N1_MGIIb-N1-sp002504845
GB_GCA_002504905	GB_GCA_002504905-DATY01000007.1_25	PRK05481_LipA	440	27:326	DATY01000007.1	34517	35560	+	GB_GCA_002504905_2	LipAB	1.0	1	GB_GCA_002504905_Archaea__Thermoplasmatota_Poseidoniia_Poseidoniales_Thalassarchaeaceae_MGIIb-O2_MGIIb-O2-sp002504905
GB_GCA_002504905	GB_GCA_002504905-DATY01000007.1_30	cd16444_LipB	197	0:215	DATY01000007.1	40604	41275	+	GB_GCA_002504905_2	LipAB	1.0	1	GB_GCA_002504905_Archaea__Thermoplasmatota_Poseidoniia_Poseidoniales_Thalassarchaeaceae_MGIIb-O2_MGIIb-O2-sp002504905
GB_GCA_002504905	GB_GCA_002504905-DATY01000031.1_22	PF03099_Lpl-Lip-bpl	31	253:346	DATY01000031.1	16392	17765	+					GB_GCA_002504905_Archaea__Thermoplasmatota_Poseidoniia_Poseidoniales_Thalassarchaeaceae_MGIIb-O2_MGIIb-O2-sp002504905
GB_GCA_002505325	GB_GCA_002505325-DAUV01000086.1_8	PRK05481_LipA	253	24:209	DAUV01000086.1	14810	15442	+					GB_GCA_002505325_Archaea__Thermoplasmatota_Poseidoniia_Poseidoniales_Thalassarchaeaceae_Thalassarchaeum_Thalassarchaeum-sp002505325
GB_GCA_002505325	GB_GCA_002505325-DAUV01000096.1_4	PF03099_Lpl-Lip-bpl	42	258:338	DAUV01000096.1	5747	7126	+					GB_GCA_002505325_Archaea__Thermoplasmatota_Poseidoniia_Poseidoniales_Thalassarchaeaceae_Thalassarchaeum_Thalassarchaeum-sp002505325
GB_GCA_002505345	GB_GCA_002505345-DAUY01000014.1_17	cd16443_LplA	116	0:204	DAUY01000014.1	10600	11298	+					GB_GCA_002505345_Archaea__Thermoplasmatota_Thermoplasmata_Methanomassiliicoccales_Methanomethylophilaceae_VadinCA11_VadinCA11-sp002505345
GB_GCA_002505355	GB_GCA_002505355-DAUW01000008.1_4	cd16444_LipB	193	3:202	DAUW01000008.1	2007	2651	+					GB_GCA_002505355_Archaea__Thermoplasmatota_Poseidoniia_Poseidoniales_Poseidoniaceae_MGIIa-L1_MGIIa-L1-sp002505355
GB_GCA_002505355	GB_GCA_002505355-DAUW01000038.1_2	PRK05481_LipA	428	9:314	DAUW01000038.1	1073	2098	+	GB_GCA_002505355_3				GB_GCA_002505355_Archaea__Thermoplasmatota_Poseidoniia_Poseidoniales_Poseidoniaceae_MGIIa-L1_MGIIa-L1-sp002505355
GB_GCA_002505355	GB_GCA_002505355-DAUW01000122.1_1	PF03099_Lpl-Lip-bpl	42	263:386	DAUW01000122.1	169	1671	+					GB_GCA_002505355_Archaea__Thermoplasmatota_Poseidoniia_Poseidoniales_Poseidoniaceae_MGIIa-L1_MGIIa-L1-sp002505355
GB_GCA_002505405	GB_GCA_002505405-DAVD01000027.1_3	cd16444_LipB	213	1:198	DAVD01000027.1	3914	4534	+					GB_GCA_002505405_Archaea__Thermoplasmatota_Poseidoniia_Poseidoniales_Poseidoniaceae_Poseidonia_Poseidonia-alphae
GB_GCA_002505405	GB_GCA_002505405-DAVD01000027.1_12	PRK05481_LipA	429	9:313	DAVD01000027.1	14002	15009	+	GB_GCA_002505405_4				GB_GCA_002505405_Archaea__Thermoplasmatota_Poseidoniia_Poseidoniales_Poseidoniaceae_Poseidonia_Poseidonia-alphae
GB_GCA_002505405	GB_GCA_002505405-DAVD01000027.1_29	PF03099_Lpl-Lip-bpl	42	251:375	DAVD01000027.1	47002	48456	+					GB_GCA_002505405_Archaea__Thermoplasmatota_Poseidoniia_Poseidoniales_Poseidoniaceae_Poseidonia_Poseidonia-alphae
GB_GCA_002505455	GB_GCA_002505455-DAVB01000062.1_3	PRK05481_LipA	429	16:314	DAVB01000062.1	1334	2359	+	GB_GCA_002505455_5	LipAB	1.0	1	GB_GCA_002505455_Archaea__Thermoplasmatota_Poseidoniia_Poseidoniales_Thalassarchaeaceae_MGIIb-N1_MGIIb-N1-sp002505455
GB_GCA_002505455	GB_GCA_002505455-DAVB01000062.1_8	cd16444_LipB	196	10:202	DAVB01000062.1	7352	8020	+	GB_GCA_002505455_5	LipAB	1.0	1	GB_GCA_002505455_Archaea__Thermoplasmatota_Poseidoniia_Poseidoniales_Thalassarchaeaceae_MGIIb-N1_MGIIb-N1-sp002505455
GB_GCA_002505495	GB_GCA_002505495-DAVI01000012.1_11	PRK05481_LipA	438	9:299	DAVI01000012.1	18523	19563	+	GB_GCA_002505495_1				GB_GCA_002505495_Archaea__Thermoplasmatota_Poseidoniia_Poseidoniales_Thalassarchaeaceae_MGIIb-Q1_MGIIb-Q1-sp002505495
GB_GCA_002505525	GB_GCA_002505525-DAVJ01000004.1_1	cd16443_LplA	286	10:345	DAVJ01000004.1	117	1163	+	GB_GCA_002505525_1				GB_GCA_002505525_Archaea__Nanoarchaeota_Nanoarchaeia_Woesearchaeales_UBA583_UBA583_UBA583-sp002505525
GB_GCA_002505525	GB_GCA_002505525-DAVJ01000004.1_2	PRK05481_LipA	474	6:297	DAVJ01000004.1	1356	2261	+	GB_GCA_002505525_1				GB_GCA_002505525_Archaea__Nanoarchaeota_Nanoarchaeia_Woesearchaeales_UBA583_UBA583_UBA583-sp002505525
GB_GCA_002505685	GB_GCA_002505685-DAVT01000017.1_6	TIGR00214_LipB	115	5:210	DAVT01000017.1	4851	5492	+	GB_GCA_002505685_1				GB_GCA_002505685_Archaea__Thermoplasmatota_Poseidoniia_Poseidoniales_Thalassarchaeaceae_MGIIb-P_MGIIb-P-sp002505685
GB_GCA_002505685	GB_GCA_002505685-DAVT01000103.1_15	PF03099_Lpl-Lip-bpl	40	294:426	DAVT01000103.1	11591	13159	+					GB_GCA_002505685_Archaea__Thermoplasmatota_Poseidoniia_Poseidoniales_Thalassarchaeaceae_MGIIb-P_MGIIb-P-sp002505685
GB_GCA_002505685	GB_GCA_002505685-DAVT01000130.1_2	PRK05481_LipA	430	19:315	DAVT01000130.1	1046	2032	+	GB_GCA_002505685_4				GB_GCA_002505685_Archaea__Thermoplasmatota_Poseidoniia_Poseidoniales_Thalassarchaeaceae_MGIIb-P_MGIIb-P-sp002505685
GB_GCA_002505695	GB_GCA_002505695-DAVU01000015.1_2	PRK05481_LipA	442	11:312	DAVU01000015.1	567	1595	+	GB_GCA_002505695_4				GB_GCA_002505695_Archaea__Thermoplasmatota_Poseidoniia_Poseidoniales_Thalassarchaeaceae_MGIIb-N1_MGIIb-N1-sp002505695
GB_GCA_002505695	GB_GCA_002505695-DAVU01000018.1_24	PF03099_Lpl-Lip-bpl	24	218:319	DAVU01000018.1	17087	18397	+					GB_GCA_002505695_Archaea__Thermoplasmatota_Poseidoniia_Poseidoniales_Thalassarchaeaceae_MGIIb-N1_MGIIb-N1-sp002505695
GB_GCA_002505775	GB_GCA_002505775-DAVY01000006.1_23	PF03099_Lpl-Lip-bpl	45	242:334	DAVY01000006.1	15428	16786	+					GB_GCA_002505775_Archaea__Thermoplasmatota_Poseidoniia_Poseidoniales_Thalassarchaeaceae_MGIIb-O5_MGIIb-O5-sp002505775
GB_GCA_002505775	GB_GCA_002505775-DAVY01000010.1_16	cd16444_LipB	198	0:203	DAVY01000010.1	12971	13639	+	GB_GCA_002505775_2	LipAB	1.0	1	GB_GCA_002505775_Archaea__Thermoplasmatota_Poseidoniia_Poseidoniales_Thalassarchaeaceae_MGIIb-O5_MGIIb-O5-sp002505775
GB_GCA_002505775	GB_GCA_002505775-DAVY01000010.1_21	PRK05481_LipA	433	35:335	DAVY01000010.1	18659	19756	+	GB_GCA_002505775_2	LipAB	1.0	1	GB_GCA_002505775_Archaea__Thermoplasmatota_Poseidoniia_Poseidoniales_Thalassarchaeaceae_MGIIb-O5_MGIIb-O5-sp002505775
GB_GCA_002505935	GB_GCA_002505935-DAWL01000167.1_5	cd16444_LipB	194	0:202	DAWL01000167.1	4500	5117	+					GB_GCA_002505935_Archaea__Thermoplasmatota_Poseidoniia_Poseidoniales_Poseidoniaceae_UBA226_UBA226-sp002505935
GB_GCA_002505945	GB_GCA_002505945-DAWM01000075.1_2	PF10437_LplB	34	14:72	DAWM01000075.1	288	554	+					GB_GCA_002505945_Archaea__Nanoarchaeota_Nanoarchaeia_Woesearchaeales_UBA119_UBA119_UBA119-sp002505945
GB_GCA_002506015	GB_GCA_002506015-DAWR01000068.1_8	LplA	211	6:253	DAWR01000068.1	6365	7129	+	GB_GCA_002506015_1				GB_GCA_002506015_Archaea__Halobacteriota_Methanosarcinia_Methanosarcinales_Methanogasteraceae_Methanogaster_Methanogaster-sp002506015
GB_GCA_002506015	GB_GCA_002506015-DAWR01000118.1_11	LplA	212	2:350	DAWR01000118.1	8401	9456	+					GB_GCA_002506015_Archaea__Halobacteriota_Methanosarcinia_Methanosarcinales_Methanogasteraceae_Methanogaster_Methanogaster-sp002506015
GB_GCA_002506025	GB_GCA_002506025-DAWS01000081.1_4	PRK05481_LipA	435	7:314	DAWS01000081.1	9166	10194	+	GB_GCA_002506025_1				GB_GCA_002506025_Archaea__Thermoplasmatota_Poseidoniia_Poseidoniales_Poseidoniaceae_MGIIa-L1_MGIIa-L1-sp002506025
GB_GCA_002506025	GB_GCA_002506025-DAWS01000081.1_14	TIGR00214_LipB	135	9:209	DAWS01000081.1	21941	22582	+					GB_GCA_002506025_Archaea__Thermoplasmatota_Poseidoniia_Poseidoniales_Poseidoniaceae_MGIIa-L1_MGIIa-L1-sp002506025
GB_GCA_002506025	GB_GCA_002506025-DAWS01000131.1_7	PF03099_Lpl-Lip-bpl	40	269:393	DAWS01000131.1	10040	11560	+					GB_GCA_002506025_Archaea__Thermoplasmatota_Poseidoniia_Poseidoniales_Poseidoniaceae_MGIIa-L1_MGIIa-L1-sp002506025
GB_GCA_002506255	GB_GCA_002506255-DAXF01000062.1_5	cd16443_LplA	137	1:205	DAXF01000062.1	3657	4310	+					GB_GCA_002506255_Archaea__Thermoplasmatota_Thermoplasmata_Methanomassiliicoccales_Methanomethylophilaceae_RumEn-M2_RumEn-M2-sp002506255
GB_GCA_002506275	GB_GCA_002506275-DAXG01000040.1_4	PRK05481_LipA	429	14:317	DAXG01000040.1	12864	13892	+	GB_GCA_002506275_2				GB_GCA_002506275_Archaea__Thermoplasmatota_Poseidoniia_Poseidoniales_Poseidoniaceae_MGIIa-L1_MGIIa-L1-sp002506275
GB_GCA_002506485	GB_GCA_002506485-DAXQ01000085.1_1	PRK05481_LipA	377	0:249	DAXQ01000085.1	3	782	+	GB_GCA_002506485_2				GB_GCA_002506485_Archaea__Thermoplasmatota_Poseidoniia_MGIII_CG-Epi1_CG-Epi1_CG-Epi1-sp002506485
GB_GCA_002506595	GB_GCA_002506595-DAXV01000065.1_24	cd16443_LplA	235	8:262	DAXV01000065.1	19677	20495	+					GB_GCA_002506595_Archaea__Thermoproteota_Thermoproteia_Sulfolobales_Acidilobaceae_Caldisphaera_Caldisphaera-sp002506595
GB_GCA_002506595	GB_GCA_002506595-DAXV01000065.1_25	PF10437_LplB	40	7:83	DAXV01000065.1	20497	20769	+					GB_GCA_002506595_Archaea__Thermoproteota_Thermoproteia_Sulfolobales_Acidilobaceae_Caldisphaera_Caldisphaera-sp002506595
GB_GCA_002506745	GB_GCA_002506745-DAYE01000064.1_21	MF02118_LipM	286	0:130	DAYE01000064.1	16676	17440	+	GB_GCA_002506745_4	LipAM	1.0	1	GB_GCA_002506745_Archaea__Thermoplasmatota_E2_DHVEG-1_DHVEG-1_SM1-50_SM1-50-sp002506745
GB_GCA_002506745	GB_GCA_002506745-DAYE01000064.1_22	PF10437_LplB	30	16:80	DAYE01000064.1	17437	17721	+	GB_GCA_002506745_4	LipAM	1.0	1	GB_GCA_002506745_Archaea__Thermoplasmatota_E2_DHVEG-1_DHVEG-1_SM1-50_SM1-50-sp002506745
GB_GCA_002506745	GB_GCA_002506745-DAYE01000064.1_23	PRK05481_LipA	295	0:179	DAYE01000064.1	17778	18323	+	GB_GCA_002506745_4	LipAM	1.0	1	GB_GCA_002506745_Archaea__Thermoplasmatota_E2_DHVEG-1_DHVEG-1_SM1-50_SM1-50-sp002506745
GB_GCA_002506755	GB_GCA_002506755-DAYD01000016.1_154	PF03099_Lpl-Lip-bpl	32	244:321	DAYD01000016.1	149533	150861	+					GB_GCA_002506755_Archaea__Thermoplasmatota_Poseidoniia_Poseidoniales_Thalassarchaeaceae_MGIIb-O3_MGIIb-O3-sp002506755
GB_GCA_002506755	GB_GCA_002506755-DAYD01000021.1_28	TIGR00214_LipB	111	1:180	DAYD01000021.1	25637	26311	+	GB_GCA_002506755_5	LipAB	1.0	1	GB_GCA_002506755_Archaea__Thermoplasmatota_Poseidoniia_Poseidoniales_Thalassarchaeaceae_MGIIb-O3_MGIIb-O3-sp002506755
GB_GCA_002506755	GB_GCA_002506755-DAYD01000021.1_33	PRK05481_LipA	438	19:322	DAYD01000021.1	31659	32726	+	GB_GCA_002506755_5	LipAB	1.0	1	GB_GCA_002506755_Archaea__Thermoplasmatota_Poseidoniia_Poseidoniales_Thalassarchaeaceae_MGIIb-O3_MGIIb-O3-sp002506755
GB_GCA_002506825	GB_GCA_002506825-DAYH01000030.1_25	PRK05481_LipA	433	24:323	DAYH01000030.1	35793	36854	+	GB_GCA_002506825_6	LipAB	1.0	1	GB_GCA_002506825_Archaea__Thermoplasmatota_Poseidoniia_Poseidoniales_Thalassarchaeaceae_MGIIb-O5_MGIIb-O5-sp002506825
GB_GCA_002506825	GB_GCA_002506825-DAYH01000030.1_30	TIGR00214_LipB	119	2:208	DAYH01000030.1	41872	42534	+	GB_GCA_002506825_6	LipAB	1.0	1	GB_GCA_002506825_Archaea__Thermoplasmatota_Poseidoniia_Poseidoniales_Thalassarchaeaceae_MGIIb-O5_MGIIb-O5-sp002506825
GB_GCA_002506825	GB_GCA_002506825-DAYH01000031.1_8	PF03099_Lpl-Lip-bpl	38	239:333	DAYH01000031.1	4470	5798	+					GB_GCA_002506825_Archaea__Thermoplasmatota_Poseidoniia_Poseidoniales_Thalassarchaeaceae_MGIIb-O5_MGIIb-O5-sp002506825
GB_GCA_002506875	GB_GCA_002506875-DAYJ01000011.1_1	PF03099_Lpl-Lip-bpl	40	224:359	DAYJ01000011.1	148	1518	+					GB_GCA_002506875_Archaea__Thermoplasmatota_Poseidoniia_Poseidoniales_Thalassarchaeaceae_MGIIb-N2_MGIIb-N2-sp002506875
GB_GCA_002506875	GB_GCA_002506875-DAYJ01000042.1_3	PRK05481_LipA	431	26:330	DAYJ01000042.1	2037	3086	+	GB_GCA_002506875_2				GB_GCA_002506875_Archaea__Thermoplasmatota_Poseidoniia_Poseidoniales_Thalassarchaeaceae_MGIIb-N2_MGIIb-N2-sp002506875
GB_GCA_002506875	GB_GCA_002506875-DAYJ01000136.1_4	TIGR00214_LipB	117	10:169	DAYJ01000136.1	3101	3706	+					GB_GCA_002506875_Archaea__Thermoplasmatota_Poseidoniia_Poseidoniales_Thalassarchaeaceae_MGIIb-N2_MGIIb-N2-sp002506875
GB_GCA_002507085	GB_GCA_002507085-DAYW01000004.1_10	cd16443_LplA	227	1:246	DAYW01000004.1	8921	9778	+	GB_GCA_002507085_1				GB_GCA_002507085_Archaea__Thermoproteota_Thermoproteia_Marsarchaeales_UBA168_UBA168_UBA168-sp002507085
GB_GCA_002507125	GB_GCA_002507125-DAZA01000095.1_4	TIGR00214_LipB	120	1:187	DAZA01000095.1	3445	4119	+	GB_GCA_002507125_3				GB_GCA_002507125_Archaea__Thermoplasmatota_Poseidoniia_Poseidoniales_Thalassarchaeaceae_Thalassarchaeum_Thalassarchaeum-sp002507125
GB_GCA_002507125	GB_GCA_002507125-DAZA01000102.1_9	PRK05481_LipA	432	26:323	DAZA01000102.1	9965	10972	+					GB_GCA_002507125_Archaea__Thermoplasmatota_Poseidoniia_Poseidoniales_Thalassarchaeaceae_Thalassarchaeum_Thalassarchaeum-sp002507125
GB_GCA_002507125	GB_GCA_002507125-DAZA01000107.1_17	PF03099_Lpl-Lip-bpl	32	115:200	DAZA01000107.1	14069	15013	+					GB_GCA_002507125_Archaea__Thermoplasmatota_Poseidoniia_Poseidoniales_Thalassarchaeaceae_Thalassarchaeum_Thalassarchaeum-sp002507125
GB_GCA_002507175	GB_GCA_002507175-DAZE01000015.1_10	PRK05481_LipA	441	11:312	DAZE01000015.1	18510	19538	+	GB_GCA_002507175_5	LipAB	1.0	1	GB_GCA_002507175_Archaea__Thermoplasmatota_Poseidoniia_Poseidoniales_Thalassarchaeaceae_MGIIb-N1_MGIIb-N1-sp002507175
GB_GCA_002507175	GB_GCA_002507175-DAZE01000015.1_15	cd16444_LipB	198	9:186	DAZE01000015.1	24554	25222	+	GB_GCA_002507175_5	LipAB	1.0	1	GB_GCA_002507175_Archaea__Thermoplasmatota_Poseidoniia_Poseidoniales_Thalassarchaeaceae_MGIIb-N1_MGIIb-N1-sp002507175
GB_GCA_002507245	GB_GCA_002507245-DAZI01000028.1_34	LipS1	403	18:331	DAZI01000028.1	26599	27609	+	GB_GCA_002507245_4	Qmo,mHdr,LipSM,LipSA,LipSAB	0.666666666666667,0.666666666666667,0.666666666666667,1.0,0.75	1,1,1,1,1	GB_GCA_002507245_Archaea__Thermoproteota_Bathyarchaeia_B26-1_UBA233_UBA233_UBA233-sp002507245
GB_GCA_002507245	GB_GCA_002507245-DAZI01000028.1_41	cd16443_LplA	375	1:512	DAZI01000028.1	33422	35005	+	GB_GCA_002507245_4	Qmo,mHdr,LipSM,LipSA,LipSAB	0.666666666666667,0.666666666666667,0.666666666666667,1.0,0.75	1,1,1,1,1	GB_GCA_002507245_Archaea__Thermoproteota_Bathyarchaeia_B26-1_UBA233_UBA233_UBA233-sp002507245
GB_GCA_002507245	GB_GCA_002507245-DAZI01000028.1_42	LipS2	460	2:336	DAZI01000028.1	35141	36154	+	GB_GCA_002507245_4	Qmo,mHdr,LipSM,LipSA,LipSAB	0.666666666666667,0.666666666666667,0.666666666666667,1.0,0.75	1,1,1,1,1	GB_GCA_002507245_Archaea__Thermoproteota_Bathyarchaeia_B26-1_UBA233_UBA233_UBA233-sp002507245
GB_GCA_002507245	GB_GCA_002507245-DAZI01000054.1_13	LipS1	377	4:327	DAZI01000054.1	7875	8888	+	GB_GCA_002507245_8	LipSM,LipSA	0.666666666666667,0.666666666666667	1,1	GB_GCA_002507245_Archaea__Thermoproteota_Bathyarchaeia_B26-1_UBA233_UBA233_UBA233-sp002507245
GB_GCA_002507245	GB_GCA_002507245-DAZI01000054.1_14	LipS2	300	10:336	DAZI01000054.1	8978	9997	+	GB_GCA_002507245_8	LipSM,LipSA	0.666666666666667,0.666666666666667	1,1	GB_GCA_002507245_Archaea__Thermoproteota_Bathyarchaeia_B26-1_UBA233_UBA233_UBA233-sp002507245
GB_GCA_002507245	GB_GCA_002507245-DAZI01000076.1_17	MF02118_LipM	215	0:257	DAZI01000076.1	18451	19245	+	GB_GCA_002507245_12				GB_GCA_002507245_Archaea__Thermoproteota_Bathyarchaeia_B26-1_UBA233_UBA233_UBA233-sp002507245
GB_GCA_002507425	GB_GCA_002507425-DAZU01000042.1_4	PRK05481_LipA	427	4:304	DAZU01000042.1	2644	3573	+	GB_GCA_002507425_2				GB_GCA_002507425_Archaea__Thermoplasmatota_Poseidoniia_Poseidoniales_Poseidoniaceae_MGIIa-K1_MGIIa-K1-sp002507425
GB_GCA_002507425	GB_GCA_002507425-DAZU01000075.1_5	TIGR00214_LipB	110	5:200	DAZU01000075.1	2652	3278	+					GB_GCA_002507425_Archaea__Thermoplasmatota_Poseidoniia_Poseidoniales_Poseidoniaceae_MGIIa-K1_MGIIa-K1-sp002507425
GB_GCA_002508315	GB_GCA_002508315-DAHE01000032.1_2	PRK05481_LipA	469	7:285	DAHE01000032.1	424	1293	+	GB_GCA_002508315_7	LipAB	1.0	1	GB_GCA_002508315_Archaea__Thermoproteota_Thermoproteia_Thermoproteales_Thermocladiaceae_Thermocladium_Thermocladium-sp002508315
GB_GCA_002508315	GB_GCA_002508315-DAHE01000032.1_5	cd16444_LipB	283	3:201	DAHE01000032.1	4118	4795	+	GB_GCA_002508315_7	LipAB	1.0	1	GB_GCA_002508315_Archaea__Thermoproteota_Thermoproteia_Thermoproteales_Thermocladiaceae_Thermocladium_Thermocladium-sp002508315
GB_GCA_002508545	GB_GCA_002508545-DAVH01000024.1_7	LipS1	213	11:270	DAVH01000024.1	4034	4852	+					GB_GCA_002508545_Archaea__Thermoplasmatota_Thermoplasmata_Methanomassiliicoccales_Methanomassiliicoccaceae_UBA6_UBA6-sp002508545
GB_GCA_002508545	GB_GCA_002508545-DAVH01000062.1_41	LplA	189	1:229	DAVH01000062.1	35618	36343	+					GB_GCA_002508545_Archaea__Thermoplasmatota_Thermoplasmata_Methanomassiliicoccales_Methanomassiliicoccaceae_UBA6_UBA6-sp002508545
GB_GCA_002508545	GB_GCA_002508545-DAVH01000068.1_53	cd16443_LplA	255	0:246	DAVH01000068.1	44582	45328	+					GB_GCA_002508545_Archaea__Thermoplasmatota_Thermoplasmata_Methanomassiliicoccales_Methanomassiliicoccaceae_UBA6_UBA6-sp002508545
GB_GCA_002508545	GB_GCA_002508545-DAVH01000068.1_57	PRK05481_LipA	449	4:287	DAVH01000068.1	48613	49488	+					GB_GCA_002508545_Archaea__Thermoplasmatota_Thermoplasmata_Methanomassiliicoccales_Methanomassiliicoccaceae_UBA6_UBA6-sp002508545
GB_GCA_002509165	GB_GCA_002509165-DAZP01000051.1_1	cd16443_LplA	129	4:339	DAZP01000051.1	1	1101	+					GB_GCA_002509165_Archaea__Thermoplasmatota_Poseidoniia_MGIII_CG-Epi1_UBA8886_UBA8886-sp002509165
GB_GCA_002509225	GB_GCA_002509225-DAHL01000017.1_22	cd16444_LipB	250	1:211	DAHL01000017.1	16049	16708	+					GB_GCA_002509225_Archaea__Thermoplasmatota_Poseidoniia_MGIII_CG-Epi1_UBA102_UBA102-sp002509225
GB_GCA_002509225	GB_GCA_002509225-DAHL01000031.1_10	PRK05481_LipA	436	6:294	DAHL01000031.1	8440	9357	+	GB_GCA_002509225_3				GB_GCA_002509225_Archaea__Thermoplasmatota_Poseidoniia_MGIII_CG-Epi1_UBA102_UBA102-sp002509225
GB_GCA_002509405	GB_GCA_002509405-DAVO01000030.1_61	cd16443_LplA	126	0:225	DAVO01000030.1	44715	45413	+					GB_GCA_002509405_Archaea__Thermoplasmatota_Thermoplasmata_Methanomassiliicoccales_Methanomethylophilaceae_VadinCA11_VadinCA11-sp002509405
GB_GCA_002683155	GB_GCA_002683155-NYST01000042.1_3	PF03099_Lpl-Lip-bpl	39	309:392	NYST01000042.1	2125	3657	+					GB_GCA_002683155_Archaea__Thermoplasmatota_Poseidoniia_Poseidoniales_Thalassarchaeaceae_MGIIb-O3_MGIIb-O3-sp002683155
GB_GCA_002685315	GB_GCA_002685315-NYXJ01000050.1_15	PF03099_Lpl-Lip-bpl	28	255:345	NYXJ01000050.1	11185	12558	+					GB_GCA_002685315_Archaea__Thermoplasmatota_Poseidoniia_Poseidoniales_Thalassarchaeaceae_MGIIb-O2_MGIIb-O2-sp002685315
GB_GCA_002685315	GB_GCA_002685315-NYXJ01000093.1_4	cd16444_LipB	196	0:219	NYXJ01000093.1	3489	4163	+					GB_GCA_002685315_Archaea__Thermoplasmatota_Poseidoniia_Poseidoniales_Thalassarchaeaceae_MGIIb-O2_MGIIb-O2-sp002685315
GB_GCA_002685415	GB_GCA_002685415-NYXO01000001.1_23	PF03099_Lpl-Lip-bpl	33	257:334	NYXO01000001.1	16625	17992	+					GB_GCA_002685415_Archaea__Thermoplasmatota_Poseidoniia_Poseidoniales_Thalassarchaeaceae_MGIIb-O1_MGIIb-O1-sp002685415
GB_GCA_002685415	GB_GCA_002685415-NYXO01000005.1_27	TIGR00214_LipB	116	39:192	NYXO01000005.1	25772	26485	+	GB_GCA_002685415_2	LipAB	1.0	1	GB_GCA_002685415_Archaea__Thermoplasmatota_Poseidoniia_Poseidoniales_Thalassarchaeaceae_MGIIb-O1_MGIIb-O1-sp002685415
GB_GCA_002685415	GB_GCA_002685415-NYXO01000005.1_32	PRK05481_LipA	439	21:322	NYXO01000005.1	31532	32620	+	GB_GCA_002685415_2	LipAB	1.0	1	GB_GCA_002685415_Archaea__Thermoplasmatota_Poseidoniia_Poseidoniales_Thalassarchaeaceae_MGIIb-O1_MGIIb-O1-sp002685415
GB_GCA_002685855	GB_GCA_002685855-NYYS01000018.1_52	PRK05481_LipA	406	7:291	NYYS01000018.1	37029	37925	+	GB_GCA_002685855_1				GB_GCA_002685855_Archaea__Nanoarchaeota_Nanoarchaeia_Woesearchaeales_GCA-2685855_GCA-2685855_GCA-2685855-sp002685855
GB_GCA_002685895	GB_GCA_002685895-NYYK01000041.1_7	PRK05481_LipA	428	28:322	NYYK01000041.1	8430	9485	+	GB_GCA_002685895_3	LipAB	1.0	1	GB_GCA_002685895_Archaea__Thermoplasmatota_Poseidoniia_Poseidoniales_Thalassarchaeaceae_MGIIb-Q1_MGIIb-Q1-sp002685895
GB_GCA_002685895	GB_GCA_002685895-NYYK01000041.1_12	TIGR00214_LipB	112	5:196	NYYK01000041.1	14522	15190	+	GB_GCA_002685895_3	LipAB	1.0	1	GB_GCA_002685895_Archaea__Thermoplasmatota_Poseidoniia_Poseidoniales_Thalassarchaeaceae_MGIIb-Q1_MGIIb-Q1-sp002685895
GB_GCA_002685895	GB_GCA_002685895-NYYK01000089.1_18	PF03099_Lpl-Lip-bpl	45	256:380	NYYK01000089.1	17447	18910	+					GB_GCA_002685895_Archaea__Thermoplasmatota_Poseidoniia_Poseidoniales_Thalassarchaeaceae_MGIIb-Q1_MGIIb-Q1-sp002685895
GB_GCA_002686525	GB_GCA_002686525-NZDA01000029.1_1	PF03099_Lpl-Lip-bpl	28	251:338	NZDA01000029.1	2	1177	+					GB_GCA_002686525_Archaea__Thermoplasmatota_Poseidoniia_Poseidoniales_Thalassarchaeaceae_MGIIb-O2_MGIIb-O2-sp002686525
GB_GCA_002686525	GB_GCA_002686525-NZDA01000037.1_39	cd16444_LipB	195	0:215	NZDA01000037.1	35785	36459	+	GB_GCA_002686525_5	LipAB	1.0	1	GB_GCA_002686525_Archaea__Thermoplasmatota_Poseidoniia_Poseidoniales_Thalassarchaeaceae_MGIIb-O2_MGIIb-O2-sp002686525
GB_GCA_002686525	GB_GCA_002686525-NZDA01000037.1_44	PRK05481_LipA	440	25:326	NZDA01000037.1	41519	42562	+	GB_GCA_002686525_5	LipAB	1.0	1	GB_GCA_002686525_Archaea__Thermoplasmatota_Poseidoniia_Poseidoniales_Thalassarchaeaceae_MGIIb-O2_MGIIb-O2-sp002686525
GB_GCA_002686855	GB_GCA_002686855-NYYQ01000030.1_19	MF02118_LipM	248	3:274	NYYQ01000030.1	9505	10347	+	GB_GCA_002686855_2	LipAM	1.0	1	GB_GCA_002686855_Archaea__Nanoarchaeota_Nanoarchaeia_Woesearchaeales_GW2011-AR4_GCA-2686855_GCA-2686855-sp002686855
GB_GCA_002686855	GB_GCA_002686855-NYYQ01000030.1_20	PRK05481_LipA	489	8:290	NYYQ01000030.1	10349	11236	+	GB_GCA_002686855_2	LipAM	1.0	1	GB_GCA_002686855_Archaea__Nanoarchaeota_Nanoarchaeia_Woesearchaeales_GW2011-AR4_GCA-2686855_GCA-2686855-sp002686855
GB_GCA_002687075	GB_GCA_002687075-NYZH01000007.1_18	PRK05481_LipA	432	16:319	NYZH01000007.1	18406	19434	+	GB_GCA_002687075_1				GB_GCA_002687075_Archaea__Thermoplasmatota_Poseidoniia_Poseidoniales_Poseidoniaceae_MGIIa-L1_MGIIa-L1-sp002687075
GB_GCA_002687075	GB_GCA_002687075-NYZH01000007.1_54	PF03099_Lpl-Lip-bpl	44	254:374	NYZH01000007.1	63257	64723	+					GB_GCA_002687075_Archaea__Thermoplasmatota_Poseidoniia_Poseidoniales_Poseidoniaceae_MGIIa-L1_MGIIa-L1-sp002687075
GB_GCA_002687185	GB_GCA_002687185-NYZO01000010.1_15	PRK05481_LipA	475	4:291	NYZO01000010.1	12634	13518	+	GB_GCA_002687185_3				GB_GCA_002687185_Archaea__Nanoarchaeota_Nanoarchaeia_SCGC-AAA011-G17_GCA-2687185_GCA-2687185_GCA-2687185-sp002687185
GB_GCA_002687185	GB_GCA_002687185-NYZO01000086.1_4	cd16443_LplA	242	4:250	NYZO01000086.1	3216	3971	+					GB_GCA_002687185_Archaea__Nanoarchaeota_Nanoarchaeia_SCGC-AAA011-G17_GCA-2687185_GCA-2687185_GCA-2687185-sp002687185
GB_GCA_002687355	GB_GCA_002687355-NYZZ01000024.1_12	PF03099_Lpl-Lip-bpl	25	32:69	NYZZ01000024.1	8447	8956	+					GB_GCA_002687355_Archaea__Thermoplasmatota_Poseidoniia_MGIII_CG-Epi1_UBA8886_UBA8886-sp002687355
GB_GCA_002687355	GB_GCA_002687355-NYZZ01000030.1_4	PRK05481_LipA	436	9:302	NYZZ01000030.1	2343	3278	+	GB_GCA_002687355_4	LipAB	1.0	1	GB_GCA_002687355_Archaea__Thermoplasmatota_Poseidoniia_MGIII_CG-Epi1_UBA8886_UBA8886-sp002687355
GB_GCA_002687355	GB_GCA_002687355-NYZZ01000030.1_9	cd16444_LipB	195	15:218	NYZZ01000030.1	8173	8847	+	GB_GCA_002687355_4	LipAB	1.0	1	GB_GCA_002687355_Archaea__Thermoplasmatota_Poseidoniia_MGIII_CG-Epi1_UBA8886_UBA8886-sp002687355
GB_GCA_002687355	GB_GCA_002687355-NYZZ01000044.1_6	LipS2	347	25:304	NYZZ01000044.1	7898	8812	+					GB_GCA_002687355_Archaea__Thermoplasmatota_Poseidoniia_MGIII_CG-Epi1_UBA8886_UBA8886-sp002687355
GB_GCA_002687935	GB_GCA_002687935-NZBN01000002.1_12	PRK05481_LipA	492	3:288	NZBN01000002.1	8415	9320	+	GB_GCA_002687935_1				GB_GCA_002687935_Archaea__Undinarchaeota_Undinarchaeia_Undinarchaeales_Undinarchaeaceae_Undinarchaeum_Undinarchaeum-sp002687935
GB_GCA_002687935	GB_GCA_002687935-NZBN01000007.1_60	cd16443_LplA	237	0:246	NZBN01000007.1	55866	56612	+	GB_GCA_002687935_3	LplAB	1.0	1	GB_GCA_002687935_Archaea__Undinarchaeota_Undinarchaeia_Undinarchaeales_Undinarchaeaceae_Undinarchaeum_Undinarchaeum-sp002687935
GB_GCA_002687935	GB_GCA_002687935-NZBN01000007.1_62	PF10437_LplB	32	11:88	NZBN01000007.1	57199	57492	+	GB_GCA_002687935_3	LplAB	1.0	1	GB_GCA_002687935_Archaea__Undinarchaeota_Undinarchaeia_Undinarchaeales_Undinarchaeaceae_Undinarchaeum_Undinarchaeum-sp002687935
GB_GCA_002688035	GB_GCA_002688035-NZBU01000008.1_92	cd16443_LplA	268	2:249	NZBU01000008.1	81752	82507	+	GB_GCA_002688035_2	LplAB,GcvH	1.0,0.666666666666667	1,1	GB_GCA_002688035_Archaea__Iainarchaeota_Iainarchaeia_Iainarchaeales_GCA-2688035_GCA-2688035_GCA-2688035-sp002688035
GB_GCA_002688035	GB_GCA_002688035-NZBU01000008.1_93	PF10437_LplB	25	14:61	NZBU01000008.1	82504	82788	+	GB_GCA_002688035_2	LplAB,GcvH	1.0,0.666666666666667	1,1	GB_GCA_002688035_Archaea__Iainarchaeota_Iainarchaeia_Iainarchaeales_GCA-2688035_GCA-2688035_GCA-2688035-sp002688035
GB_GCA_002688035	GB_GCA_002688035-NZBU01000008.1_94	PRK05481_LipA	469	1:280	NZBU01000008.1	82766	83623	+	GB_GCA_002688035_2	LplAB,GcvH	1.0,0.666666666666667	1,1	GB_GCA_002688035_Archaea__Iainarchaeota_Iainarchaeia_Iainarchaeales_GCA-2688035_GCA-2688035_GCA-2688035-sp002688035
GB_GCA_002688355	GB_GCA_002688355-NZCT01000025.1_68	cd16443_LplA	250	0:245	NZCT01000025.1	52560	53306	+					GB_GCA_002688355_Archaea__Nanoarchaeota_Nanoarchaeia_SCGC-AAA011-G17_GW2011-AR20_GCA-2688355_GCA-2688355-sp002688355
GB_GCA_002688775	GB_GCA_002688775-NZDH01000013.1_46	PRK05481_LipA	485	4:297	NZDH01000013.1	49715	50623	+	GB_GCA_002688775_1	LipAM,GcvH	1.0,0.666666666666667	1,1	GB_GCA_002688775_Archaea__Nanoarchaeota_Nanoarchaeia_Woesearchaeales_GW2011-AR4_GCA-2688775_GCA-2688775-sp002688775
GB_GCA_002688775	GB_GCA_002688775-NZDH01000013.1_47	MF02118_LipM	247	1:258	NZDH01000013.1	50625	51449	+	GB_GCA_002688775_1	LipAM,GcvH	1.0,0.666666666666667	1,1	GB_GCA_002688775_Archaea__Nanoarchaeota_Nanoarchaeia_Woesearchaeales_GW2011-AR4_GCA-2688775_GCA-2688775-sp002688775
GB_GCA_002688825	GB_GCA_002688825-NZDI01000013.1_4	TIGR00214_LipB	115	6:193	NZDI01000013.1	2864	3505	+					GB_GCA_002688825_Archaea__Thermoplasmatota_Poseidoniia_Poseidoniales_Poseidoniaceae_MGIIa-L1_MGIIa-L1-sp002688825
GB_GCA_002688825	GB_GCA_002688825-NZDI01000025.1_9	PRK05481_LipA	431	9:313	NZDI01000025.1	9774	10802	+	GB_GCA_002688825_1				GB_GCA_002688825_Archaea__Thermoplasmatota_Poseidoniia_Poseidoniales_Poseidoniaceae_MGIIa-L1_MGIIa-L1-sp002688825
GB_GCA_002688825	GB_GCA_002688825-NZDI01000028.1_12	TIGR00214_LipB	125	11:208	NZDI01000028.1	9402	10037	+					GB_GCA_002688825_Archaea__Thermoplasmatota_Poseidoniia_Poseidoniales_Poseidoniaceae_MGIIa-L1_MGIIa-L1-sp002688825
GB_GCA_002688825	GB_GCA_002688825-NZDI01000072.1_1	PF03099_Lpl-Lip-bpl	48	251:375	NZDI01000072.1	55	1521	+					GB_GCA_002688825_Archaea__Thermoplasmatota_Poseidoniia_Poseidoniales_Poseidoniaceae_MGIIa-L1_MGIIa-L1-sp002688825
GB_GCA_002688925	GB_GCA_002688925-NZEC01000011.1_93	MF02118_LipM	260	2:258	NZEC01000011.1	92923	93717	+					GB_GCA_002688925_Archaea__Nanoarchaeota_Nanoarchaeia_Woesearchaeales_GW2011-AR4_GCA-2688925_GCA-2688925-sp002688925
GB_GCA_002688925	GB_GCA_002688925-NZEC01000011.1_113	PRK05481_LipA	468	5:290	NZEC01000011.1	111701	112585	+					GB_GCA_002688925_Archaea__Nanoarchaeota_Nanoarchaeia_Woesearchaeales_GW2011-AR4_GCA-2688925_GCA-2688925-sp002688925
GB_GCA_002689105	GB_GCA_002689105-NZEQ01000055.1_1	PF03099_Lpl-Lip-bpl	48	266:377	NZEQ01000055.1	248	1687	+					GB_GCA_002689105_Archaea__Thermoplasmatota_Poseidoniia_Poseidoniales_Poseidoniaceae_Poseidonia_Poseidonia-sp002689105
GB_GCA_002689105	GB_GCA_002689105-NZEQ01000074.1_3	PRK05481_LipA	433	9:309	NZEQ01000074.1	2315	3331	+	GB_GCA_002689105_4				GB_GCA_002689105_Archaea__Thermoplasmatota_Poseidoniia_Poseidoniales_Poseidoniaceae_Poseidonia_Poseidonia-sp002689105
GB_GCA_002689345	GB_GCA_002689345-NZFU01000052.1_41	TIGR00214_LipB	120	18:201	NZFU01000052.1	35193	35816	+					GB_GCA_002689345_Archaea__Thermoplasmatota_Poseidoniia_Poseidoniales_Poseidoniaceae_MGIIa-K1_MGIIa-K1-sp002689345
GB_GCA_002689345	GB_GCA_002689345-NZFU01000052.1_50	PRK05481_LipA	428	6:303	NZFU01000052.1	46915	47844	+	GB_GCA_002689345_2				GB_GCA_002689345_Archaea__Thermoplasmatota_Poseidoniia_Poseidoniales_Poseidoniaceae_MGIIa-K1_MGIIa-K1-sp002689345
GB_GCA_002689565	GB_GCA_002689565-NZGQ01000021.1_4	TIGR00214_LipB	106	21:198	NZGQ01000021.1	4345	4974	+					GB_GCA_002689565_Archaea__Thermoplasmatota_Poseidoniia_Poseidoniales_Poseidoniaceae_MGIIa-K1_MGIIa-K1-sp002689565
GB_GCA_002692465	GB_GCA_002692465-NZKH01000022.1_4	PRK05481_LipA	440	13:315	NZKH01000022.1	4344	5381	+	GB_GCA_002692465_2	LipAB	1.0	1	GB_GCA_002692465_Archaea__Thermoplasmatota_Poseidoniia_Poseidoniales_Poseidoniaceae_MGIIa-I_MGIIa-I-sp002692465
GB_GCA_002692465	GB_GCA_002692465-NZKH01000022.1_9	TIGR00214_LipB	128	2:200	NZKH01000022.1	10337	10963	+	GB_GCA_002692465_2	LipAB	1.0	1	GB_GCA_002692465_Archaea__Thermoplasmatota_Poseidoniia_Poseidoniales_Poseidoniaceae_MGIIa-I_MGIIa-I-sp002692465
GB_GCA_002692685	GB_GCA_002692685-NZLI01000005.1_4	PRK05481_LipA	428	4:309	NZLI01000005.1	8771	9784	+	GB_GCA_002692685_1				GB_GCA_002692685_Archaea__Thermoplasmatota_Poseidoniia_Poseidoniales_Poseidoniaceae_MGIIa-L2_MGIIa-L2-sp002692685
GB_GCA_002692685	GB_GCA_002692685-NZLI01000057.1_3	PF03099_Lpl-Lip-bpl	47	247:366	NZLI01000057.1	2699	4111	+					GB_GCA_002692685_Archaea__Thermoplasmatota_Poseidoniia_Poseidoniales_Poseidoniaceae_MGIIa-L2_MGIIa-L2-sp002692685
GB_GCA_002693165	GB_GCA_002693165-NZOP01000027.1_44	cd16444_LipB	281	0:206	NZOP01000027.1	48131	48760	+	GB_GCA_002693165_3	LipAB	1.0	1	GB_GCA_002693165_Archaea__Thermoproteota_Nitrososphaeria_Nitrososphaerales_UBA57_UBA57_UBA57-sp002693165
GB_GCA_002693165	GB_GCA_002693165-NZOP01000027.1_47	PRK05481_LipA	467	11:297	NZOP01000027.1	50908	51813	+	GB_GCA_002693165_3	LipAB	1.0	1	GB_GCA_002693165_Archaea__Thermoproteota_Nitrososphaeria_Nitrososphaerales_UBA57_UBA57_UBA57-sp002693165
GB_GCA_002694245	GB_GCA_002694245-NZLM01000016.1_10	TIGR00214_LipB	121	15:194	NZLM01000016.1	11365	11976	+					GB_GCA_002694245_Archaea__Thermoplasmatota_Poseidoniia_Poseidoniales_Poseidoniaceae_MGIIa-K1_MGIIa-K1-sp002694245
GB_GCA_002694245	GB_GCA_002694245-NZLM01000054.1_37	PRK05481_LipA	404	6:303	NZLM01000054.1	40240	41169	+	GB_GCA_002694245_5				GB_GCA_002694245_Archaea__Thermoplasmatota_Poseidoniia_Poseidoniales_Poseidoniaceae_MGIIa-K1_MGIIa-K1-sp002694245
GB_GCA_002694525	GB_GCA_002694525-NZMN01000002.1_59	PF03099_Lpl-Lip-bpl	44	250:377	NZMN01000002.1	56584	58029	+					GB_GCA_002694525_Archaea__Thermoplasmatota_Poseidoniia_Poseidoniales_Poseidoniaceae_Poseidonia_Poseidonia-sp002694525
GB_GCA_002694525	GB_GCA_002694525-NZMN01000030.1_5	cd16444_LipB	193	0:187	NZMN01000030.1	1922	2536	+					GB_GCA_002694525_Archaea__Thermoplasmatota_Poseidoniia_Poseidoniales_Poseidoniaceae_Poseidonia_Poseidonia-sp002694525
GB_GCA_002694525	GB_GCA_002694525-NZMN01000030.1_15	PRK05481_LipA	415	11:311	NZMN01000030.1	12961	13977	+	GB_GCA_002694525_3				GB_GCA_002694525_Archaea__Thermoplasmatota_Poseidoniia_Poseidoniales_Poseidoniaceae_Poseidonia_Poseidonia-sp002694525
GB_GCA_002694585	GB_GCA_002694585-NZMM01000027.1_5	PRK05481_LipA	385	5:301	NZMM01000027.1	14358	15356	+	GB_GCA_002694585_2				GB_GCA_002694585_Archaea__Thermoplasmatota_Poseidoniia_Poseidoniales_Poseidoniaceae_MGIIa-L3_MGIIa-L3-sp002694585
GB_GCA_002694585	GB_GCA_002694585-NZMM01000027.1_14	TIGR00214_LipB	115	29:198	NZMM01000027.1	25075	25704	+					GB_GCA_002694585_Archaea__Thermoplasmatota_Poseidoniia_Poseidoniales_Poseidoniaceae_MGIIa-L3_MGIIa-L3-sp002694585
GB_GCA_002694585	GB_GCA_002694585-NZMM01000069.1_9	PF03099_Lpl-Lip-bpl	41	264:369	NZMM01000069.1	14738	16162	+					GB_GCA_002694585_Archaea__Thermoplasmatota_Poseidoniia_Poseidoniales_Poseidoniaceae_MGIIa-L3_MGIIa-L3-sp002694585
GB_GCA_002696315	GB_GCA_002696315-NZRR01000028.1_44	PRK05481_LipA	435	12:311	NZRR01000028.1	58318	59355	+	GB_GCA_002696315_3	LipAB	1.0	1	GB_GCA_002696315_Archaea__Thermoplasmatota_Poseidoniia_Poseidoniales_Poseidoniaceae_MGIIa-I_MGIIa-I-sp002696315
GB_GCA_002696315	GB_GCA_002696315-NZRR01000028.1_49	TIGR00214_LipB	136	2:200	NZRR01000028.1	64314	64940	+	GB_GCA_002696315_3	LipAB	1.0	1	GB_GCA_002696315_Archaea__Thermoplasmatota_Poseidoniia_Poseidoniales_Poseidoniaceae_MGIIa-I_MGIIa-I-sp002696315
GB_GCA_002697105	GB_GCA_002697105-NZTS01000032.1_38	PF03099_Lpl-Lip-bpl	36	296:427	NZTS01000032.1	45131	46723	+					GB_GCA_002697105_Archaea__Thermoplasmatota_Poseidoniia_Poseidoniales_Thalassarchaeaceae_MGIIb-N2_MGIIb-N2-sp002697105
GB_GCA_002697705	GB_GCA_002697705-NZXL01000030.1_5	cd16444_LipB	212	2:209	NZXL01000030.1	4015	4659	+					GB_GCA_002697705_Archaea__Thermoplasmatota_Poseidoniia_Poseidoniales_Poseidoniaceae_MGIIa-L1_MGIIa-L1-sp002697705
GB_GCA_002697705	GB_GCA_002697705-NZXL01000034.1_8	PRK05481_LipA	412	11:293	NZXL01000034.1	8815	9843	+	GB_GCA_002697705_2				GB_GCA_002697705_Archaea__Thermoplasmatota_Poseidoniia_Poseidoniales_Poseidoniaceae_MGIIa-L1_MGIIa-L1-sp002697705
GB_GCA_002697705	GB_GCA_002697705-NZXL01000067.1_7	PF03099_Lpl-Lip-bpl	46	253:379	NZXL01000067.1	9826	11307	+					GB_GCA_002697705_Archaea__Thermoplasmatota_Poseidoniia_Poseidoniales_Poseidoniaceae_MGIIa-L1_MGIIa-L1-sp002697705
GB_GCA_002698145	GB_GCA_002698145-NZVG01000023.1_23	TIGR00214_LipB	120	3:204	NZVG01000023.1	18392	19012	+					GB_GCA_002698145_Archaea__Thermoplasmatota_Poseidoniia_Poseidoniales_Poseidoniaceae_MGIIa-L2_MGIIa-L2-sp002698145
GB_GCA_002698145	GB_GCA_002698145-NZVG01000031.1_30	PF03099_Lpl-Lip-bpl	43	243:368	NZVG01000031.1	28123	29541	+					GB_GCA_002698145_Archaea__Thermoplasmatota_Poseidoniia_Poseidoniales_Poseidoniaceae_MGIIa-L2_MGIIa-L2-sp002698145
GB_GCA_002698145	GB_GCA_002698145-NZVG01000060.1_14	PRK05481_LipA	400	2:273	NZVG01000060.1	14816	15718	+					GB_GCA_002698145_Archaea__Thermoplasmatota_Poseidoniia_Poseidoniales_Poseidoniaceae_MGIIa-L2_MGIIa-L2-sp002698145
GB_GCA_002698225	GB_GCA_002698225-NZWD01000004.1_22	PF03099_Lpl-Lip-bpl	26	257:347	NZWD01000004.1	17294	18673	+					GB_GCA_002698225_Archaea__Thermoplasmatota_Poseidoniia_Poseidoniales_Thalassarchaeaceae_Thalassarchaeum_Thalassarchaeum-sp002698225
GB_GCA_002698225	GB_GCA_002698225-NZWD01000025.1_20	TIGR00214_LipB	121	2:181	NZWD01000025.1	14740	15414	+	GB_GCA_002698225_2	LipAB	1.0	1	GB_GCA_002698225_Archaea__Thermoplasmatota_Poseidoniia_Poseidoniales_Thalassarchaeaceae_Thalassarchaeum_Thalassarchaeum-sp002698225
GB_GCA_002698225	GB_GCA_002698225-NZWD01000025.1_25	PRK05481_LipA	429	34:331	NZWD01000025.1	20388	21431	+	GB_GCA_002698225_2	LipAB	1.0	1	GB_GCA_002698225_Archaea__Thermoplasmatota_Poseidoniia_Poseidoniales_Thalassarchaeaceae_Thalassarchaeum_Thalassarchaeum-sp002698225
GB_GCA_002699425	GB_GCA_002699425-PABV01000009.1_8	PRK05481_LipA	440	11:303	PABV01000009.1	8471	9400	+	GB_GCA_002699425_2				GB_GCA_002699425_Archaea__Thermoplasmatota_Poseidoniia_Poseidoniales_Poseidoniaceae_MGIIa-K2_MGIIa-K2-sp002699425
GB_GCA_002699515	GB_GCA_002699515-PAAW01000005.1_2	PRK05481_LipA	441	16:309	PAAW01000005.1	926	1864	+	GB_GCA_002699515_1				GB_GCA_002699515_Archaea__Thermoplasmatota_Poseidoniia_Poseidoniales_Poseidoniaceae_MGIIa-I_MGIIa-I-sp002699515
GB_GCA_002701145	GB_GCA_002701145-PAEE01000022.1_19	PF03099_Lpl-Lip-bpl	49	265:357	PAEE01000022.1	14987	16360	+					GB_GCA_002701145_Archaea__Thermoplasmatota_Poseidoniia_Poseidoniales_Poseidoniaceae_MGIIa-K1_MGIIa-K1-sp002701145
GB_GCA_002701145	GB_GCA_002701145-PAEE01000034.1_21	PRK05481_LipA	425	6:303	PAEE01000034.1	26501	27430	+	GB_GCA_002701145_3				GB_GCA_002701145_Archaea__Thermoplasmatota_Poseidoniia_Poseidoniales_Poseidoniaceae_MGIIa-K1_MGIIa-K1-sp002701145
GB_GCA_002701145	GB_GCA_002701145-PAEE01000072.1_1	TIGR00214_LipB	100	22:148	PAEE01000072.1	2	496	+					GB_GCA_002701145_Archaea__Thermoplasmatota_Poseidoniia_Poseidoniales_Poseidoniaceae_MGIIa-K1_MGIIa-K1-sp002701145
GB_GCA_002701965	GB_GCA_002701965-NZXM01000056.1_2	cd16444_LipB	197	1:209	NZXM01000056.1	600	1241	+	GB_GCA_002701965_2	LipAB	1.0	1	GB_GCA_002701965_Archaea__Thermoplasmatota_Poseidoniia_Poseidoniales_Thalassarchaeaceae_MGIIb-P_MGIIb-P-sp002701965
GB_GCA_002701965	GB_GCA_002701965-NZXM01000056.1_9	PRK05481_LipA	400	18:316	NZXM01000056.1	7159	8145	+	GB_GCA_002701965_2	LipAB	1.0	1	GB_GCA_002701965_Archaea__Thermoplasmatota_Poseidoniia_Poseidoniales_Thalassarchaeaceae_MGIIb-P_MGIIb-P-sp002701965
GB_GCA_002701965	GB_GCA_002701965-NZXM01000064.1_6	PF03099_Lpl-Lip-bpl	32	233:371	NZXM01000064.1	9371	10774	+					GB_GCA_002701965_Archaea__Thermoplasmatota_Poseidoniia_Poseidoniales_Thalassarchaeaceae_MGIIb-P_MGIIb-P-sp002701965
GB_GCA_002702945	GB_GCA_002702945-PADF01000021.1_33	cd16444_LipB	202	2:209	PADF01000021.1	29581	30222	+					GB_GCA_002702945_Archaea__Thermoplasmatota_Poseidoniia_Poseidoniales_Poseidoniaceae_MGIIa-L1_MGIIa-L1-sp002702945
GB_GCA_002702945	GB_GCA_002702945-PADF01000021.1_43	PRK05481_LipA	425	3:310	PADF01000021.1	41665	42672	+	GB_GCA_002702945_1				GB_GCA_002702945_Archaea__Thermoplasmatota_Poseidoniia_Poseidoniales_Poseidoniaceae_MGIIa-L1_MGIIa-L1-sp002702945
GB_GCA_002702945	GB_GCA_002702945-PADF01000022.1_11	PF03099_Lpl-Lip-bpl	43	262:388	PADF01000022.1	9295	10797	+					GB_GCA_002702945_Archaea__Thermoplasmatota_Poseidoniia_Poseidoniales_Poseidoniaceae_MGIIa-L1_MGIIa-L1-sp002702945
GB_GCA_002702985	GB_GCA_002702985-PADI01000002.1_32	PF03099_Lpl-Lip-bpl	58	232:366	PADI01000002.1	28236	29639	+					GB_GCA_002702985_Archaea__Thermoplasmatota_Poseidoniia_Poseidoniales_Thalassarchaeaceae_MGIIb-N2_MGIIb-N2-sp002702985
GB_GCA_002702985	GB_GCA_002702985-PADI01000014.1_22	TIGR00214_LipB	125	15:200	PADI01000014.1	15840	16490	+	GB_GCA_002702985_3				GB_GCA_002702985_Archaea__Thermoplasmatota_Poseidoniia_Poseidoniales_Thalassarchaeaceae_MGIIb-N2_MGIIb-N2-sp002702985
GB_GCA_002702985	GB_GCA_002702985-PADI01000029.1_7	PRK05481_LipA	436	27:324	PADI01000029.1	7269	8327	+	GB_GCA_002702985_4				GB_GCA_002702985_Archaea__Thermoplasmatota_Poseidoniia_Poseidoniales_Thalassarchaeaceae_MGIIb-N2_MGIIb-N2-sp002702985
GB_GCA_002704515	GB_GCA_002704515-PAGK01000036.1_15	cd16444_LipB	210	0:195	PAGK01000036.1	14575	15189	+					GB_GCA_002704515_Archaea__Thermoplasmatota_Poseidoniia_Poseidoniales_Poseidoniaceae_Poseidonia_Poseidonia-sp002704515
GB_GCA_002706065	GB_GCA_002706065-PAJM01000019.1_8	PF03099_Lpl-Lip-bpl	44	244:368	PAJM01000019.1	14099	15517	+					GB_GCA_002706065_Archaea__Thermoplasmatota_Poseidoniia_Poseidoniales_Poseidoniaceae_MGIIa-L2_MGIIa-L2-sp002706065
GB_GCA_002706065	GB_GCA_002706065-PAJM01000019.1_45	PRK05481_LipA	425	4:309	PAJM01000019.1	59537	60550	+	GB_GCA_002706065_2				GB_GCA_002706065_Archaea__Thermoplasmatota_Poseidoniia_Poseidoniales_Poseidoniaceae_MGIIa-L2_MGIIa-L2-sp002706065
GB_GCA_002706065	GB_GCA_002706065-PAJM01000019.1_61	cd16444_LipB	205	1:206	PAJM01000019.1	79497	80123	+					GB_GCA_002706065_Archaea__Thermoplasmatota_Poseidoniia_Poseidoniales_Poseidoniaceae_MGIIa-L2_MGIIa-L2-sp002706065
GB_GCA_002706615	GB_GCA_002706615-PALS01000001.1_103	PRK05481_LipA	428	4:303	PALS01000001.1	112007	112936	+	GB_GCA_002706615_1				GB_GCA_002706615_Archaea__Thermoplasmatota_Poseidoniia_Poseidoniales_Poseidoniaceae_MGIIa-K1_MGIIa-K1-sp002706615
GB_GCA_002707335	GB_GCA_002707335-PAMN02000004.1_11	PRK05481_LipA	429	4:303	PAMN02000004.1	19976	20905	+	GB_GCA_002707335_1				GB_GCA_002707335_Archaea__Thermoplasmatota_Poseidoniia_Poseidoniales_Poseidoniaceae_MGIIa-K1_MGIIa-K1-sp002707335
GB_GCA_002707335	GB_GCA_002707335-PAMN02000029.1_4	TIGR00214_LipB	116	5:199	PAMN02000029.1	2407	3039	+					GB_GCA_002707335_Archaea__Thermoplasmatota_Poseidoniia_Poseidoniales_Poseidoniaceae_MGIIa-K1_MGIIa-K1-sp002707335
GB_GCA_002708015	GB_GCA_002708015-PAOK01000012.1_16	PRK05481_LipA	406	27:323	PAOK01000012.1	24792	25850	+	GB_GCA_002708015_1				GB_GCA_002708015_Archaea__Thermoplasmatota_Poseidoniia_Poseidoniales_Thalassarchaeaceae_MGIIb-N2_MGIIb-N2-sp002708015
GB_GCA_002708015	GB_GCA_002708015-PAOK01000018.1_25	PF03099_Lpl-Lip-bpl	45	233:366	PAOK01000018.1	25584	26987	+					GB_GCA_002708015_Archaea__Thermoplasmatota_Poseidoniia_Poseidoniales_Thalassarchaeaceae_MGIIb-N2_MGIIb-N2-sp002708015
GB_GCA_002708385	GB_GCA_002708385-PANM01000005.1_3	PRK05481_LipA	436	25:323	PANM01000005.1	2260	3348	+	GB_GCA_002708385_1				GB_GCA_002708385_Archaea__Thermoplasmatota_Poseidoniia_Poseidoniales_Thalassarchaeaceae_MGIIb-O1_MGIIb-O1-sp002708385
GB_GCA_002708385	GB_GCA_002708385-PANM01000035.1_1	PF03099_Lpl-Lip-bpl	53	233:347	PANM01000035.1	206	1576	+					GB_GCA_002708385_Archaea__Thermoplasmatota_Poseidoniia_Poseidoniales_Thalassarchaeaceae_MGIIb-O1_MGIIb-O1-sp002708385
GB_GCA_002708385	GB_GCA_002708385-PANM01000036.1_3	TIGR00214_LipB	131	5:185	PANM01000036.1	2205	2891	+	GB_GCA_002708385_4				GB_GCA_002708385_Archaea__Thermoplasmatota_Poseidoniia_Poseidoniales_Thalassarchaeaceae_MGIIb-O1_MGIIb-O1-sp002708385
GB_GCA_002708695	GB_GCA_002708695-PAOZ01000012.1_25	PF03099_Lpl-Lip-bpl	40	242:375	PAOZ01000012.1	26165	27595	+					GB_GCA_002708695_Archaea__Thermoplasmatota_Poseidoniia_Poseidoniales_Thalassarchaeaceae_MGIIb-N2_MGIIb-N2-sp002708695
GB_GCA_002709705	GB_GCA_002709705-PAQE01000011.1_20	TIGR00214_LipB	120	18:200	PAQE01000011.1	17853	18482	+					GB_GCA_002709705_Archaea__Thermoplasmatota_Poseidoniia_Poseidoniales_Poseidoniaceae_MGIIa-K1_MGIIa-K1-sp002709705
GB_GCA_002709705	GB_GCA_002709705-PAQE01000018.1_18	PF03099_Lpl-Lip-bpl	46	256:350	PAQE01000018.1	24745	26097	+					GB_GCA_002709705_Archaea__Thermoplasmatota_Poseidoniia_Poseidoniales_Poseidoniaceae_MGIIa-K1_MGIIa-K1-sp002709705
GB_GCA_002709705	GB_GCA_002709705-PAQE01000031.1_6	PRK05481_LipA	429	5:303	PAQE01000031.1	5687	6616	+					GB_GCA_002709705_Archaea__Thermoplasmatota_Poseidoniia_Poseidoniales_Poseidoniaceae_MGIIa-K1_MGIIa-K1-sp002709705
GB_GCA_002710015	GB_GCA_002710015-PAOW01000022.1_40	PRK05481_LipA	430	5:304	PAOW01000022.1	48358	49287	+	GB_GCA_002710015_3				GB_GCA_002710015_Archaea__Thermoplasmatota_Poseidoniia_Poseidoniales_Poseidoniaceae_MGIIa-K1_MGIIa-K1-sp002710015
GB_GCA_002710015	GB_GCA_002710015-PAOW01000022.1_50	TIGR00214_LipB	109	1:174	PAOW01000022.1	61081	61605	+					GB_GCA_002710015_Archaea__Thermoplasmatota_Poseidoniia_Poseidoniales_Poseidoniaceae_MGIIa-K1_MGIIa-K1-sp002710015
GB_GCA_002710205	GB_GCA_002710205-PAJN01000029.1_4	PRK05481_LipA	428	3:303	PAJN01000029.1	2418	3347	+	GB_GCA_002710205_2				GB_GCA_002710205_Archaea__Thermoplasmatota_Poseidoniia_Poseidoniales_Poseidoniaceae_MGIIa-K1_MGIIa-K1-sp002710205
GB_GCA_002710205	GB_GCA_002710205-PAJN01000032.1_30	TIGR00214_LipB	115	17:198	PAJN01000032.1	27947	28576	+					GB_GCA_002710205_Archaea__Thermoplasmatota_Poseidoniia_Poseidoniales_Poseidoniaceae_MGIIa-K1_MGIIa-K1-sp002710205
GB_GCA_002712285	GB_GCA_002712285-PATC01000002.1_7	PRK05481_LipA	428	28:324	PATC01000002.1	6677	7717	+	GB_GCA_002712285_1	LipAB	1.0	1	GB_GCA_002712285_Archaea__Thermoplasmatota_Poseidoniia_Poseidoniales_Thalassarchaeaceae_MGIIb-N2_MGIIb-N2-sp002712285
GB_GCA_002712285	GB_GCA_002712285-PATC01000002.1_14	cd16444_LipB	191	1:212	PATC01000002.1	15660	16325	+	GB_GCA_002712285_1	LipAB	1.0	1	GB_GCA_002712285_Archaea__Thermoplasmatota_Poseidoniia_Poseidoniales_Thalassarchaeaceae_MGIIb-N2_MGIIb-N2-sp002712285
GB_GCA_002712285	GB_GCA_002712285-PATC01000030.1_2	PF03099_Lpl-Lip-bpl	43	235:359	PATC01000030.1	328	1698	+					GB_GCA_002712285_Archaea__Thermoplasmatota_Poseidoniia_Poseidoniales_Thalassarchaeaceae_MGIIb-N2_MGIIb-N2-sp002712285
GB_GCA_002712575	GB_GCA_002712575-PATZ01000008.1_7	PRK05481_LipA	430	37:336	PATZ01000008.1	15605	16705	+	GB_GCA_002712575_2	LipAB	1.0	1	GB_GCA_002712575_Archaea__Thermoplasmatota_Poseidoniia_Poseidoniales_Thalassarchaeaceae_MGIIb-O3_MGIIb-O3-sp002712575
GB_GCA_002712575	GB_GCA_002712575-PATZ01000008.1_12	TIGR00214_LipB	110	2:210	PATZ01000008.1	21765	22430	+	GB_GCA_002712575_2	LipAB	1.0	1	GB_GCA_002712575_Archaea__Thermoplasmatota_Poseidoniia_Poseidoniales_Thalassarchaeaceae_MGIIb-O3_MGIIb-O3-sp002712575
GB_GCA_002712575	GB_GCA_002712575-PATZ01000029.1_25	PF03099_Lpl-Lip-bpl	27	243:335	PATZ01000029.1	17906	19258	+					GB_GCA_002712575_Archaea__Thermoplasmatota_Poseidoniia_Poseidoniales_Thalassarchaeaceae_MGIIb-O3_MGIIb-O3-sp002712575
GB_GCA_002712645	GB_GCA_002712645-PAUH01000030.1_4	PRK05481_LipA	426	16:315	PAUH01000030.1	2638	3663	+	GB_GCA_002712645_5				GB_GCA_002712645_Archaea__Thermoplasmatota_Poseidoniia_Poseidoniales_Thalassarchaeaceae_MGIIb-N1_MGIIb-N1-sp002712645
GB_GCA_002712645	GB_GCA_002712645-PAUH01000033.1_10	TIGR00214_LipB	117	6:180	PAUH01000033.1	16927	17595	+	GB_GCA_002712645_6	E123	0.666666666666667	1	GB_GCA_002712645_Archaea__Thermoplasmatota_Poseidoniia_Poseidoniales_Thalassarchaeaceae_MGIIb-N1_MGIIb-N1-sp002712645
GB_GCA_002713185	GB_GCA_002713185-PAVV01000017.1_22	PF03099_Lpl-Lip-bpl	40	243:332	PAVV01000017.1	15684	17036	+					GB_GCA_002713185_Archaea__Thermoplasmatota_Poseidoniia_Poseidoniales_Thalassarchaeaceae_MGIIb-O3_MGIIb-O3-sp002713185
GB_GCA_002713185	GB_GCA_002713185-PAVV01000028.1_4	PRK05481_LipA	438	35:331	PAVV01000028.1	3321	4406	+	GB_GCA_002713185_3				GB_GCA_002713185_Archaea__Thermoplasmatota_Poseidoniia_Poseidoniales_Thalassarchaeaceae_MGIIb-O3_MGIIb-O3-sp002713185
GB_GCA_002713205	GB_GCA_002713205-PAVW01000006.1_26	PRK05481_LipA	485	8:298	PAVW01000006.1	24255	25172	+	GB_GCA_002713205_1	LipAB	1.0	1	GB_GCA_002713205_Archaea__Thermoproteota_Nitrososphaeria_Nitrososphaerales_UBA57_UBA57_UBA57-sp002713205
GB_GCA_002713205	GB_GCA_002713205-PAVW01000006.1_29	cd16444_LipB	291	0:211	PAVW01000006.1	27302	27964	+	GB_GCA_002713205_1	LipAB	1.0	1	GB_GCA_002713205_Archaea__Thermoproteota_Nitrososphaeria_Nitrososphaerales_UBA57_UBA57_UBA57-sp002713205
GB_GCA_002713325	GB_GCA_002713325-PAWD01000008.1_19	cd16443_LplA	250	8:243	PAWD01000008.1	15429	16163	+	GB_GCA_002713325_1	LplAB,GcvH	1.0,0.666666666666667	1,1	GB_GCA_002713325_Archaea__Thermoproteota_Nitrososphaeria_Nitrososphaerales_UBA213_UBA213_UBA213-sp002713325
GB_GCA_002713325	GB_GCA_002713325-PAWD01000008.1_20	PF10437_LplB	35	16:85	PAWD01000008.1	16163	16444	+	GB_GCA_002713325_1	LplAB,GcvH	1.0,0.666666666666667	1,1	GB_GCA_002713325_Archaea__Thermoproteota_Nitrososphaeria_Nitrososphaerales_UBA213_UBA213_UBA213-sp002713325
GB_GCA_002713325	GB_GCA_002713325-PAWD01000008.1_25	PRK05481_LipA	469	1:272	PAWD01000008.1	20748	21596	+	GB_GCA_002713325_1	LplAB,GcvH	1.0,0.666666666666667	1,1	GB_GCA_002713325_Archaea__Thermoproteota_Nitrososphaeria_Nitrososphaerales_UBA213_UBA213_UBA213-sp002713325
GB_GCA_002713585	GB_GCA_002713585-PATD01000034.1_12	PF03099_Lpl-Lip-bpl	42	237:359	PATD01000034.1	9860	11230	+					GB_GCA_002713585_Archaea__Thermoplasmatota_Poseidoniia_Poseidoniales_Thalassarchaeaceae_MGIIb-N2_MGIIb-N2-sp002713585
GB_GCA_002714305	GB_GCA_002714305-PAWY01000001.1_3	PF03099_Lpl-Lip-bpl	44	253:377	PAWY01000001.1	1297	2742	+					GB_GCA_002714305_Archaea__Thermoplasmatota_Poseidoniia_Poseidoniales_Poseidoniaceae_Poseidonia_Poseidonia-sp002714305
GB_GCA_002714745	GB_GCA_002714745-PAYF01000033.1_22	PF03099_Lpl-Lip-bpl	27	253:347	PAYF01000033.1	22762	24141	+					GB_GCA_002714745_Archaea__Thermoplasmatota_Poseidoniia_Poseidoniales_Thalassarchaeaceae_Thalassarchaeum_Thalassarchaeum-sp002714745
GB_GCA_002714745	GB_GCA_002714745-PAYF01000041.1_5	PRK05481_LipA	440	38:336	PAYF01000041.1	8277	9332	+					GB_GCA_002714745_Archaea__Thermoplasmatota_Poseidoniia_Poseidoniales_Thalassarchaeaceae_Thalassarchaeum_Thalassarchaeum-sp002714745
GB_GCA_002714745	GB_GCA_002714745-PAYF01000041.1_10	TIGR00214_LipB	123	2:186	PAYF01000041.1	14306	14980	+					GB_GCA_002714745_Archaea__Thermoplasmatota_Poseidoniia_Poseidoniales_Thalassarchaeaceae_Thalassarchaeum_Thalassarchaeum-sp002714745
GB_GCA_002715545	GB_GCA_002715545-PAZI01000020.1_3	TIGR00214_LipB	120	35:206	PAZI01000020.1	14267	14995	+					GB_GCA_002715545_Archaea__Thermoplasmatota_Poseidoniia_Poseidoniales_SP79_SP79_SP79-sp002715545
GB_GCA_002715545	GB_GCA_002715545-PAZI01000052.1_7	PRK05481_LipA	444	16:306	PAZI01000052.1	10064	11014	+	GB_GCA_002715545_2				GB_GCA_002715545_Archaea__Thermoplasmatota_Poseidoniia_Poseidoniales_SP79_SP79_SP79-sp002715545
GB_GCA_002715725	GB_GCA_002715725-PAZU01000010.1_31	TIGR00214_LipB	120	20:197	PAZU01000010.1	28145	28774	+					GB_GCA_002715725_Archaea__Thermoplasmatota_Poseidoniia_Poseidoniales_Poseidoniaceae_MGIIa-K1_MGIIa-K1-sp002715725
GB_GCA_002715725	GB_GCA_002715725-PAZU01000010.1_41	PRK05481_LipA	424	4:296	PAZU01000010.1	40029	40937	+	GB_GCA_002715725_1				GB_GCA_002715725_Archaea__Thermoplasmatota_Poseidoniia_Poseidoniales_Poseidoniaceae_MGIIa-K1_MGIIa-K1-sp002715725
GB_GCA_002716085	GB_GCA_002716085-PAYZ01000014.1_4	PRK05481_LipA	344	0:233	PAYZ01000014.1	2415	3236	+	GB_GCA_002716085_2	LipAB	1.0	1	GB_GCA_002716085_Archaea__Thermoplasmatota_Poseidoniia_Poseidoniales_Thalassarchaeaceae_MGIIb-O3_MGIIb-O3-sp002716085
GB_GCA_002716085	GB_GCA_002716085-PAYZ01000014.1_9	cd16444_LipB	191	3:190	PAYZ01000014.1	8309	8995	+	GB_GCA_002716085_2	LipAB	1.0	1	GB_GCA_002716085_Archaea__Thermoplasmatota_Poseidoniia_Poseidoniales_Thalassarchaeaceae_MGIIb-O3_MGIIb-O3-sp002716085
GB_GCA_002716085	GB_GCA_002716085-PAYZ01000017.1_45	PRK05481_LipA	431	34:331	PAYZ01000017.1	79950	81044	+	GB_GCA_002716085_4	LipAB	1.0	1	GB_GCA_002716085_Archaea__Thermoplasmatota_Poseidoniia_Poseidoniales_Thalassarchaeaceae_MGIIb-O3_MGIIb-O3-sp002716085
GB_GCA_002716085	GB_GCA_002716085-PAYZ01000017.1_50	TIGR00214_LipB	118	2:216	PAYZ01000017.1	86054	86728	+	GB_GCA_002716085_4	LipAB	1.0	1	GB_GCA_002716085_Archaea__Thermoplasmatota_Poseidoniia_Poseidoniales_Thalassarchaeaceae_MGIIb-O3_MGIIb-O3-sp002716085
GB_GCA_002716085	GB_GCA_002716085-PAYZ01000019.1_25	PF03099_Lpl-Lip-bpl	24	241:331	PAYZ01000019.1	17787	19121	+					GB_GCA_002716085_Archaea__Thermoplasmatota_Poseidoniia_Poseidoniales_Thalassarchaeaceae_MGIIb-O3_MGIIb-O3-sp002716085
GB_GCA_002718195	GB_GCA_002718195-PBDU01000005.1_34	TIGR00214_LipB	113	5:204	PBDU01000005.1	31439	32074	+					GB_GCA_002718195_Archaea__Thermoplasmatota_Poseidoniia_Poseidoniales_Poseidoniaceae_MGIIa-L4_MGIIa-L4-sp002718195
GB_GCA_002718195	GB_GCA_002718195-PBDU01000005.1_43	PRK05481_LipA	430	12:320	PBDU01000005.1	41689	42717	+	GB_GCA_002718195_2				GB_GCA_002718195_Archaea__Thermoplasmatota_Poseidoniia_Poseidoniales_Poseidoniaceae_MGIIa-L4_MGIIa-L4-sp002718195
GB_GCA_002718195	GB_GCA_002718195-PBDU01000005.1_79	PF03099_Lpl-Lip-bpl	53	261:383	PBDU01000005.1	87159	88658	+					GB_GCA_002718195_Archaea__Thermoplasmatota_Poseidoniia_Poseidoniales_Poseidoniaceae_MGIIa-L4_MGIIa-L4-sp002718195
GB_GCA_002718215	GB_GCA_002718215-PBDV01000017.1_4	TIGR00214_LipB	121	28:182	PBDV01000017.1	2987	3652	+	GB_GCA_002718215_2				GB_GCA_002718215_Archaea__Thermoplasmatota_Poseidoniia_Poseidoniales_Thalassarchaeaceae_MGIIb-N2_MGIIb-N2-sp002718215
GB_GCA_002718215	GB_GCA_002718215-PBDV01000036.1_20	PF03099_Lpl-Lip-bpl	51	231:365	PBDV01000036.1	22299	23699	+					GB_GCA_002718215_Archaea__Thermoplasmatota_Poseidoniia_Poseidoniales_Thalassarchaeaceae_MGIIb-N2_MGIIb-N2-sp002718215
GB_GCA_002718215	GB_GCA_002718215-PBDV01000045.1_9	PRK05481_LipA	439	19:327	PBDV01000045.1	17175	18221	+					GB_GCA_002718215_Archaea__Thermoplasmatota_Poseidoniia_Poseidoniales_Thalassarchaeaceae_MGIIb-N2_MGIIb-N2-sp002718215
GB_GCA_002718695	GB_GCA_002718695-PBFP01000009.1_53	TIGR00214_LipB	123	3:210	PBFP01000009.1	51945	52619	+	GB_GCA_002718695_2	LipAB	1.0	1	GB_GCA_002718695_Archaea__Thermoplasmatota_Poseidoniia_Poseidoniales_Thalassarchaeaceae_MGIIb-O3_MGIIb-O3-sp002718695
GB_GCA_002718695	GB_GCA_002718695-PBFP01000009.1_58	PRK05481_LipA	426	37:331	PBFP01000009.1	57638	58732	+	GB_GCA_002718695_2	LipAB	1.0	1	GB_GCA_002718695_Archaea__Thermoplasmatota_Poseidoniia_Poseidoniales_Thalassarchaeaceae_MGIIb-O3_MGIIb-O3-sp002718695
GB_GCA_002718695	GB_GCA_002718695-PBFP01000016.1_17	PF03099_Lpl-Lip-bpl	30	247:334	PBFP01000016.1	19804	21156	+					GB_GCA_002718695_Archaea__Thermoplasmatota_Poseidoniia_Poseidoniales_Thalassarchaeaceae_MGIIb-O3_MGIIb-O3-sp002718695
GB_GCA_002718995	GB_GCA_002718995-PBGL02000007.1_38	PRK05481_LipA	446	26:324	PBGL02000007.1	60632	61690	+	GB_GCA_002718995_2	LipAB	1.0	1	GB_GCA_002718995_Archaea__Thermoplasmatota_Poseidoniia_Poseidoniales_Thalassarchaeaceae_MGIIb-O5_MGIIb-O5-sp002718995
GB_GCA_002718995	GB_GCA_002718995-PBGL02000007.1_43	TIGR00214_LipB	114	2:180	PBGL02000007.1	66708	67382	+	GB_GCA_002718995_2	LipAB	1.0	1	GB_GCA_002718995_Archaea__Thermoplasmatota_Poseidoniia_Poseidoniales_Thalassarchaeaceae_MGIIb-O5_MGIIb-O5-sp002718995
GB_GCA_002718995	GB_GCA_002718995-PBGL02000012.1_63	PF03099_Lpl-Lip-bpl	38	254:346	PBGL02000012.1	68673	70052	+					GB_GCA_002718995_Archaea__Thermoplasmatota_Poseidoniia_Poseidoniales_Thalassarchaeaceae_MGIIb-O5_MGIIb-O5-sp002718995
GB_GCA_002719395	GB_GCA_002719395-PBHM01000019.1_6	PRK05481_LipA	441	11:303	PBHM01000019.1	5872	6801	+	GB_GCA_002719395_3				GB_GCA_002719395_Archaea__Thermoplasmatota_Poseidoniia_Poseidoniales_Poseidoniaceae_MGIIa-K2_MGIIa-K2-sp002719395
GB_GCA_002719475	GB_GCA_002719475-PBHQ01000014.1_35	cd16444_LipB	194	0:202	PBHQ01000014.1	33782	34399	+					GB_GCA_002719475_Archaea__Thermoplasmatota_Poseidoniia_Poseidoniales_Poseidoniaceae_UBA226_UBA226-sp002719475
GB_GCA_002719475	GB_GCA_002719475-PBHQ01000014.1_44	PRK05481_LipA	437	13:310	PBHQ01000014.1	44183	45130	+	GB_GCA_002719475_3				GB_GCA_002719475_Archaea__Thermoplasmatota_Poseidoniia_Poseidoniales_Poseidoniaceae_UBA226_UBA226-sp002719475
GB_GCA_002719615	GB_GCA_002719615-PBHZ01000002.1_40	cd16444_LipB	191	3:214	PBHZ01000002.1	41099	41764	+	GB_GCA_002719615_1	LipAB	1.0	1	GB_GCA_002719615_Archaea__Thermoplasmatota_Poseidoniia_Poseidoniales_Thalassarchaeaceae_MGIIb-O3_MGIIb-O3-sp002719615
GB_GCA_002719615	GB_GCA_002719615-PBHZ01000002.1_45	PRK05481_LipA	443	38:335	PBHZ01000002.1	46823	47923	+	GB_GCA_002719615_1	LipAB	1.0	1	GB_GCA_002719615_Archaea__Thermoplasmatota_Poseidoniia_Poseidoniales_Thalassarchaeaceae_MGIIb-O3_MGIIb-O3-sp002719615
GB_GCA_002719615	GB_GCA_002719615-PBHZ01000023.1_34	PF03099_Lpl-Lip-bpl	29	240:335	PBHZ01000023.1	33251	34603	+					GB_GCA_002719615_Archaea__Thermoplasmatota_Poseidoniia_Poseidoniales_Thalassarchaeaceae_MGIIb-O3_MGIIb-O3-sp002719615
GB_GCA_002719815	GB_GCA_002719815-PBET01000032.1_7	PRK05481_LipA	425	4:309	PBET01000032.1	8150	9163	+					GB_GCA_002719815_Archaea__Thermoplasmatota_Poseidoniia_Poseidoniales_Poseidoniaceae_MGIIa-L2_MGIIa-L2-sp002719815
GB_GCA_002719815	GB_GCA_002719815-PBET01000033.1_30	cd16444_LipB	209	1:206	PBET01000033.1	26854	27480	+					GB_GCA_002719815_Archaea__Thermoplasmatota_Poseidoniia_Poseidoniales_Poseidoniaceae_MGIIa-L2_MGIIa-L2-sp002719815
GB_GCA_002720055	GB_GCA_002720055-PBGH01000005.1_42	PRK05481_LipA	437	36:331	PBGH01000005.1	73324	74409	+	GB_GCA_002720055_2	LipAB	1.0	1	GB_GCA_002720055_Archaea__Thermoplasmatota_Poseidoniia_Poseidoniales_Thalassarchaeaceae_MGIIb-O3_MGIIb-O3-sp002720055
GB_GCA_002720055	GB_GCA_002720055-PBGH01000005.1_47	cd16444_LipB	192	0:212	PBGH01000005.1	79413	80087	+	GB_GCA_002720055_2	LipAB	1.0	1	GB_GCA_002720055_Archaea__Thermoplasmatota_Poseidoniia_Poseidoniales_Thalassarchaeaceae_MGIIb-O3_MGIIb-O3-sp002720055
GB_GCA_002720055	GB_GCA_002720055-PBGH01000006.1_4	PRK05481_LipA	437	36:331	PBGH01000006.1	1772	2857	+	GB_GCA_002720055_3	LipAB	1.0	1	GB_GCA_002720055_Archaea__Thermoplasmatota_Poseidoniia_Poseidoniales_Thalassarchaeaceae_MGIIb-O3_MGIIb-O3-sp002720055
GB_GCA_002720055	GB_GCA_002720055-PBGH01000006.1_9	cd16444_LipB	192	0:212	PBGH01000006.1	7861	8535	+	GB_GCA_002720055_3	LipAB	1.0	1	GB_GCA_002720055_Archaea__Thermoplasmatota_Poseidoniia_Poseidoniales_Thalassarchaeaceae_MGIIb-O3_MGIIb-O3-sp002720055
GB_GCA_002720055	GB_GCA_002720055-PBGH01000008.1_21	PF03099_Lpl-Lip-bpl	29	307:393	PBGH01000008.1	15499	17034	+					GB_GCA_002720055_Archaea__Thermoplasmatota_Poseidoniia_Poseidoniales_Thalassarchaeaceae_MGIIb-O3_MGIIb-O3-sp002720055
GB_GCA_002720095	GB_GCA_002720095-PBGP02000006.1_28	TIGR00214_LipB	105	23:182	PBGP02000006.1	26379	27002	+	GB_GCA_002720095_2	LipAB	1.0	1	GB_GCA_002720095_Archaea__Thermoplasmatota_Poseidoniia_Poseidoniales_Poseidoniaceae_MGIIa-I_MGIIa-I-sp002720095
GB_GCA_002720095	GB_GCA_002720095-PBGP02000006.1_33	PRK05481_LipA	425	16:311	PBGP02000006.1	31956	32993	+	GB_GCA_002720095_2	LipAB	1.0	1	GB_GCA_002720095_Archaea__Thermoplasmatota_Poseidoniia_Poseidoniales_Poseidoniaceae_MGIIa-I_MGIIa-I-sp002720095
GB_GCA_002720095	GB_GCA_002720095-PBGP02000006.1_67	PF03099_Lpl-Lip-bpl	56	246:377	PBGP02000006.1	70594	72093	+					GB_GCA_002720095_Archaea__Thermoplasmatota_Poseidoniia_Poseidoniales_Poseidoniaceae_MGIIa-I_MGIIa-I-sp002720095
GB_GCA_002720115	GB_GCA_002720115-PBGS01000023.1_38	PRK05481_LipA	427	2:297	PBGS01000023.1	42389	43297	+	GB_GCA_002720115_5				GB_GCA_002720115_Archaea__Thermoplasmatota_Poseidoniia_Poseidoniales_Poseidoniaceae_MGIIa-K1_MGIIa-K1-sp002720115
GB_GCA_002720115	GB_GCA_002720115-PBGS01000040.1_34	TIGR00214_LipB	123	17:199	PBGS01000040.1	30773	31399	+					GB_GCA_002720115_Archaea__Thermoplasmatota_Poseidoniia_Poseidoniales_Poseidoniaceae_MGIIa-K1_MGIIa-K1-sp002720115
GB_GCA_002720275	GB_GCA_002720275-PBHR01000034.1_9	PF03099_Lpl-Lip-bpl	65	242:374	PBHR01000034.1	15030	16511	+					GB_GCA_002720275_Archaea__Thermoplasmatota_Poseidoniia_Poseidoniales_Poseidoniaceae_MGIIa-I_MGIIa-I-sp002720275
GB_GCA_002720275	GB_GCA_002720275-PBHR01000036.1_4	PRK05481_LipA	439	13:315	PBHR01000036.1	2493	3530	+	GB_GCA_002720275_3	LipAB	1.0	1	GB_GCA_002720275_Archaea__Thermoplasmatota_Poseidoniia_Poseidoniales_Poseidoniaceae_MGIIa-I_MGIIa-I-sp002720275
GB_GCA_002720275	GB_GCA_002720275-PBHR01000036.1_9	TIGR00214_LipB	127	4:200	PBHR01000036.1	8485	9114	+	GB_GCA_002720275_3	LipAB	1.0	1	GB_GCA_002720275_Archaea__Thermoplasmatota_Poseidoniia_Poseidoniales_Poseidoniaceae_MGIIa-I_MGIIa-I-sp002720275
GB_GCA_002722135	GB_GCA_002722135-PBKJ01000004.1_28	PF03099_Lpl-Lip-bpl	46	264:369	PBKJ01000004.1	21596	23020	+					GB_GCA_002722135_Archaea__Thermoplasmatota_Poseidoniia_Poseidoniales_Poseidoniaceae_MGIIa-L3_MGIIa-L3-sp002722135
GB_GCA_002722595	GB_GCA_002722595-PBMO01000005.1_34	TIGR00214_LipB	109	41:230	PBMO01000005.1	35423	36148	+	GB_GCA_002722595_1	LipAB	1.0	1	GB_GCA_002722595_Archaea__Thermoplasmatota_Poseidoniia_Poseidoniales_Thalassarchaeaceae_MGIIb-P_MGIIb-P-sp002722595
GB_GCA_002722595	GB_GCA_002722595-PBMO01000005.1_41	PRK05481_LipA	439	14:314	PBMO01000005.1	42026	43000	+	GB_GCA_002722595_1	LipAB	1.0	1	GB_GCA_002722595_Archaea__Thermoplasmatota_Poseidoniia_Poseidoniales_Thalassarchaeaceae_MGIIb-P_MGIIb-P-sp002722595
GB_GCA_002722595	GB_GCA_002722595-PBMO01000046.1_34	PF03099_Lpl-Lip-bpl	47	245:377	PBMO01000046.1	30766	32187	+					GB_GCA_002722595_Archaea__Thermoplasmatota_Poseidoniia_Poseidoniales_Thalassarchaeaceae_MGIIb-P_MGIIb-P-sp002722595
GB_GCA_002722615	GB_GCA_002722615-PBMQ01000010.1_1	PF03099_Lpl-Lip-bpl	41	246:367	PBMQ01000010.1	213	1628	+					GB_GCA_002722615_Archaea__Thermoplasmatota_Poseidoniia_Poseidoniales_Poseidoniaceae_MGIIa-L2_MGIIa-L2-sp002722615
GB_GCA_002722615	GB_GCA_002722615-PBMQ01000010.1_38	PRK05481_LipA	428	5:303	PBMQ01000010.1	46128	47123	+	GB_GCA_002722615_1				GB_GCA_002722615_Archaea__Thermoplasmatota_Poseidoniia_Poseidoniales_Poseidoniaceae_MGIIa-L2_MGIIa-L2-sp002722615
GB_GCA_002722615	GB_GCA_002722615-PBMQ01000023.1_37	cd16444_LipB	205	2:204	PBMQ01000023.1	32503	33120	+					GB_GCA_002722615_Archaea__Thermoplasmatota_Poseidoniia_Poseidoniales_Poseidoniaceae_MGIIa-L2_MGIIa-L2-sp002722615
GB_GCA_002722695	GB_GCA_002722695-PBMS01000014.1_26	cd16444_LipB	196	1:186	PBMS01000014.1	28620	29234	+					GB_GCA_002722695_Archaea__Thermoplasmatota_Poseidoniia_Poseidoniales_Poseidoniaceae_Poseidonia_Poseidonia-sp002722695
GB_GCA_002722695	GB_GCA_002722695-PBMS01000014.1_35	PRK05481_LipA	435	359:662	PBMS01000014.1	39676	41739	+	GB_GCA_002722695_3				GB_GCA_002722695_Archaea__Thermoplasmatota_Poseidoniia_Poseidoniales_Poseidoniaceae_Poseidonia_Poseidonia-sp002722695
GB_GCA_002722735	GB_GCA_002722735-PBMR01000011.1_20	PF03099_Lpl-Lip-bpl	30	256:349	PBMR01000011.1	22628	24004	+					GB_GCA_002722735_Archaea__Thermoplasmatota_Poseidoniia_Poseidoniales_Thalassarchaeaceae_MGIIb-O3_MGIIb-O3-sp002722735
GB_GCA_002722735	GB_GCA_002722735-PBMR01000015.1_39	PRK05481_LipA	432	3:294	PBMR01000015.1	72048	73025	+	GB_GCA_002722735_5	LipAB	1.0	1	GB_GCA_002722735_Archaea__Thermoplasmatota_Poseidoniia_Poseidoniales_Thalassarchaeaceae_MGIIb-O3_MGIIb-O3-sp002722735
GB_GCA_002722735	GB_GCA_002722735-PBMR01000015.1_44	TIGR00214_LipB	111	3:180	PBMR01000015.1	78047	78721	+	GB_GCA_002722735_5	LipAB	1.0	1	GB_GCA_002722735_Archaea__Thermoplasmatota_Poseidoniia_Poseidoniales_Thalassarchaeaceae_MGIIb-O3_MGIIb-O3-sp002722735
GB_GCA_002722735	GB_GCA_002722735-PBMR01000015.1_84	LplA	372	0:351	PBMR01000015.1	120374	122020	+	GB_GCA_002722735_6	sHdr,DTR,LipSM,LipSA,LipSAB	1.0,0.666666666666667,0.666666666666667,1.0,0.75	0,1,1,0,0	GB_GCA_002722735_Archaea__Thermoplasmatota_Poseidoniia_Poseidoniales_Thalassarchaeaceae_MGIIb-O3_MGIIb-O3-sp002722735
GB_GCA_002722735	GB_GCA_002722735-PBMR01000015.1_85	LipS1	355	19:331	PBMR01000015.1	122031	123059	+	GB_GCA_002722735_6	sHdr,DTR,LipSM,LipSA,LipSAB	1.0,0.666666666666667,0.666666666666667,1.0,0.75	0,1,1,0,0	GB_GCA_002722735_Archaea__Thermoplasmatota_Poseidoniia_Poseidoniales_Thalassarchaeaceae_MGIIb-O3_MGIIb-O3-sp002722735
GB_GCA_002722735	GB_GCA_002722735-PBMR01000015.1_86	LipS2	405	29:379	PBMR01000015.1	123046	124224	+	GB_GCA_002722735_6	sHdr,DTR,LipSM,LipSA,LipSAB	1.0,0.666666666666667,0.666666666666667,1.0,0.75	0,1,1,0,0	GB_GCA_002722735_Archaea__Thermoplasmatota_Poseidoniia_Poseidoniales_Thalassarchaeaceae_MGIIb-O3_MGIIb-O3-sp002722735
GB_GCA_002723045	GB_GCA_002723045-PBNI01000012.1_23	TIGR00214_LipB	114	3:180	PBNI01000012.1	19656	20330	+	GB_GCA_002723045_1	LipAB	1.0	1	GB_GCA_002723045_Archaea__Thermoplasmatota_Poseidoniia_Poseidoniales_Thalassarchaeaceae_MGIIb-O3_MGIIb-O3-sp002723045
GB_GCA_002723045	GB_GCA_002723045-PBNI01000012.1_28	PRK05481_LipA	427	36:332	PBNI01000012.1	25340	26434	+	GB_GCA_002723045_1	LipAB	1.0	1	GB_GCA_002723045_Archaea__Thermoplasmatota_Poseidoniia_Poseidoniales_Thalassarchaeaceae_MGIIb-O3_MGIIb-O3-sp002723045
GB_GCA_002723635	GB_GCA_002723635-PBMM01000040.1_4	PRK05481_LipA	407	15:310	PBMM01000040.1	2658	3683	+	GB_GCA_002723635_3				GB_GCA_002723635_Archaea__Thermoplasmatota_Poseidoniia_Poseidoniales_Poseidoniaceae_MGIIa-L3_MGIIa-L3-sp002723635
GB_GCA_002723635	GB_GCA_002723635-PBMM01000043.1_25	PF03099_Lpl-Lip-bpl	45	261:366	PBMM01000043.1	19730	21145	+					GB_GCA_002723635_Archaea__Thermoplasmatota_Poseidoniia_Poseidoniales_Poseidoniaceae_MGIIa-L3_MGIIa-L3-sp002723635
GB_GCA_002724775	GB_GCA_002724775-PBPR01000003.1_38	cd16444_LipB	191	4:209	PBPR01000003.1	36195	36836	+	GB_GCA_002724775_1	LipAB	1.0	1	GB_GCA_002724775_Archaea__Thermoplasmatota_Poseidoniia_MGIII_CG-Epi1_CG-Epi1_CG-Epi1-sp002724775
GB_GCA_002724775	GB_GCA_002724775-PBPR01000003.1_43	PRK05481_LipA	440	4:297	PBPR01000003.1	41762	42688	+	GB_GCA_002724775_1	LipAB	1.0	1	GB_GCA_002724775_Archaea__Thermoplasmatota_Poseidoniia_MGIII_CG-Epi1_CG-Epi1_CG-Epi1-sp002724775
GB_GCA_002724815	GB_GCA_002724815-PBPV01000052.1_4	TIGR00214_LipB	106	5:209	PBPV01000052.1	1483	2124	+					GB_GCA_002724815_Archaea__Thermoplasmatota_Poseidoniia_Poseidoniales_Thalassarchaeaceae_MGIIb-P_MGIIb-P-sp002724815
GB_GCA_002724815	GB_GCA_002724815-PBPV01000063.1_4	PRK05481_LipA	426	19:313	PBPV01000063.1	5029	6015	+	GB_GCA_002724815_4				GB_GCA_002724815_Archaea__Thermoplasmatota_Poseidoniia_Poseidoniales_Thalassarchaeaceae_MGIIb-P_MGIIb-P-sp002724815
GB_GCA_002724815	GB_GCA_002724815-PBPV01000077.1_21	PF03099_Lpl-Lip-bpl	33	245:371	PBPV01000077.1	16421	17824	+					GB_GCA_002724815_Archaea__Thermoplasmatota_Poseidoniia_Poseidoniales_Thalassarchaeaceae_MGIIb-P_MGIIb-P-sp002724815
GB_GCA_002725275	GB_GCA_002725275-PBOE01000026.1_9	PRK05481_LipA	442	10:314	PBOE01000026.1	10310	11326	+	GB_GCA_002725275_3				GB_GCA_002725275_Archaea__Thermoplasmatota_Poseidoniia_Poseidoniales_Poseidoniaceae_Poseidonia_Poseidonia-sp002725275
GB_GCA_002725275	GB_GCA_002725275-PBOE01000026.1_26	PF03099_Lpl-Lip-bpl	38	259:386	PBOE01000026.1	43311	44807	+					GB_GCA_002725275_Archaea__Thermoplasmatota_Poseidoniia_Poseidoniales_Poseidoniaceae_Poseidonia_Poseidonia-sp002725275
GB_GCA_002725315	GB_GCA_002725315-PBOL01000015.1_13	PRK05481_LipA	422	27:322	PBOL01000015.1	23354	24421	+	GB_GCA_002725315_1	LipAB	1.0	1	GB_GCA_002725315_Archaea__Thermoplasmatota_Poseidoniia_Poseidoniales_Thalassarchaeaceae_MGIIb-O3_MGIIb-O3-sp002725315
GB_GCA_002725315	GB_GCA_002725315-PBOL01000015.1_18	TIGR00214_LipB	111	1:199	PBOL01000015.1	29426	30097	+	GB_GCA_002725315_1	LipAB	1.0	1	GB_GCA_002725315_Archaea__Thermoplasmatota_Poseidoniia_Poseidoniales_Thalassarchaeaceae_MGIIb-O3_MGIIb-O3-sp002725315
GB_GCA_002725315	GB_GCA_002725315-PBOL01000040.1_23	PF03099_Lpl-Lip-bpl	21	227:312	PBOL01000040.1	18607	19896	+					GB_GCA_002725315_Archaea__Thermoplasmatota_Poseidoniia_Poseidoniales_Thalassarchaeaceae_MGIIb-O3_MGIIb-O3-sp002725315
GB_GCA_002725475	GB_GCA_002725475-PBPH01000009.1_5	PRK05481_LipA	449	24:322	PBPH01000009.1	4869	5846	+	GB_GCA_002725475_1				GB_GCA_002725475_Archaea__Thermoplasmatota_Poseidoniia_Poseidoniales_Thalassarchaeaceae_MGIIb-Q1_MGIIb-Q1-sp002725475
GB_GCA_002726275	GB_GCA_002726275-PBSO01000006.1_35	PRK05481_LipA	442	27:322	PBSO01000006.1	54494	55552	+	GB_GCA_002726275_1	LipAB	1.0	1	GB_GCA_002726275_Archaea__Thermoplasmatota_Poseidoniia_Poseidoniales_Thalassarchaeaceae_MGIIb-O5_MGIIb-O5-sp002726275
GB_GCA_002726275	GB_GCA_002726275-PBSO01000006.1_40	TIGR00214_LipB	118	3:180	PBSO01000006.1	60568	61242	+	GB_GCA_002726275_1	LipAB	1.0	1	GB_GCA_002726275_Archaea__Thermoplasmatota_Poseidoniia_Poseidoniales_Thalassarchaeaceae_MGIIb-O5_MGIIb-O5-sp002726275
GB_GCA_002726275	GB_GCA_002726275-PBSO01000025.1_48	PF03099_Lpl-Lip-bpl	32	253:340	PBSO01000025.1	50511	51878	+					GB_GCA_002726275_Archaea__Thermoplasmatota_Poseidoniia_Poseidoniales_Thalassarchaeaceae_MGIIb-O5_MGIIb-O5-sp002726275
GB_GCA_002726395	GB_GCA_002726395-PBTA01000009.1_12	PRK05481_LipA	423	8:313	PBTA01000009.1	20514	21542	+	GB_GCA_002726395_1				GB_GCA_002726395_Archaea__Thermoplasmatota_Poseidoniia_Poseidoniales_Poseidoniaceae_MGIIa-L1_MGIIa-L1-sp002726395
GB_GCA_002726395	GB_GCA_002726395-PBTA01000009.1_22	cd16444_LipB	203	2:206	PBTA01000009.1	32956	33591	+					GB_GCA_002726395_Archaea__Thermoplasmatota_Poseidoniia_Poseidoniales_Poseidoniaceae_MGIIa-L1_MGIIa-L1-sp002726395
GB_GCA_002726495	GB_GCA_002726495-PBTH01000055.1_4	PRK05481_LipA	433	14:319	PBTH01000055.1	9290	10318	+	GB_GCA_002726495_4				GB_GCA_002726495_Archaea__Thermoplasmatota_Poseidoniia_Poseidoniales_Poseidoniaceae_Poseidonia_Poseidonia-sp002726495
GB_GCA_002726495	GB_GCA_002726495-PBTH01000055.1_19	cd16444_LipB	209	1:199	PBTH01000055.1	27531	28151	+					GB_GCA_002726495_Archaea__Thermoplasmatota_Poseidoniia_Poseidoniales_Poseidoniaceae_Poseidonia_Poseidonia-sp002726495
GB_GCA_002726865	GB_GCA_002726865-PBSW01000023.1_41	LplA	343	6:362	PBSW01000023.1	45222	46826	+	GB_GCA_002726865_4	LipSM,LipSA,LipSAB	0.666666666666667,1.0,0.75	1,0,0	GB_GCA_002726865_Archaea__Thermoproteota_Bathyarchaeia_TCS64_TCS64_GCA-2726865_GCA-2726865-sp002726865
GB_GCA_002726865	GB_GCA_002726865-PBSW01000023.1_42	LipS1	383	20:332	PBSW01000023.1	46829	47845	+	GB_GCA_002726865_4	LipSM,LipSA,LipSAB	0.666666666666667,1.0,0.75	1,0,0	GB_GCA_002726865_Archaea__Thermoproteota_Bathyarchaeia_TCS64_TCS64_GCA-2726865_GCA-2726865-sp002726865
GB_GCA_002726865	GB_GCA_002726865-PBSW01000023.1_43	LipS2	467	4:356	PBSW01000023.1	47862	48959	+	GB_GCA_002726865_4	LipSM,LipSA,LipSAB	0.666666666666667,1.0,0.75	1,0,0	GB_GCA_002726865_Archaea__Thermoproteota_Bathyarchaeia_TCS64_TCS64_GCA-2726865_GCA-2726865-sp002726865
GB_GCA_002726865	GB_GCA_002726865-PBSW01000084.1_12	LipS1	268	51:323	PBSW01000084.1	14573	15580	+					GB_GCA_002726865_Archaea__Thermoproteota_Bathyarchaeia_TCS64_TCS64_GCA-2726865_GCA-2726865-sp002726865
GB_GCA_002726865	GB_GCA_002726865-PBSW01000084.1_13	MF02118_LipM	286	10:276	PBSW01000084.1	15605	16441	+					GB_GCA_002726865_Archaea__Thermoproteota_Bathyarchaeia_TCS64_TCS64_GCA-2726865_GCA-2726865-sp002726865
GB_GCA_002726865	GB_GCA_002726865-PBSW01000084.1_14	LipS2	258	4:320	PBSW01000084.1	16455	17471	+					GB_GCA_002726865_Archaea__Thermoproteota_Bathyarchaeia_TCS64_TCS64_GCA-2726865_GCA-2726865-sp002726865
GB_GCA_002727275	GB_GCA_002727275-PBWO01000034.1_12	TIGR00214_LipB	123	3:185	PBWO01000034.1	9811	10485	+	GB_GCA_002727275_6	LipAB	1.0	1	GB_GCA_002727275_Archaea__Thermoplasmatota_Poseidoniia_Poseidoniales_Thalassarchaeaceae_Thalassarchaeum_Thalassarchaeum-sp002727275
GB_GCA_002727275	GB_GCA_002727275-PBWO01000034.1_17	PRK05481_LipA	436	33:333	PBWO01000034.1	15461	16504	+	GB_GCA_002727275_6	LipAB	1.0	1	GB_GCA_002727275_Archaea__Thermoplasmatota_Poseidoniia_Poseidoniales_Thalassarchaeaceae_Thalassarchaeum_Thalassarchaeum-sp002727275
GB_GCA_002727275	GB_GCA_002727275-PBWO01000040.1_22	PF03099_Lpl-Lip-bpl	27	252:345	PBWO01000040.1	16976	18352	+					GB_GCA_002727275_Archaea__Thermoplasmatota_Poseidoniia_Poseidoniales_Thalassarchaeaceae_Thalassarchaeum_Thalassarchaeum-sp002727275
GB_GCA_002727485	GB_GCA_002727485-PBXE01000004.1_33	cd16444_LipB	206	2:209	PBXE01000004.1	31315	31956	+					GB_GCA_002727485_Archaea__Thermoplasmatota_Poseidoniia_Poseidoniales_Poseidoniaceae_MGIIa-L1_MGIIa-L1-sp002727485
GB_GCA_002727485	GB_GCA_002727485-PBXE01000004.1_43	PRK05481_LipA	374	3:309	PBXE01000004.1	43391	44398	+	GB_GCA_002727485_1				GB_GCA_002727485_Archaea__Thermoplasmatota_Poseidoniia_Poseidoniales_Poseidoniaceae_MGIIa-L1_MGIIa-L1-sp002727485
GB_GCA_002727515	GB_GCA_002727515-PBXF01000025.1_9	TIGR00214_LipB	104	6:199	PBXF01000025.1	6336	6968	+					GB_GCA_002727515_Archaea__Thermoplasmatota_Poseidoniia_Poseidoniales_Poseidoniaceae_MGIIa-K1_MGIIa-K1-sp002727515
GB_GCA_002727515	GB_GCA_002727515-PBXF01000044.1_1	PF03099_Lpl-Lip-bpl	43	25:84	PBXF01000044.1	1	555	+					GB_GCA_002727515_Archaea__Thermoplasmatota_Poseidoniia_Poseidoniales_Poseidoniaceae_MGIIa-K1_MGIIa-K1-sp002727515
GB_GCA_002727515	GB_GCA_002727515-PBXF01000044.1_41	PRK05481_LipA	428	4:303	PBXF01000044.1	47157	48086	+	GB_GCA_002727515_4				GB_GCA_002727515_Archaea__Thermoplasmatota_Poseidoniia_Poseidoniales_Poseidoniaceae_MGIIa-K1_MGIIa-K1-sp002727515
GB_GCA_002727675	GB_GCA_002727675-PBXQ01000044.1_5	PRK05481_LipA	439	13:322	PBXQ01000044.1	5652	6707	+	GB_GCA_002727675_4	LipAB	1.0	1	GB_GCA_002727675_Archaea__Thermoplasmatota_Poseidoniia_Poseidoniales_Thalassarchaeaceae_MGIIb-Q1_MGIIb-Q1-sp002727675
GB_GCA_002727675	GB_GCA_002727675-PBXQ01000044.1_10	TIGR00214_LipB	120	5:197	PBXQ01000044.1	11738	12406	+	GB_GCA_002727675_4	LipAB	1.0	1	GB_GCA_002727675_Archaea__Thermoplasmatota_Poseidoniia_Poseidoniales_Thalassarchaeaceae_MGIIb-Q1_MGIIb-Q1-sp002727675
GB_GCA_002727675	GB_GCA_002727675-PBXQ01000054.1_31	PF03099_Lpl-Lip-bpl	43	249:383	PBXQ01000054.1	29300	30781	+					GB_GCA_002727675_Archaea__Thermoplasmatota_Poseidoniia_Poseidoniales_Thalassarchaeaceae_MGIIb-Q1_MGIIb-Q1-sp002727675
GB_GCA_002727695	GB_GCA_002727695-PBXT01000008.1_42	PF03099_Lpl-Lip-bpl	53	257:350	PBXT01000008.1	44880	46232	+					GB_GCA_002727695_Archaea__Thermoplasmatota_Poseidoniia_Poseidoniales_Poseidoniaceae_MGIIa-K1_MGIIa-K1-sp002727695
GB_GCA_002727695	GB_GCA_002727695-PBXT01000045.1_20	TIGR00214_LipB	115	17:196	PBXT01000045.1	14990	15619	+					GB_GCA_002727695_Archaea__Thermoplasmatota_Poseidoniia_Poseidoniales_Poseidoniaceae_MGIIa-K1_MGIIa-K1-sp002727695
GB_GCA_002727695	GB_GCA_002727695-PBXT01000112.1_3	PRK05481_LipA	430	6:303	PBXT01000112.1	1821	2750	+					GB_GCA_002727695_Archaea__Thermoplasmatota_Poseidoniia_Poseidoniales_Poseidoniaceae_MGIIa-K1_MGIIa-K1-sp002727695
GB_GCA_002728035	GB_GCA_002728035-PBUZ01000025.1_1	cd16444_LipB	207	1:203	PBUZ01000025.1	91	717	+					GB_GCA_002728035_Archaea__Thermoplasmatota_Poseidoniia_Poseidoniales_Poseidoniaceae_Poseidonia_Poseidonia-sp002728035
GB_GCA_002728035	GB_GCA_002728035-PBUZ01000099.1_11	PF03099_Lpl-Lip-bpl	41	218:325	PBUZ01000099.1	9674	10990	+					GB_GCA_002728035_Archaea__Thermoplasmatota_Poseidoniia_Poseidoniales_Poseidoniaceae_Poseidonia_Poseidonia-sp002728035
GB_GCA_002728275	GB_GCA_002728275-PBWW01000021.1_10	cd16444_LipB	204	11:221	PBWW01000021.1	9627	10310	+					GB_GCA_002728275_Archaea__Asgardarchaeota_Heimdallarchaeia_UBA460_Kariarchaeaceae_Kariarchaeum_Kariarchaeum-pelagius
GB_GCA_002728275	GB_GCA_002728275-PBWW01000031.1_7	PRK05481_LipA	425	30:311	PBWW01000031.1	8401	9348	+					GB_GCA_002728275_Archaea__Asgardarchaeota_Heimdallarchaeia_UBA460_Kariarchaeaceae_Kariarchaeum_Kariarchaeum-pelagius
GB_GCA_002728275	GB_GCA_002728275-PBWW01000067.1_11	cd16443_LplA	149	1:249	PBWW01000067.1	11248	12006	+					GB_GCA_002728275_Archaea__Asgardarchaeota_Heimdallarchaeia_UBA460_Kariarchaeaceae_Kariarchaeum_Kariarchaeum-pelagius
GB_GCA_002728565	GB_GCA_002728565-PBUX01000011.1_5	PRK05481_LipA	412	26:326	PBUX01000011.1	8087	9169	+	GB_GCA_002728565_1	LipAB	1.0	1	GB_GCA_002728565_Archaea__Thermoplasmatota_Poseidoniia_Poseidoniales_Thalassarchaeaceae_MGIIb-O3_MGIIb-O3-sp002728565
GB_GCA_002728565	GB_GCA_002728565-PBUX01000011.1_10	TIGR00214_LipB	106	2:179	PBUX01000011.1	14177	14851	+	GB_GCA_002728565_1	LipAB	1.0	1	GB_GCA_002728565_Archaea__Thermoplasmatota_Poseidoniia_Poseidoniales_Thalassarchaeaceae_MGIIb-O3_MGIIb-O3-sp002728565
GB_GCA_002728565	GB_GCA_002728565-PBUX01000064.1_77	PRK05481_LipA	500	35:326	PBUX01000064.1	85443	86540	+	GB_GCA_002728565_4				GB_GCA_002728565_Archaea__Thermoplasmatota_Poseidoniia_Poseidoniales_Thalassarchaeaceae_MGIIb-O3_MGIIb-O3-sp002728565
GB_GCA_002729095	GB_GCA_002729095-PBWC01000067.1_33	cd16444_LipB	202	3:209	PBWC01000067.1	31309	31950	+					GB_GCA_002729095_Archaea__Thermoplasmatota_Poseidoniia_Poseidoniales_Poseidoniaceae_MGIIa-L1_MGIIa-L1-sp002729095
GB_GCA_002729095	GB_GCA_002729095-PBWC01000067.1_43	PRK05481_LipA	428	5:309	PBWC01000067.1	43385	44392	+					GB_GCA_002729095_Archaea__Thermoplasmatota_Poseidoniia_Poseidoniales_Poseidoniaceae_MGIIa-L1_MGIIa-L1-sp002729095
GB_GCA_002730095	GB_GCA_002730095-PBZE01000004.1_5	PRK05481_LipA	440	35:336	PBZE01000004.1	6760	7857	+	GB_GCA_002730095_1	LipAB	1.0	1	GB_GCA_002730095_Archaea__Thermoplasmatota_Poseidoniia_Poseidoniales_Thalassarchaeaceae_MGIIb-O5_MGIIb-O5-sp002730095
GB_GCA_002730095	GB_GCA_002730095-PBZE01000004.1_10	cd16444_LipB	208	0:217	PBZE01000004.1	12888	13553	+	GB_GCA_002730095_1	LipAB	1.0	1	GB_GCA_002730095_Archaea__Thermoplasmatota_Poseidoniia_Poseidoniales_Thalassarchaeaceae_MGIIb-O5_MGIIb-O5-sp002730095
GB_GCA_002730095	GB_GCA_002730095-PBZE01000020.1_2	PF03099_Lpl-Lip-bpl	46	296:385	PBZE01000020.1	507	2012	+					GB_GCA_002730095_Archaea__Thermoplasmatota_Poseidoniia_Poseidoniales_Thalassarchaeaceae_MGIIb-O5_MGIIb-O5-sp002730095
GB_GCA_002730445	GB_GCA_002730445-PCAF01000080.1_24	PF03099_Lpl-Lip-bpl	38	269:355	PCAF01000080.1	16650	18074	+					GB_GCA_002730445_Archaea__Thermoplasmatota_Poseidoniia_Poseidoniales_Thalassarchaeaceae_MGIIb-O3_MGIIb-O3-sp002730445
GB_GCA_002731195	GB_GCA_002731195-PCAI01000010.1_3	cd16444_LipB	199	0:213	PCAI01000010.1	2454	3131	+	GB_GCA_002731195_1				GB_GCA_002731195_Archaea__Thermoplasmatota_Poseidoniia_Poseidoniales_Thalassarchaeaceae_MGIIb-O3_MGIIb-O3-sp002731195
GB_GCA_002731395	GB_GCA_002731395-PCBQ01000038.1_9	PRK05481_LipA	393	5:301	PCBQ01000038.1	9777	10775	+	GB_GCA_002731395_4				GB_GCA_002731395_Archaea__Thermoplasmatota_Poseidoniia_Poseidoniales_Poseidoniaceae_MGIIa-L3_MGIIa-L3-sp002731395
GB_GCA_002731395	GB_GCA_002731395-PCBQ01000056.1_15	PF03099_Lpl-Lip-bpl	43	264:369	PCBQ01000056.1	12046	13470	+					GB_GCA_002731395_Archaea__Thermoplasmatota_Poseidoniia_Poseidoniales_Poseidoniaceae_MGIIa-L3_MGIIa-L3-sp002731395
GB_GCA_002731655	GB_GCA_002731655-PCCI01000027.1_5	cd16444_LipB	197	14:217	PCCI01000027.1	4017	4691	+	GB_GCA_002731655_4				GB_GCA_002731655_Archaea__Thermoplasmatota_Poseidoniia_MGIII_CG-Epi1_UBA8886_UBA8886-sp002731655
GB_GCA_002731655	GB_GCA_002731655-PCCI01000041.1_2	PRK05481_LipA	425	7:299	PCCI01000041.1	1212	2138	+					GB_GCA_002731655_Archaea__Thermoplasmatota_Poseidoniia_MGIII_CG-Epi1_UBA8886_UBA8886-sp002731655
GB_GCA_002731905	GB_GCA_002731905-PCBV01000012.1_3	LplA	366	0:346	PCBV01000012.1	1218	2849	+	GB_GCA_002731905_2	LipSM,LipSA,LipSAB	0.666666666666667,1.0,0.75	1,0,0	GB_GCA_002731905_Archaea__Thermoplasmatota_Poseidoniia_MGIII_CG-Epi1_UBA8886_UBA8886-sp002731905
GB_GCA_002731905	GB_GCA_002731905-PCBV01000012.1_4	LipS1	353	25:339	PCBV01000012.1	2873	3919	+	GB_GCA_002731905_2	LipSM,LipSA,LipSAB	0.666666666666667,1.0,0.75	1,0,0	GB_GCA_002731905_Archaea__Thermoplasmatota_Poseidoniia_MGIII_CG-Epi1_UBA8886_UBA8886-sp002731905
GB_GCA_002731905	GB_GCA_002731905-PCBV01000012.1_5	LipS2	407	25:368	PCBV01000012.1	3888	5033	+	GB_GCA_002731905_2	LipSM,LipSA,LipSAB	0.666666666666667,1.0,0.75	1,0,0	GB_GCA_002731905_Archaea__Thermoplasmatota_Poseidoniia_MGIII_CG-Epi1_UBA8886_UBA8886-sp002731905
GB_GCA_002731905	GB_GCA_002731905-PCBV01000024.1_3	cd16444_LipB	195	19:218	PCBV01000024.1	2535	3209	+	GB_GCA_002731905_4				GB_GCA_002731905_Archaea__Thermoplasmatota_Poseidoniia_MGIII_CG-Epi1_UBA8886_UBA8886-sp002731905
GB_GCA_002762705	GB_GCA_002762705-PCVE01000022.1_1	PF10437_LplB	33	13:84	PCVE01000022.1	225	497	+	GB_GCA_002762705_2	LplAB	1.0	1	GB_GCA_002762705_Archaea__Nanoarchaeota_Nanoarchaeia_Woesearchaeales_CG08-08-20-14_CG08-08-20-14_CG08-08-20-14-sp002762705
GB_GCA_002762705	GB_GCA_002762705-PCVE01000022.1_2	cd16443_LplA	260	0:246	PCVE01000022.1	494	1240	+	GB_GCA_002762705_2	LplAB	1.0	1	GB_GCA_002762705_Archaea__Nanoarchaeota_Nanoarchaeia_Woesearchaeales_CG08-08-20-14_CG08-08-20-14_CG08-08-20-14-sp002762705
GB_GCA_002762705	GB_GCA_002762705-PCVE01000088.1_2	LipS1	198	4:260	PCVE01000088.1	432	1217	+					GB_GCA_002762705_Archaea__Nanoarchaeota_Nanoarchaeia_Woesearchaeales_CG08-08-20-14_CG08-08-20-14_CG08-08-20-14-sp002762705
GB_GCA_002762795	GB_GCA_002762795-PCYA01000014.1_25	PF03099_Lpl-Lip-bpl	34	54:166	PCYA01000014.1	24767	25597	+					GB_GCA_002762795_Archaea__Nanoarchaeota_Nanoarchaeia_Woesearchaeales_ARS49_1-14-0-10-37-12_1-14-0-10-37-12-sp002762795
GB_GCA_002763265	GB_GCA_002763265-PEZQ01000003.1_153	PF03099_Lpl-Lip-bpl	34	60:169	PEZQ01000003.1	111756	112565	+	GB_GCA_002763265_1				GB_GCA_002763265_Archaea__Nanoarchaeota_Nanoarchaeia_PEZQ01_PEZQ01_PEZQ01_PEZQ01-sp002763265
GB_GCA_002763335	GB_GCA_002763335-PEYS01000139.1_3	PRK05481_LipA	453	4:280	PEYS01000139.1	2857	3708	+					GB_GCA_002763335_Archaea__Nanoarchaeota_Nanoarchaeia_Woesearchaeales_CG1-02-47-18_CG1-02-47-18_CG1-02-47-18-sp002763335
GB_GCA_002763335	GB_GCA_002763335-PEYS01000197.1_3	MF02118_LipM	230	0:122	PEYS01000197.1	1611	2345	+	GB_GCA_002763335_4				GB_GCA_002763335_Archaea__Nanoarchaeota_Nanoarchaeia_Woesearchaeales_CG1-02-47-18_CG1-02-47-18_CG1-02-47-18-sp002763335
GB_GCA_002763335	GB_GCA_002763335-PEYS01000197.1_4	PF10437_LplB	34	478:547	PEYS01000197.1	2397	4073	+	GB_GCA_002763335_4				GB_GCA_002763335_Archaea__Nanoarchaeota_Nanoarchaeia_Woesearchaeales_CG1-02-47-18_CG1-02-47-18_CG1-02-47-18-sp002763335
GB_GCA_002779555	GB_GCA_002779555-PEWI01000018.1_10	MF02118_LipM	234	1:258	PEWI01000018.1	6490	7299	+					GB_GCA_002779555_Archaea__Thermoproteota_Bathyarchaeia_B26-1_UBA233_20-14-0-80-47-9_20-14-0-80-47-9-sp002779555
GB_GCA_002779555	GB_GCA_002779555-PEWI01000247.1_2	LipS1	184	1:149	PEWI01000247.1	1076	1534	+					GB_GCA_002779555_Archaea__Thermoproteota_Bathyarchaeia_B26-1_UBA233_20-14-0-80-47-9_20-14-0-80-47-9-sp002779555
GB_GCA_002825465	GB_GCA_002825465-PJER01000004.1_57	LplA	286	4:364	PJER01000004.1	65587	66684	+					GB_GCA_002825465_Archaea__Asgardarchaeota_Thorarchaeia_Thorarchaeales_Thorarchaeaceae_MP8T-1_MP8T-1-sp002825465
GB_GCA_002825465	GB_GCA_002825465-PJER01000010.1_9	LipS1	330	21:332	PJER01000010.1	8938	9945	+					GB_GCA_002825465_Archaea__Asgardarchaeota_Thorarchaeia_Thorarchaeales_Thorarchaeaceae_MP8T-1_MP8T-1-sp002825465
GB_GCA_002825465	GB_GCA_002825465-PJER01000011.1_46	cd16443_LplA	208	0:263	PJER01000011.1	42671	43468	+	GB_GCA_002825465_6				GB_GCA_002825465_Archaea__Asgardarchaeota_Thorarchaeia_Thorarchaeales_Thorarchaeaceae_MP8T-1_MP8T-1-sp002825465
GB_GCA_002825465	GB_GCA_002825465-PJER01000093.1_2	LipS1	320	18:331	PJER01000093.1	62	1069	+					GB_GCA_002825465_Archaea__Asgardarchaeota_Thorarchaeia_Thorarchaeales_Thorarchaeaceae_MP8T-1_MP8T-1-sp002825465
GB_GCA_002825515	GB_GCA_002825515-PJET01000023.1_3	LipS1	329	18:332	PJET01000023.1	2252	3259	+					GB_GCA_002825515_Archaea__Asgardarchaeota_Thorarchaeia_Thorarchaeales_Thorarchaeaceae_SMTZ1-45_SMTZ1-45-sp002825515
GB_GCA_002825515	GB_GCA_002825515-PJET01000088.1_2	LplA	270	11:353	PJET01000088.1	347	1411	+					GB_GCA_002825515_Archaea__Asgardarchaeota_Thorarchaeia_Thorarchaeales_Thorarchaeaceae_SMTZ1-45_SMTZ1-45-sp002825515
GB_GCA_002825515	GB_GCA_002825515-PJET01000094.1_3	LipS1	316	1:309	PJET01000094.1	1856	2794	+					GB_GCA_002825515_Archaea__Asgardarchaeota_Thorarchaeia_Thorarchaeales_Thorarchaeaceae_SMTZ1-45_SMTZ1-45-sp002825515
GB_GCA_002825515	GB_GCA_002825515-PJET01000138.1_9	cd16443_LplA	188	0:261	PJET01000138.1	10062	10856	+					GB_GCA_002825515_Archaea__Asgardarchaeota_Thorarchaeia_Thorarchaeales_Thorarchaeaceae_SMTZ1-45_SMTZ1-45-sp002825515
GB_GCA_002825515	GB_GCA_002825515-PJET01000190.1_1	PF10437_LplB	29	2:76	PJET01000190.1	3	266	+					GB_GCA_002825515_Archaea__Asgardarchaeota_Thorarchaeia_Thorarchaeales_Thorarchaeaceae_SMTZ1-45_SMTZ1-45-sp002825515
GB_GCA_002825515	GB_GCA_002825515-PJET01000202.1_4	LipS2	228	4:319	PJET01000202.1	3238	4224	+	GB_GCA_002825515_19	LplAB,LipSA,LipSAB	1.0,0.666666666666667,0.75	1,1,0	GB_GCA_002825515_Archaea__Asgardarchaeota_Thorarchaeia_Thorarchaeales_Thorarchaeaceae_SMTZ1-45_SMTZ1-45-sp002825515
GB_GCA_002825515	GB_GCA_002825515-PJET01000202.1_5	cd16443_LplA	261	2:254	PJET01000202.1	4225	4992	+	GB_GCA_002825515_19	LplAB,LipSA,LipSAB	1.0,0.666666666666667,0.75	1,1,0	GB_GCA_002825515_Archaea__Asgardarchaeota_Thorarchaeia_Thorarchaeales_Thorarchaeaceae_SMTZ1-45_SMTZ1-45-sp002825515
GB_GCA_002825515	GB_GCA_002825515-PJET01000202.1_6	PF10437_LplB	28	13:84	PJET01000202.1	4998	5285	+	GB_GCA_002825515_19	LplAB,LipSA,LipSAB	1.0,0.666666666666667,0.75	1,1,0	GB_GCA_002825515_Archaea__Asgardarchaeota_Thorarchaeia_Thorarchaeales_Thorarchaeaceae_SMTZ1-45_SMTZ1-45-sp002825515
GB_GCA_002838935	GB_GCA_002838935-PGXE01000014.1_3	LplA	179	9:245	PGXE01000014.1	2291	3031	+	GB_GCA_002838935_1	LipSA	0.666666666666667	1	GB_GCA_002838935_Archaea__Thermoplasmatota_E2_UBA9212_GCA-002838935_GCA-002838935_GCA-002838935-sp002838935
GB_GCA_002838935	GB_GCA_002838935-PGXE01000014.1_5	LipS1	228	29:311	PGXE01000014.1	4266	5270	+	GB_GCA_002838935_1	LipSA	0.666666666666667	1	GB_GCA_002838935_Archaea__Thermoplasmatota_E2_UBA9212_GCA-002838935_GCA-002838935_GCA-002838935-sp002838935
GB_GCA_002877855	GB_GCA_002877855-PNIA01000012.1_7	cd16443_LplA	229	9:257	PNIA01000012.1	4896	5717	+	GB_GCA_002877855_5	LplAB	1.0	1	GB_GCA_002877855_Archaea__Thermoproteota_Thermoproteia_Sulfolobales_Acidilobaceae_Caldisphaera_Caldisphaera-sp002877855
GB_GCA_002877855	GB_GCA_002877855-PNIA01000012.1_8	PF10437_LplB	46	6:83	PNIA01000012.1	5723	5992	+	GB_GCA_002877855_5	LplAB	1.0	1	GB_GCA_002877855_Archaea__Thermoproteota_Thermoproteia_Sulfolobales_Acidilobaceae_Caldisphaera_Caldisphaera-sp002877855
GB_GCA_002878135	GB_GCA_002878135-PNIT01000133.1_2	PF10437_LplB	28	11:82	PNIT01000133.1	2654	2935	+	GB_GCA_002878135_3	LplAB	1.0	1	GB_GCA_002878135_Archaea__Thermoplasmatota_Thermoplasmata_ARK-15_ARK-15_ARK-15_ARK-15-sp002878135
GB_GCA_002878135	GB_GCA_002878135-PNIT01000133.1_3	cd16443_LplA	205	6:259	PNIT01000133.1	2932	3735	+	GB_GCA_002878135_3	LplAB	1.0	1	GB_GCA_002878135_Archaea__Thermoplasmatota_Thermoplasmata_ARK-15_ARK-15_ARK-15_ARK-15-sp002878135
GB_GCA_002897955	GB_GCA_002897955-BDTY01000047.1_18	LipS1	344	16:325	BDTY01000047.1	15945	16925	+	GB_GCA_002897955_5	LipSM,LipSA,LipSAB	0.666666666666667,1.0,0.75	1,1,1	GB_GCA_002897955_Archaea__Hydrothermarchaeota_Hydrothermarchaeia_Hydrothermarchaeales_BMS3B_BMS3B_BMS3B-sp002897955
GB_GCA_002897955	GB_GCA_002897955-BDTY01000047.1_19	LplA	189	2:247	BDTY01000047.1	16940	17935	+	GB_GCA_002897955_5	LipSM,LipSA,LipSAB	0.666666666666667,1.0,0.75	1,1,1	GB_GCA_002897955_Archaea__Hydrothermarchaeota_Hydrothermarchaeia_Hydrothermarchaeales_BMS3B_BMS3B_BMS3B-sp002897955
GB_GCA_002897955	GB_GCA_002897955-BDTY01000047.1_21	LipS2	442	7:346	BDTY01000047.1	18394	19446	+	GB_GCA_002897955_5	LipSM,LipSA,LipSAB	0.666666666666667,1.0,0.75	1,1,1	GB_GCA_002897955_Archaea__Hydrothermarchaeota_Hydrothermarchaeia_Hydrothermarchaeales_BMS3B_BMS3B_BMS3B-sp002897955
GB_GCA_002897955	GB_GCA_002897955-BDTY01000069.1_2	cd16443_LplA	344	1:515	BDTY01000069.1	336	1907	+					GB_GCA_002897955_Archaea__Hydrothermarchaeota_Hydrothermarchaeia_Hydrothermarchaeales_BMS3B_BMS3B_BMS3B-sp002897955
GB_GCA_002898355	GB_GCA_002898355-BEHD01000014.1_52	cd16444_LipB	305	1:211	BEHD01000014.1	43338	44027	+	GB_GCA_002898355_7	LipAB	1.0	1	GB_GCA_002898355_Archaea__Thermoproteota_Nitrososphaeria_A_Caldarchaeales_Caldarchaeaceae_HRBIN01_HRBIN01-sp002898355
GB_GCA_002898355	GB_GCA_002898355-BEHD01000014.1_55	PRK05481_LipA	476	4:292	BEHD01000014.1	46387	47289	+	GB_GCA_002898355_7	LipAB	1.0	1	GB_GCA_002898355_Archaea__Thermoproteota_Nitrososphaeria_A_Caldarchaeales_Caldarchaeaceae_HRBIN01_HRBIN01-sp002898355
GB_GCA_002900535	GB_GCA_002900535-MUGC01000005.1_11	LplA	248	1:345	MUGC01000005.1	11761	12816	+	GB_GCA_002900535_1	mHdr	0.666666666666667	1	GB_GCA_002900535_Archaea__Thermoplasmatota_E2_DHVEG-1_DHVEG-1_M9B1D_M9B1D-sp002900535
GB_GCA_002900535	GB_GCA_002900535-MUGC01000044.1_9	PRK05481_LipA	477	1:280	MUGC01000044.1	7051	7899	+	GB_GCA_002900535_4	LipAM	1.0	1	GB_GCA_002900535_Archaea__Thermoplasmatota_E2_DHVEG-1_DHVEG-1_M9B1D_M9B1D-sp002900535
GB_GCA_002900535	GB_GCA_002900535-MUGC01000044.1_10	PF10437_LplB	24	16:85	MUGC01000044.1	7936	8220	+	GB_GCA_002900535_4	LipAM	1.0	1	GB_GCA_002900535_Archaea__Thermoplasmatota_E2_DHVEG-1_DHVEG-1_M9B1D_M9B1D-sp002900535
GB_GCA_002900535	GB_GCA_002900535-MUGC01000044.1_11	MF02118_LipM	232	1:130	MUGC01000044.1	8217	8774	+	GB_GCA_002900535_4	LipAM	1.0	1	GB_GCA_002900535_Archaea__Thermoplasmatota_E2_DHVEG-1_DHVEG-1_M9B1D_M9B1D-sp002900535
GB_GCA_002900555	GB_GCA_002900555-MUGD01000002.1_4	LplA	249	1:347	MUGD01000002.1	4230	5282	+	GB_GCA_002900555_1	mHdr,MvH	1.0,0.6	0,0	GB_GCA_002900555_Archaea__Thermoplasmatota_E2_DHVEG-1_DHVEG-1_SM1-50_SM1-50-sp002900555
GB_GCA_002900555	GB_GCA_002900555-MUGD01000003.1_25	PRK05481_LipA	492	2:278	MUGD01000003.1	23602	24447	+	GB_GCA_002900555_2	LipAM	1.0	1	GB_GCA_002900555_Archaea__Thermoplasmatota_E2_DHVEG-1_DHVEG-1_SM1-50_SM1-50-sp002900555
GB_GCA_002900555	GB_GCA_002900555-MUGD01000003.1_26	PF10437_LplB	30	15:85	MUGD01000003.1	24500	24784	+	GB_GCA_002900555_2	LipAM	1.0	1	GB_GCA_002900555_Archaea__Thermoplasmatota_E2_DHVEG-1_DHVEG-1_SM1-50_SM1-50-sp002900555
GB_GCA_002900555	GB_GCA_002900555-MUGD01000003.1_27	MF02118_LipM	273	0:130	MUGD01000003.1	24781	25545	+	GB_GCA_002900555_2	LipAM	1.0	1	GB_GCA_002900555_Archaea__Thermoplasmatota_E2_DHVEG-1_DHVEG-1_SM1-50_SM1-50-sp002900555
GB_GCA_002900555	GB_GCA_002900555-MUGD01000065.1_6	PF10437_LplB	29	1:52	MUGD01000065.1	3973	4215	+	GB_GCA_002900555_5	LplAB,LipSA,LipSAB	1.0,0.666666666666667,0.75	1,1,0	GB_GCA_002900555_Archaea__Thermoplasmatota_E2_DHVEG-1_DHVEG-1_SM1-50_SM1-50-sp002900555
GB_GCA_002900555	GB_GCA_002900555-MUGD01000065.1_7	cd16443_LplA	272	2:254	MUGD01000065.1	4258	5025	+	GB_GCA_002900555_5	LplAB,LipSA,LipSAB	1.0,0.666666666666667,0.75	1,1,0	GB_GCA_002900555_Archaea__Thermoplasmatota_E2_DHVEG-1_DHVEG-1_SM1-50_SM1-50-sp002900555
GB_GCA_002900555	GB_GCA_002900555-MUGD01000065.1_8	LipS2	246	3:321	MUGD01000065.1	5029	6006	+	GB_GCA_002900555_5	LplAB,LipSA,LipSAB	1.0,0.666666666666667,0.75	1,1,0	GB_GCA_002900555_Archaea__Thermoplasmatota_E2_DHVEG-1_DHVEG-1_SM1-50_SM1-50-sp002900555
GB_GCA_002926195	GB_GCA_002926195-MZXQ01000250.1_4	LipS1	290	44:315	MZXQ01000250.1	1814	2773	+	GB_GCA_002926195_7	LplAB,LipSA,LipSAB	1.0,0.666666666666667,0.75	1,1,1	GB_GCA_002926195_Archaea__Halobacteriota_Methanosarcinia_Methanosarcinales_Methanocomedenaceae_Methanomarinus_Methanomarinus-sp002926195
GB_GCA_002926195	GB_GCA_002926195-MZXQ01000250.1_7	LipS1	274	39:311	MZXQ01000250.1	3637	4620	+	GB_GCA_002926195_7	LplAB,LipSA,LipSAB	1.0,0.666666666666667,0.75	1,1,1	GB_GCA_002926195_Archaea__Halobacteriota_Methanosarcinia_Methanosarcinales_Methanocomedenaceae_Methanomarinus_Methanomarinus-sp002926195
GB_GCA_002926195	GB_GCA_002926195-MZXQ01000250.1_8	LplA	208	1:247	MZXQ01000250.1	4630	5376	+	GB_GCA_002926195_7	LplAB,LipSA,LipSAB	1.0,0.666666666666667,0.75	1,1,1	GB_GCA_002926195_Archaea__Halobacteriota_Methanosarcinia_Methanosarcinales_Methanocomedenaceae_Methanomarinus_Methanomarinus-sp002926195
GB_GCA_002926195	GB_GCA_002926195-MZXQ01000250.1_9	PF10437_LplB	46	13:88	MZXQ01000250.1	5377	5670	+	GB_GCA_002926195_7	LplAB,LipSA,LipSAB	1.0,0.666666666666667,0.75	1,1,1	GB_GCA_002926195_Archaea__Halobacteriota_Methanosarcinia_Methanosarcinales_Methanocomedenaceae_Methanomarinus_Methanomarinus-sp002926195
GB_GCA_002926195	GB_GCA_002926195-MZXQ01000250.1_10	LplA	182	0:254	MZXQ01000250.1	5636	6496	+	GB_GCA_002926195_7	LplAB,LipSA,LipSAB	1.0,0.666666666666667,0.75	1,1,1	GB_GCA_002926195_Archaea__Halobacteriota_Methanosarcinia_Methanosarcinales_Methanocomedenaceae_Methanomarinus_Methanomarinus-sp002926195
GB_GCA_002926195	GB_GCA_002926195-MZXQ01000335.1_1	PF10437_LplB	35	136:212	MZXQ01000335.1	185	853	+					GB_GCA_002926195_Archaea__Halobacteriota_Methanosarcinia_Methanosarcinales_Methanocomedenaceae_Methanomarinus_Methanomarinus-sp002926195
GB_GCA_003009755	GB_GCA_003009755-PXUB01000038.1_56	PRK05481_LipA	477	7:293	PXUB01000038.1	54550	55479	+	GB_GCA_003009755_8				GB_GCA_003009755_Archaea__Thermoplasmatota_SW-10-69-26_SW-10-69-26_SW-10-69-26_SW-10-69-26_SW-10-69-26-sp003009755
GB_GCA_003009755	GB_GCA_003009755-PXUB01000042.1_5	MF02118_LipM	133	30:209	PXUB01000042.1	3726	4529	+					GB_GCA_003009755_Archaea__Thermoplasmatota_SW-10-69-26_SW-10-69-26_SW-10-69-26_SW-10-69-26_SW-10-69-26-sp003009755
GB_GCA_003009815	GB_GCA_003009815-PXPD01000016.1_3	LplA	152	3:247	PXPD01000016.1	1786	2535	+	GB_GCA_003009815_2				GB_GCA_003009815_Archaea__Nanohaloarchaeota_Nanosalinia_Nanosalinales_Nanosalinaceae_SW-4-43-9_SW-4-43-9-sp003009815
GB_GCA_003019535	GB_GCA_003019535-NEXG01000002.1_138	cd16443_LplA	135	10:223	NEXG01000002.1	128207	128914	+	GB_GCA_003019535_4	DTR	0.666666666666667	1	GB_GCA_003019535_Archaea__Thermoproteota_Thermoproteia_Marsarchaeales_Marsarchaeaceae_ECH-B-1_ECH-B-1-sp003019535
GB_GCA_003019535	GB_GCA_003019535-NEXG01000004.1_29	PRK05481_LipA	503	3:282	NEXG01000004.1	25565	26440	+					GB_GCA_003019535_Archaea__Thermoproteota_Thermoproteia_Marsarchaeales_Marsarchaeaceae_ECH-B-1_ECH-B-1-sp003019535
GB_GCA_003019535	GB_GCA_003019535-NEXG01000032.1_20	cd16444_LipB	312	0:213	NEXG01000032.1	17107	17781	+					GB_GCA_003019535_Archaea__Thermoproteota_Thermoproteia_Marsarchaeales_Marsarchaeaceae_ECH-B-1_ECH-B-1-sp003019535
GB_GCA_003019595	GB_GCA_003019595-NEXD01000005.1_33	cd16444_LipB	327	0:222	NEXD01000005.1	24960	25646	+	GB_GCA_003019595_4	LipAB	1.0	1	GB_GCA_003019595_Archaea__Thermoproteota_Thermoproteia_Marsarchaeales_Marsarchaeaceae_BE-D_BE-D-sp003019595
GB_GCA_003019595	GB_GCA_003019595-NEXD01000005.1_37	PRK05481_LipA	505	15:299	NEXD01000005.1	29515	30453	+	GB_GCA_003019595_4	LipAB	1.0	1	GB_GCA_003019595_Archaea__Thermoproteota_Thermoproteia_Marsarchaeales_Marsarchaeaceae_BE-D_BE-D-sp003019595
GB_GCA_003019595	GB_GCA_003019595-NEXD01000032.1_11	cd16443_LplA	108	10:181	NEXD01000032.1	7959	8681	+	GB_GCA_003019595_6				GB_GCA_003019595_Archaea__Thermoproteota_Thermoproteia_Marsarchaeales_Marsarchaeaceae_BE-D_BE-D-sp003019595
GB_GCA_003020925	GB_GCA_003020925-PXRT01000001.1_13	PRK05481_LipA	453	3:303	PXRT01000001.1	14124	15044	+	GB_GCA_003020925_1				GB_GCA_003020925_Archaea__Halobacteriota_Halobacteria_Halobacteriales_Haloarculaceae_Halomicroarcula_Halomicroarcula-sp003020925
GB_GCA_003020925	GB_GCA_003020925-PXRT01000013.1_436	cd16443_LplA	145	4:259	PXRT01000013.1	427810	428604	+					GB_GCA_003020925_Archaea__Halobacteriota_Halobacteria_Halobacteriales_Haloarculaceae_Halomicroarcula_Halomicroarcula-sp003020925
GB_GCA_003020945	GB_GCA_003020945-PXRU01000003.1_50	cd16443_LplA	147	10:271	PXRU01000003.1	45978	46814	+					GB_GCA_003020945_Archaea__Halobacteriota_Halobacteria_Halobacteriales_Haloferacaceae_Halobaculum_Halobaculum-sp003020945
GB_GCA_003020945	GB_GCA_003020945-PXRU01000023.1_38	PRK05481_LipA	467	74:315	PXRU01000023.1	40172	41164	+	GB_GCA_003020945_5				GB_GCA_003020945_Archaea__Halobacteriota_Halobacteria_Halobacteriales_Haloferacaceae_Halobaculum_Halobaculum-sp003020945
GB_GCA_003020965	GB_GCA_003020965-PXRL01000002.1_13	cd16443_LplA	140	0:197	PXRL01000002.1	11456	12301	+					GB_GCA_003020965_Archaea__Halobacteriota_Halobacteria_Halobacteriales_Haloarculaceae_Natronomonas_Natronomonas-sp003020965
GB_GCA_003020965	GB_GCA_003020965-PXRL01000009.1_181	PRK05481_LipA	471	3:302	PXRL01000009.1	185610	186545	+	GB_GCA_003020965_1				GB_GCA_003020965_Archaea__Halobacteriota_Halobacteria_Halobacteriales_Haloarculaceae_Natronomonas_Natronomonas-sp003020965
GB_GCA_003020985	GB_GCA_003020985-PXRM01000003.1_46	PRK05481_LipA	455	4:303	PXRM01000003.1	52191	53123	+	GB_GCA_003020985_1				GB_GCA_003020985_Archaea__Halobacteriota_Halobacteria_Halobacteriales_Haloarculaceae_Haloglomus_Haloglomus-sp003020985
GB_GCA_003020985	GB_GCA_003020985-PXRM01000026.1_111	cd16443_LplA	155	3:249	PXRM01000026.1	97958	98845	+					GB_GCA_003020985_Archaea__Halobacteriota_Halobacteria_Halobacteriales_Haloarculaceae_Haloglomus_Haloglomus-sp003020985
GB_GCA_003021005	GB_GCA_003021005-PXRI01000007.1_57	PRK05481_LipA	451	72:319	PXRI01000007.1	64056	65051	+	GB_GCA_003021005_1				GB_GCA_003021005_Archaea__Halobacteriota_Halobacteria_Halobacteriales_Haloarculaceae_Natronomonas_Natronomonas-sp003021005
GB_GCA_003021005	GB_GCA_003021005-PXRI01000018.1_11	cd16443_LplA	148	0:267	PXRI01000018.1	9686	10531	+					GB_GCA_003021005_Archaea__Halobacteriota_Halobacteria_Halobacteriales_Haloarculaceae_Natronomonas_Natronomonas-sp003021005
GB_GCA_003021015	GB_GCA_003021015-PXRK01000002.1_7	cd16443_LplA	173	7:263	PXRK01000002.1	8174	8992	+					GB_GCA_003021015_Archaea__Halobacteriota_Halobacteria_Halobacteriales_Haloarculaceae_Halovenus_Halovenus-sp003021015
GB_GCA_003021015	GB_GCA_003021015-PXRK01000075.1_5	PRK05481_LipA	480	2:300	PXRK01000075.1	3857	4786	+					GB_GCA_003021015_Archaea__Halobacteriota_Halobacteria_Halobacteriales_Haloarculaceae_Halovenus_Halovenus-sp003021015
GB_GCA_003021045	GB_GCA_003021045-PXRN01000024.1_85	PRK05481_LipA	470	3:306	PXRN01000024.1	94424	95371	+					GB_GCA_003021045_Archaea__Halobacteriota_Halobacteria_Halobacteriales_Halococcaceae_Halococcus_Halococcus-sp003021045
GB_GCA_003021045	GB_GCA_003021045-PXRN01000026.1_50	cd16443_LplA	168	8:283	PXRN01000026.1	44913	45773	+					GB_GCA_003021045_Archaea__Halobacteriota_Halobacteria_Halobacteriales_Halococcaceae_Halococcus_Halococcus-sp003021045
GB_GCA_003021085	GB_GCA_003021085-PXRE01000040.1_86	PRK05481_LipA	483	3:307	PXRE01000040.1	72608	73552	+					GB_GCA_003021085_Archaea__Halobacteriota_Halobacteria_Halobacteriales_PXRE01_PXRE01_PXRE01-sp003021085
GB_GCA_003021105	GB_GCA_003021105-PXRG01000031.1_99	cd16443_LplA	166	6:269	PXRG01000031.1	92614	93441	+					GB_GCA_003021105_Archaea__Halobacteriota_Halobacteria_Halobacteriales_Haloarculaceae_QS-1-68-17_QS-1-68-17-sp003021105
GB_GCA_003021175	GB_GCA_003021175-PXQV01000008.1_42	PRK05481_LipA	457	5:307	PXQV01000008.1	47408	48349	+	GB_GCA_003021175_2				GB_GCA_003021175_Archaea__Halobacteriota_Halobacteria_Halobacteriales_Haloarculaceae_CBA1134_CBA1134-sp003021175
GB_GCA_003021175	GB_GCA_003021175-PXQV01000010.1_203	cd16443_LplA	178	1:263	PXQV01000010.1	174381	175187	+					GB_GCA_003021175_Archaea__Halobacteriota_Halobacteria_Halobacteriales_Haloarculaceae_CBA1134_CBA1134-sp003021175
GB_GCA_003021235	GB_GCA_003021235-PXQR01000011.1_2	PRK05481_LipA	472	3:305	PXQR01000011.1	1620	2555	+					GB_GCA_003021235_Archaea__Halobacteriota_Halobacteria_Halobacteriales_Halococcaceae_Halococcus_Halococcus-sp003021235
GB_GCA_003021235	GB_GCA_003021235-PXQR01000018.1_132	cd16443_LplA	183	3:268	PXQR01000018.1	127175	127993	+					GB_GCA_003021235_Archaea__Halobacteriota_Halobacteria_Halobacteriales_Halococcaceae_Halococcus_Halococcus-sp003021235
GB_GCA_003021285	GB_GCA_003021285-PXQO01000029.1_34	PRK05481_LipA	478	36:336	PXQO01000029.1	24629	25666	+	GB_GCA_003021285_2				GB_GCA_003021285_Archaea__Halobacteriota_Halobacteria_Halobacteriales_Haloarculaceae_Halovenus_Halovenus-sp003021285
GB_GCA_003021285	GB_GCA_003021285-PXQO01000081.1_4	cd16443_LplA	179	2:263	PXQO01000081.1	3730	4542	+					GB_GCA_003021285_Archaea__Halobacteriota_Halobacteria_Halobacteriales_Haloarculaceae_Halovenus_Halovenus-sp003021285
GB_GCA_003021305	GB_GCA_003021305-PXQN01000038.1_37	cd16443_LplA	148	4:219	PXQN01000038.1	41972	42661	+					GB_GCA_003021305_Archaea__Halobacteriota_Halobacteria_Halobacteriales_Haloarculaceae_QH-10-67-22_QH-10-67-22-sp003021305
GB_GCA_003021305	GB_GCA_003021305-PXQN01000058.1_19	PRK05481_LipA	458	3:292	PXQN01000058.1	18301	19227	+	GB_GCA_003021305_3				GB_GCA_003021305_Archaea__Halobacteriota_Halobacteria_Halobacteriales_Haloarculaceae_QH-10-67-22_QH-10-67-22-sp003021305
GB_GCA_003021325	GB_GCA_003021325-PXQM01000141.1_3	PRK05481_LipA	471	3:303	PXQM01000141.1	2141	3082	+					GB_GCA_003021325_Archaea__Halobacteriota_Halobacteria_Halobacteriales_Haloarculaceae_Natronomonas_Natronomonas-sp003021325
GB_GCA_003021325	GB_GCA_003021325-PXQM01000184.1_10	cd16443_LplA	155	0:272	PXQM01000184.1	6061	6906	+					GB_GCA_003021325_Archaea__Halobacteriota_Halobacteria_Halobacteriales_Haloarculaceae_Natronomonas_Natronomonas-sp003021325
GB_GCA_003021335	GB_GCA_003021335-PXQL01000108.1_13	cd16443_LplA	196	27:256	PXQL01000108.1	15116	15907	+					GB_GCA_003021335_Archaea__Halobacteriota_Halobacteria_Halobacteriales_Haloarculaceae_Halovenus_Halovenus-sp003021335
GB_GCA_003021655	GB_GCA_003021655-PXRP01000037.1_25	PRK05481_LipA	470	3:304	PXRP01000037.1	22397	23329	+	GB_GCA_003021655_3				GB_GCA_003021655_Archaea__Halobacteriota_Halobacteria_Halobacteriales_Haloarculaceae_QS-4-69-31_QS-4-69-31-sp003021655
GB_GCA_003021655	GB_GCA_003021655-PXRP01000052.1_5	cd16443_LplA	167	3:268	PXRP01000052.1	2722	3534	+					GB_GCA_003021655_Archaea__Halobacteriota_Halobacteria_Halobacteriales_Haloarculaceae_QS-4-69-31_QS-4-69-31-sp003021655
GB_GCA_003021685	GB_GCA_003021685-PXRO01000053.1_34	PRK05481_LipA	476	3:291	PXRO01000053.1	34530	35456	+	GB_GCA_003021685_5				GB_GCA_003021685_Archaea__Halobacteriota_Halobacteria_Halobacteriales_Haloarculaceae_Halomicrobium_Halomicrobium-sp003021685
GB_GCA_003021685	GB_GCA_003021685-PXRO01000057.1_11	cd16443_LplA	163	5:269	PXRO01000057.1	5912	6733	+					GB_GCA_003021685_Archaea__Halobacteriota_Halobacteria_Halobacteriales_Haloarculaceae_Halomicrobium_Halomicrobium-sp003021685
GB_GCA_003021705	GB_GCA_003021705-PXRJ01000015.1_16	cd16443_LplA	187	3:267	PXRJ01000015.1	19594	20412	+					GB_GCA_003021705_Archaea__Halobacteriota_Halobacteria_Halobacteriales_Halococcaceae_Halococcus_Halococcus-sp003021705
GB_GCA_003021725	GB_GCA_003021725-PXRA01000022.1_19	PRK05481_LipA	475	3:290	PXRA01000022.1	18700	19635	+	GB_GCA_003021725_2				GB_GCA_003021725_Archaea__Halobacteriota_Halobacteria_Halobacteriales_Halococcaceae_Halococcus_Halococcus-sp003021725
GB_GCA_003021725	GB_GCA_003021725-PXRA01000031.1_29	cd16443_LplA	196	3:268	PXRA01000031.1	24404	25222	+					GB_GCA_003021725_Archaea__Halobacteriota_Halobacteria_Halobacteriales_Halococcaceae_Halococcus_Halococcus-sp003021725
GB_GCA_003021745	GB_GCA_003021745-PXQY01000064.1_7	PRK05481_LipA	395	74:297	PXQY01000064.1	5105	6031	+	GB_GCA_003021745_2				GB_GCA_003021745_Archaea__Halobacteriota_Halobacteria_Halobacteriales_Haloarculaceae_Natronomonas_Natronomonas-sp003021745
GB_GCA_003021755	GB_GCA_003021755-PXQZ01000123.1_30	PRK05481_LipA	452	3:317	PXQZ01000123.1	28088	29059	+					GB_GCA_003021755_Archaea__Halobacteriota_Halobacteria_Halobacteriales_Haloarculaceae_Halomicroarcula_Halomicroarcula-sp003021755
GB_GCA_003021785	GB_GCA_003021785-PXQU01000010.1_76	PRK05481_LipA	470	7:297	PXQU01000010.1	76236	77177	+	GB_GCA_003021785_1				GB_GCA_003021785_Archaea__Halobacteriota_Halobacteria_Halobacteriales_Haloarculaceae_CBA1134_CBA1134-sp003021785
GB_GCA_003021785	GB_GCA_003021785-PXQU01000014.1_212	cd16443_LplA	174	1:265	PXQU01000014.1	204879	205685	+					GB_GCA_003021785_Archaea__Halobacteriota_Halobacteria_Halobacteriales_Haloarculaceae_CBA1134_CBA1134-sp003021785
GB_GCA_003021975	GB_GCA_003021975-PXRR01000040.1_13	cd16443_LplA	171	7:266	PXRR01000040.1	9997	10818	+					GB_GCA_003021975_Archaea__Halobacteriota_Halobacteria_Halobacteriales_Haloarculaceae_Halomarina_Halomarina-sp003021975
GB_GCA_003022005	GB_GCA_003022005-PXRQ01000056.1_9	PRK05481_LipA	453	4:305	PXRQ01000056.1	6888	7832	+	GB_GCA_003022005_4				GB_GCA_003022005_Archaea__Halobacteriota_Halobacteria_Halobacteriales_Haloarculaceae_QS-5-70-15_QS-5-70-15-sp003022005
GB_GCA_003022005	GB_GCA_003022005-PXRQ01000080.1_10	cd16443_LplA	168	1:266	PXRQ01000080.1	4763	5581	+					GB_GCA_003022005_Archaea__Halobacteriota_Halobacteria_Halobacteriales_Haloarculaceae_QS-5-70-15_QS-5-70-15-sp003022005
GB_GCA_003022085	GB_GCA_003022085-PXQK01000165.1_5	cd16443_LplA	149	1:227	PXQK01000165.1	2432	3130	+					GB_GCA_003022085_Archaea__Halobacteriota_Halobacteria_Halobacteriales_Haloarculaceae_Halovenus_Halovenus-sp003022085
GB_GCA_003022685	GB_GCA_003022685-PXSV01000170.1_3	PRK05481_LipA	470	3:306	PXSV01000170.1	4042	4992	+	GB_GCA_003022685_6				GB_GCA_003022685_Archaea__Halobacteriota_Halobacteria_Halobacteriales_Halococcaceae_Halococcus_Halococcus-sp003022685
GB_GCA_003022725	GB_GCA_003022725-PXSQ01000021.1_10	PRK05481_LipA	484	2:301	PXSQ01000021.1	10083	11012	+	GB_GCA_003022725_2				GB_GCA_003022725_Archaea__Halobacteriota_Halobacteria_Halobacteriales_Haloarculaceae_Halovenus_Halovenus-sp003022725
GB_GCA_003022725	GB_GCA_003022725-PXSQ01000024.1_1	cd16443_LplA	151	5:183	PXSQ01000024.1	1	576	+					GB_GCA_003022725_Archaea__Halobacteriota_Halobacteria_Halobacteriales_Haloarculaceae_Halovenus_Halovenus-sp003022725
GB_GCA_003022745	GB_GCA_003022745-PXSU01000086.1_4	cd16443_LplA	182	10:270	PXSU01000086.1	2008	2829	+					GB_GCA_003022745_Archaea__Halobacteriota_Halobacteria_Halobacteriales_Haloarculaceae_SW-9-67-25_SW-9-67-25-sp003022745
GB_GCA_003022745	GB_GCA_003022745-PXSU01000096.1_10	PRK05481_LipA	479	5:308	PXSU01000096.1	9477	10418	+	GB_GCA_003022745_4	E123	0.666666666666667	1	GB_GCA_003022745_Archaea__Halobacteriota_Halobacteria_Halobacteriales_Haloarculaceae_SW-9-67-25_SW-9-67-25-sp003022745
GB_GCA_003022845	GB_GCA_003022845-PXSF01000167.1_5	cd16443_LplA	178	5:263	PXSF01000167.1	4889	5707	+					GB_GCA_003022845_Archaea__Halobacteriota_Halobacteria_Halobacteriales_Haloarculaceae_Halovenus_Halovenus-sp003022845
GB_GCA_003022865	GB_GCA_003022865-PXSK01000011.1_21	PRK05481_LipA	476	4:306	PXSK01000011.1	21456	22409	+	GB_GCA_003022865_2				GB_GCA_003022865_Archaea__Halobacteriota_Halobacteria_Halobacteriales_SW-7-71-33_SW-7-71-33_SW-7-71-33-sp003022865
GB_GCA_003022905	GB_GCA_003022905-PXSE01000008.1_3	cd16443_LplA	155	0:273	PXSE01000008.1	1342	2187	+					GB_GCA_003022905_Archaea__Halobacteriota_Halobacteria_Halobacteriales_Haloarculaceae_Natronomonas_Natronomonas-sp003022905
GB_GCA_003022905	GB_GCA_003022905-PXSE01000061.1_18	PRK05481_LipA	470	3:305	PXSE01000061.1	11631	12575	+	GB_GCA_003022905_1				GB_GCA_003022905_Archaea__Halobacteriota_Halobacteria_Halobacteriales_Haloarculaceae_Natronomonas_Natronomonas-sp003022905
GB_GCA_003022925	GB_GCA_003022925-PXRY01000062.1_22	PRK05481_LipA	479	3:304	PXRY01000062.1	20918	21853	+					GB_GCA_003022925_Archaea__Halobacteriota_Halobacteria_Halobacteriales_Halococcaceae_Halococcus_Halococcus-sp003022925
GB_GCA_003022925	GB_GCA_003022925-PXRY01000100.1_66	cd16443_LplA	178	3:275	PXRY01000100.1	69984	70832	+					GB_GCA_003022925_Archaea__Halobacteriota_Halobacteria_Halobacteriales_Halococcaceae_Halococcus_Halococcus-sp003022925
GB_GCA_003022945	GB_GCA_003022945-PXRZ01000031.1_22	PRK05481_LipA	291	1:203	PXRZ01000031.1	18861	19496	+	GB_GCA_003022945_2				GB_GCA_003022945_Archaea__Halobacteriota_Halobacteria_Halobacteriales_Haloarculaceae_Natronomonas_Natronomonas-sp003022945
GB_GCA_003022945	GB_GCA_003022945-PXRZ01000067.1_19	cd16443_LplA	146	0:262	PXRZ01000067.1	16200	17045	+					GB_GCA_003022945_Archaea__Halobacteriota_Halobacteria_Halobacteriales_Haloarculaceae_Natronomonas_Natronomonas-sp003022945
GB_GCA_003023165	GB_GCA_003023165-PXSD01000021.1_8	PRK05481_LipA	455	71:320	PXSD01000021.1	8752	9729	+	GB_GCA_003023165_1				GB_GCA_003023165_Archaea__Halobacteriota_Halobacteria_Halobacteriales_Haloarculaceae_Halosimplex_Halosimplex-sp003023165
GB_GCA_003023165	GB_GCA_003023165-PXSD01000164.1_5	cd16443_LplA	177	3:268	PXSD01000164.1	3442	4254	+					GB_GCA_003023165_Archaea__Halobacteriota_Halobacteria_Halobacteriales_Haloarculaceae_Halosimplex_Halosimplex-sp003023165
GB_GCA_003023185	GB_GCA_003023185-PXSB01000040.1_2	PRK05481_LipA	459	5:308	PXSB01000040.1	935	1876	+	GB_GCA_003023185_3				GB_GCA_003023185_Archaea__Halobacteriota_Halobacteria_Halobacteriales_Haloarculaceae_CBA1134_CBA1134-sp003023185
GB_GCA_003023185	GB_GCA_003023185-PXSB01000070.1_18	cd16443_LplA	173	1:262	PXSB01000070.1	15537	16343	+					GB_GCA_003023185_Archaea__Halobacteriota_Halobacteria_Halobacteriales_Haloarculaceae_CBA1134_CBA1134-sp003023185
GB_GCA_003023195	GB_GCA_003023195-PXRX01000008.1_28	PRK05481_LipA	480	3:303	PXRX01000008.1	21220	22158	+	GB_GCA_003023195_2				GB_GCA_003023195_Archaea__Halobacteriota_Halobacteria_Halobacteriales_SW-7-71-33_SW-7-71-33_SW-7-71-33-sp003023195
GB_GCA_003023195	GB_GCA_003023195-PXRX01000008.1_205	cd16443_LplA	134	3:221	PXRX01000008.1	228327	229061	+					GB_GCA_003023195_Archaea__Halobacteriota_Halobacteria_Halobacteriales_SW-7-71-33_SW-7-71-33_SW-7-71-33-sp003023195
GB_GCA_003023405	GB_GCA_003023405-PXST01000002.1_53	PRK05481_LipA	458	4:313	PXST01000002.1	46813	47790	+					GB_GCA_003023405_Archaea__Halobacteriota_Halobacteria_Halobacteriales_Haloferacaceae_Halorubrum_Halorubrum-sp003023405
GB_GCA_003023535	GB_GCA_003023535-PXSC01000093.1_4	cd16443_LplA	146	0:196	PXSC01000093.1	1937	2782	+					GB_GCA_003023535_Archaea__Halobacteriota_Halobacteria_Halobacteriales_Haloarculaceae_Natronomonas_Natronomonas-sp003023535
GB_GCA_003023535	GB_GCA_003023535-PXSC01000094.1_14	PRK05481_LipA	467	3:302	PXSC01000094.1	14045	14980	+	GB_GCA_003023535_5				GB_GCA_003023535_Archaea__Halobacteriota_Halobacteria_Halobacteriales_Haloarculaceae_Natronomonas_Natronomonas-sp003023535
GB_GCA_003023565	GB_GCA_003023565-PXSA01000029.1_14	PRK05481_LipA	474	4:306	PXSA01000029.1	16787	17737	+	GB_GCA_003023565_5				GB_GCA_003023565_Archaea__Halobacteriota_Halobacteria_Halobacteriales_QS-9-68-17_Halostella_Halostella-sp003023565
GB_GCA_003023565	GB_GCA_003023565-PXSA01000037.1_78	cd16443_LplA	178	9:274	PXSA01000037.1	77189	78022	+					GB_GCA_003023565_Archaea__Halobacteriota_Halobacteria_Halobacteriales_QS-9-68-17_Halostella_Halostella-sp003023565
GB_GCA_003023785	GB_GCA_003023785-PXRS01000044.1_9	cd16443_LplA	174	5:265	PXRS01000044.1	7870	8676	+					GB_GCA_003023785_Archaea__Halobacteriota_Halobacteria_Halobacteriales_Haloarculaceae_QS-5-68-33_QS-5-68-33-sp003023785
GB_GCA_003056265	GB_GCA_003056265-NBVN01000004.1_251	cd16443_LplA	210	7:250	NBVN01000004.1	217572	218333	+					GB_GCA_003056265_Archaea__Thermoproteota_Thermoproteia_Sulfolobales_NBVN01_Zestosphaera_Zestosphaera-tikiterensis
GB_GCA_003056285	GB_GCA_003056285-NDWU01000001.1_107	LipS1	195	7:256	NDWU01000001.1	99231	100085	+	GB_GCA_003056285_2				GB_GCA_003056285_Archaea__Thermoproteota_Nitrososphaeria_A_Caldarchaeales_NZ13-MGT_NZ13-MG1_NZ13-MG1-sp003056285
GB_GCA_003056285	GB_GCA_003056285-NDWU01000001.1_116	PRK05481_LipA	478	4:287	NDWU01000001.1	110765	111652	+	GB_GCA_003056285_3	LipAB	1.0	1	GB_GCA_003056285_Archaea__Thermoproteota_Nitrososphaeria_A_Caldarchaeales_NZ13-MGT_NZ13-MG1_NZ13-MG1-sp003056285
GB_GCA_003056285	GB_GCA_003056285-NDWU01000001.1_118	cd16444_LipB	302	14:215	NDWU01000001.1	113286	113984	+	GB_GCA_003056285_3	LipAB	1.0	1	GB_GCA_003056285_Archaea__Thermoproteota_Nitrososphaeria_A_Caldarchaeales_NZ13-MGT_NZ13-MG1_NZ13-MG1-sp003056285
GB_GCA_003056285	GB_GCA_003056285-NDWU01000009.1_35	LipS2	432	1:317	NDWU01000009.1	29002	29958	+	GB_GCA_003056285_7	LipSM,LipSA,LipSAB	0.666666666666667,1.0,0.75	1,0,0	GB_GCA_003056285_Archaea__Thermoproteota_Nitrososphaeria_A_Caldarchaeales_NZ13-MGT_NZ13-MG1_NZ13-MG1-sp003056285
GB_GCA_003056285	GB_GCA_003056285-NDWU01000009.1_36	LipS1	376	16:330	NDWU01000009.1	30128	31135	+	GB_GCA_003056285_7	LipSM,LipSA,LipSAB	0.666666666666667,1.0,0.75	1,0,0	GB_GCA_003056285_Archaea__Thermoproteota_Nitrososphaeria_A_Caldarchaeales_NZ13-MGT_NZ13-MG1_NZ13-MG1-sp003056285
GB_GCA_003056285	GB_GCA_003056285-NDWU01000009.1_37	LplA	188	0:156	NDWU01000009.1	31140	31625	+	GB_GCA_003056285_7	LipSM,LipSA,LipSAB	0.666666666666667,1.0,0.75	1,0,0	GB_GCA_003056285_Archaea__Thermoproteota_Nitrososphaeria_A_Caldarchaeales_NZ13-MGT_NZ13-MG1_NZ13-MG1-sp003056285
GB_GCA_003056285	GB_GCA_003056285-NDWU01000009.1_38	cd16443_LplA	170	0:347	NDWU01000009.1	31643	32737	+	GB_GCA_003056285_7	LipSM,LipSA,LipSAB	0.666666666666667,1.0,0.75	1,0,0	GB_GCA_003056285_Archaea__Thermoproteota_Nitrososphaeria_A_Caldarchaeales_NZ13-MGT_NZ13-MG1_NZ13-MG1-sp003056285
GB_GCA_003056285	GB_GCA_003056285-NDWU01000023.1_24	LplA	299	1:359	NDWU01000023.1	21339	22448	+					GB_GCA_003056285_Archaea__Thermoproteota_Nitrososphaeria_A_Caldarchaeales_NZ13-MGT_NZ13-MG1_NZ13-MG1-sp003056285
GB_GCA_003058365	GB_GCA_003058365-CP028858.1_80	cd16443_LplA	207	1:240	CP028858.1	80624	81373	+	GB_GCA_003058365_2				GB_GCA_003058365_Archaea__Halobacteriota_Halobacteria_Halobacteriales_Haloarculaceae_HARCEL1_HARCEL1-sp003058365
GB_GCA_003086435	GB_GCA_003086435-QEFD01000221.1_2	LplA	336	1:357	QEFD01000221.1	170	1264	+	GB_GCA_003086435_6	LipSM,LipSA,LipSAB	0.666666666666667,1.0,0.75	1,0,0	GB_GCA_003086435_Archaea__Thermoproteota_Thermoproteia_Sulfolobales_Sulfolobaceae_Acidianus_Acidianus-hospitalis
GB_GCA_003086435	GB_GCA_003086435-QEFD01000221.1_5	LplA	345	4:340	QEFD01000221.1	2283	3308	+	GB_GCA_003086435_6	LipSM,LipSA,LipSAB	0.666666666666667,1.0,0.75	1,0,0	GB_GCA_003086435_Archaea__Thermoproteota_Thermoproteia_Sulfolobales_Sulfolobaceae_Acidianus_Acidianus-hospitalis
GB_GCA_003086435	GB_GCA_003086435-QEFD01000221.1_6	LipS1	361	1:293	QEFD01000221.1	3305	4195	+	GB_GCA_003086435_6	LipSM,LipSA,LipSAB	0.666666666666667,1.0,0.75	1,0,0	GB_GCA_003086435_Archaea__Thermoproteota_Thermoproteia_Sulfolobales_Sulfolobaceae_Acidianus_Acidianus-hospitalis
GB_GCA_003086435	GB_GCA_003086435-QEFD01000221.1_7	LipS2	467	1:338	QEFD01000221.1	4192	5235	+	GB_GCA_003086435_6	LipSM,LipSA,LipSAB	0.666666666666667,1.0,0.75	1,0,0	GB_GCA_003086435_Archaea__Thermoproteota_Thermoproteia_Sulfolobales_Sulfolobaceae_Acidianus_Acidianus-hospitalis
GB_GCA_003086435	GB_GCA_003086435-QEFD01000222.1_2	LplA	336	1:357	QEFD01000222.1	170	1264	+	GB_GCA_003086435_7				GB_GCA_003086435_Archaea__Thermoproteota_Thermoproteia_Sulfolobales_Sulfolobaceae_Acidianus_Acidianus-hospitalis
GB_GCA_003086435	GB_GCA_003086435-QEFD01000231.1_13	cd16443_LplA	220	4:247	QEFD01000231.1	13737	14501	+					GB_GCA_003086435_Archaea__Thermoproteota_Thermoproteia_Sulfolobales_Sulfolobaceae_Acidianus_Acidianus-hospitalis
GB_GCA_003096235	GB_GCA_003096235-PIXT01000057.1_2	LipS2	300	7:330	PIXT01000057.1	320	1321	+	GB_GCA_003096235_1	LipSM,LipSA	0.666666666666667,0.666666666666667	1,1	GB_GCA_003096235_Archaea__Thermoproteota_Bathyarchaeia_B26-1_BA1_BIN-L-1_BIN-L-1-sp003096235
GB_GCA_003096235	GB_GCA_003096235-PIXT01000057.1_3	LipS1	381	26:325	PIXT01000057.1	1497	2486	+	GB_GCA_003096235_1	LipSM,LipSA	0.666666666666667,0.666666666666667	1,1	GB_GCA_003096235_Archaea__Thermoproteota_Bathyarchaeia_B26-1_BA1_BIN-L-1_BIN-L-1-sp003096235
GB_GCA_003096235	GB_GCA_003096235-PIXT01000230.1_5	MF02118_LipM	219	0:134	PIXT01000230.1	5992	6789	+					GB_GCA_003096235_Archaea__Thermoproteota_Bathyarchaeia_B26-1_BA1_BIN-L-1_BIN-L-1-sp003096235
GB_GCA_003096255	GB_GCA_003096255-PIXS01000030.1_2	MF02118_LipM	219	0:259	PIXS01000030.1	1777	2574	+					GB_GCA_003096255_Archaea__Thermoproteota_Bathyarchaeia_B26-1_BA1_BIN-L-1_BIN-L-1-sp003096255
GB_GCA_003096255	GB_GCA_003096255-PIXS01000126.1_3	PRK05481_LipA	299	0:181	PIXS01000126.1	2662	3225	+					GB_GCA_003096255_Archaea__Thermoproteota_Bathyarchaeia_B26-1_BA1_BIN-L-1_BIN-L-1-sp003096255
GB_GCA_003096255	GB_GCA_003096255-PIXS01000135.1_1	LipS1	180	24:172	PIXS01000135.1	3	518	+	GB_GCA_003096255_4	LipSM,LipSA	0.666666666666667,0.666666666666667	1,1	GB_GCA_003096255_Archaea__Thermoproteota_Bathyarchaeia_B26-1_BA1_BIN-L-1_BIN-L-1-sp003096255
GB_GCA_003096255	GB_GCA_003096255-PIXS01000135.1_2	LipS2	291	7:331	PIXS01000135.1	725	1726	+	GB_GCA_003096255_4	LipSM,LipSA	0.666666666666667,0.666666666666667	1,1	GB_GCA_003096255_Archaea__Thermoproteota_Bathyarchaeia_B26-1_BA1_BIN-L-1_BIN-L-1-sp003096255
GB_GCA_003096255	GB_GCA_003096255-PIXS01000185.1_3	LipS1	388	13:326	PIXS01000185.1	1062	2051	+	GB_GCA_003096255_5	LipSM,LipSA	0.666666666666667,0.666666666666667	1,1	GB_GCA_003096255_Archaea__Thermoproteota_Bathyarchaeia_B26-1_BA1_BIN-L-1_BIN-L-1-sp003096255
GB_GCA_003096255	GB_GCA_003096255-PIXS01000185.1_4	LipS2	294	5:329	PIXS01000185.1	2259	3260	+	GB_GCA_003096255_5	LipSM,LipSA	0.666666666666667,0.666666666666667	1,1	GB_GCA_003096255_Archaea__Thermoproteota_Bathyarchaeia_B26-1_BA1_BIN-L-1_BIN-L-1-sp003096255
GB_GCA_003096255	GB_GCA_003096255-PIXS01000275.1_2	LipS2	281	0:317	PIXS01000275.1	819	1781	+	GB_GCA_003096255_7	LipSM,LipSA	0.666666666666667,0.666666666666667	1,1	GB_GCA_003096255_Archaea__Thermoproteota_Bathyarchaeia_B26-1_BA1_BIN-L-1_BIN-L-1-sp003096255
GB_GCA_003096255	GB_GCA_003096255-PIXS01000275.1_3	LipS1	373	27:326	PIXS01000275.1	1976	2965	+	GB_GCA_003096255_7	LipSM,LipSA	0.666666666666667,0.666666666666667	1,1	GB_GCA_003096255_Archaea__Thermoproteota_Bathyarchaeia_B26-1_BA1_BIN-L-1_BIN-L-1-sp003096255
GB_GCA_003104905	GB_GCA_003104905-PQAS01000040.1_24	LipS1	261	42:310	PQAS01000040.1	19391	20347	+					GB_GCA_003104905_Archaea__Halobacteriota_Methanosarcinia_Methanosarcinales_Methanoperedenaceae_Methanoperedens_Methanoperedens-sp003104905
GB_GCA_003104905	GB_GCA_003104905-PQAS01000048.1_44	LplA	182	1:249	PQAS01000048.1	36875	37669	+					GB_GCA_003104905_Archaea__Halobacteriota_Methanosarcinia_Methanosarcinales_Methanoperedenaceae_Methanoperedens_Methanoperedens-sp003104905
GB_GCA_003104905	GB_GCA_003104905-PQAS01000050.1_72	LplA	199	0:246	PQAS01000050.1	58893	59636	+	GB_GCA_003104905_12	LplAB	1.0	1	GB_GCA_003104905_Archaea__Halobacteriota_Methanosarcinia_Methanosarcinales_Methanoperedenaceae_Methanoperedens_Methanoperedens-sp003104905
GB_GCA_003104905	GB_GCA_003104905-PQAS01000050.1_73	PF10437_LplB	37	8:75	PQAS01000050.1	59639	59923	+	GB_GCA_003104905_12	LplAB	1.0	1	GB_GCA_003104905_Archaea__Halobacteriota_Methanosarcinia_Methanosarcinales_Methanoperedenaceae_Methanoperedens_Methanoperedens-sp003104905
GB_GCA_003104905	GB_GCA_003104905-PQAS01000053.1_8	LipS1	280	17:294	PQAS01000053.1	6293	7210	+					GB_GCA_003104905_Archaea__Halobacteriota_Methanosarcinia_Methanosarcinales_Methanoperedenaceae_Methanoperedens_Methanoperedens-sp003104905
GB_GCA_003104905	GB_GCA_003104905-PQAS01000054.1_88	LipS2	196	20:315	PQAS01000054.1	76298	77257	+					GB_GCA_003104905_Archaea__Halobacteriota_Methanosarcinia_Methanosarcinales_Methanoperedenaceae_Methanoperedens_Methanoperedens-sp003104905
GB_GCA_003116855	GB_GCA_003116855-BEWT01000004.1_56	PRK05481_LipA	432	7:295	BEWT01000004.1	57153	58055	+	GB_GCA_003116855_6	LipAB	1.0	1	GB_GCA_003116855_Archaea__Thermoproteota_Thermoproteia_Sulfolobales_AG1_AG1_AG1-sp003116855
GB_GCA_003116855	GB_GCA_003116855-BEWT01000004.1_58	cd16444_LipB	268	4:209	BEWT01000004.1	58795	59493	+	GB_GCA_003116855_6	LipAB	1.0	1	GB_GCA_003116855_Archaea__Thermoproteota_Thermoproteia_Sulfolobales_AG1_AG1_AG1-sp003116855
GB_GCA_003116855	GB_GCA_003116855-BEWT01000008.1_17	PF10437_LplB	42	13:79	BEWT01000008.1	19073	19390	+	GB_GCA_003116855_7	LplAB	1.0	1	GB_GCA_003116855_Archaea__Thermoproteota_Thermoproteia_Sulfolobales_AG1_AG1_AG1-sp003116855
GB_GCA_003116855	GB_GCA_003116855-BEWT01000008.1_18	cd16443_LplA	221	5:267	BEWT01000008.1	19384	20205	+	GB_GCA_003116855_7	LplAB	1.0	1	GB_GCA_003116855_Archaea__Thermoproteota_Thermoproteia_Sulfolobales_AG1_AG1_AG1-sp003116855
GB_GCA_003133625	GB_GCA_003133625-PKYH01000039.1_19	MF02118_LipM	212	0:256	PKYH01000039.1	12290	13075	+					GB_GCA_003133625_Archaea__Thermoproteota_Bathyarchaeia_B26-1_UBA233_PALSA-986_PALSA-986-sp003133625
GB_GCA_003133625	GB_GCA_003133625-PKYH01000146.1_51	LipS1	356	26:330	PKYH01000146.1	40162	41163	+					GB_GCA_003133625_Archaea__Thermoproteota_Bathyarchaeia_B26-1_UBA233_PALSA-986_PALSA-986-sp003133625
GB_GCA_003133625	GB_GCA_003133625-PKYH01000162.1_43	LipS2	276	10:336	PKYH01000162.1	31340	32365	+					GB_GCA_003133625_Archaea__Thermoproteota_Bathyarchaeia_B26-1_UBA233_PALSA-986_PALSA-986-sp003133625
GB_GCA_003135575	GB_GCA_003135575-PLCG01000027.1_10	cd16443_LplA	139	23:259	PLCG01000027.1	6552	7370	+					GB_GCA_003135575_Archaea__Thermoproteota_Nitrososphaeria_Nitrososphaerales_UBA183_BOG-1369_BOG-1369-sp003135575
GB_GCA_003135575	GB_GCA_003135575-PLCG01000057.1_18	PRK05481_LipA	448	3:296	PLCG01000057.1	21468	22391	+	GB_GCA_003135575_3				GB_GCA_003135575_Archaea__Thermoproteota_Nitrososphaeria_Nitrososphaerales_UBA183_BOG-1369_BOG-1369-sp003135575
GB_GCA_003135575	GB_GCA_003135575-PLCG01000071.1_9	cd16444_LipB	318	1:199	PLCG01000071.1	8246	8878	+	GB_GCA_003135575_4				GB_GCA_003135575_Archaea__Thermoproteota_Nitrososphaeria_Nitrososphaerales_UBA183_BOG-1369_BOG-1369-sp003135575
GB_GCA_003135935	GB_GCA_003135935-PNBI01000075.1_1	cd16443_LplA	186	0:220	PNBI01000075.1	2	676	+					GB_GCA_003135935_Archaea__Thermoplasmatota_Thermoplasmata_Methanomassiliicoccales_UBA472_FEN-33_FEN-33-sp003135935
GB_GCA_003135935	GB_GCA_003135935-PNBI01000119.1_2	PRK05481_LipA	448	7:290	PNBI01000119.1	2047	2931	+	GB_GCA_003135935_6				GB_GCA_003135935_Archaea__Thermoplasmatota_Thermoplasmata_Methanomassiliicoccales_UBA472_FEN-33_FEN-33-sp003135935
GB_GCA_003135935	GB_GCA_003135935-PNBI01000119.1_6	cd16443_LplA	248	0:245	PNBI01000119.1	6260	7006	+	GB_GCA_003135935_6				GB_GCA_003135935_Archaea__Thermoplasmatota_Thermoplasmata_Methanomassiliicoccales_UBA472_FEN-33_FEN-33-sp003135935
GB_GCA_003135935	GB_GCA_003135935-PNBI01000157.1_25	LipS1	228	13:280	PNBI01000157.1	21697	22545	+					GB_GCA_003135935_Archaea__Thermoplasmatota_Thermoplasmata_Methanomassiliicoccales_UBA472_FEN-33_FEN-33-sp003135935
GB_GCA_003141855	GB_GCA_003141855-PLNS01000014.1_41	LipS2	288	10:337	PLNS01000014.1	34526	35542	+					GB_GCA_003141855_Archaea__Thermoproteota_Bathyarchaeia_B26-1_UBA233_PALSA-986_PALSA-986-sp003141855
GB_GCA_003141855	GB_GCA_003141855-PLNS01000016.1_110	cd16443_LplA	217	2:259	PLNS01000016.1	89533	90318	+					GB_GCA_003141855_Archaea__Thermoproteota_Bathyarchaeia_B26-1_UBA233_PALSA-986_PALSA-986-sp003141855
GB_GCA_003141855	GB_GCA_003141855-PLNS01000022.1_23	LipS1	353	25:328	PLNS01000022.1	20197	21189	+					GB_GCA_003141855_Archaea__Thermoproteota_Bathyarchaeia_B26-1_UBA233_PALSA-986_PALSA-986-sp003141855
GB_GCA_003144275	GB_GCA_003144275-NJBF01000007.1_29	LplA	265	7:366	NJBF01000007.1	30268	31383	+					GB_GCA_003144275_Archaea__Asgardarchaeota_Heimdallarchaeia_Hodarchaeales_Hodarchaeaceae_Hodarchaeum_Hodarchaeum-sp003144275
GB_GCA_003144275	GB_GCA_003144275-NJBF01000008.1_12	cd16443_LplA	199	6:258	NJBF01000008.1	12281	13066	+					GB_GCA_003144275_Archaea__Asgardarchaeota_Heimdallarchaeia_Hodarchaeales_Hodarchaeaceae_Hodarchaeum_Hodarchaeum-sp003144275
GB_GCA_003144275	GB_GCA_003144275-NJBF01000009.1_59	PRK05481_LipA	478	4:295	NJBF01000009.1	64603	65502	+					GB_GCA_003144275_Archaea__Asgardarchaeota_Heimdallarchaeia_Hodarchaeales_Hodarchaeaceae_Hodarchaeum_Hodarchaeum-sp003144275
GB_GCA_003144275	GB_GCA_003144275-NJBF01000036.1_31	cd16443_LplA	168	11:250	NJBF01000036.1	28981	29766	+	GB_GCA_003144275_7	E123	0.666666666666667	1	GB_GCA_003144275_Archaea__Asgardarchaeota_Heimdallarchaeia_Hodarchaeales_Hodarchaeaceae_Hodarchaeum_Hodarchaeum-sp003144275
GB_GCA_003151735	GB_GCA_003151735-PLYI01000065.1_103	LipS1	351	26:327	PLYI01000065.1	89546	90535	+					GB_GCA_003151735_Archaea__Thermoproteota_Bathyarchaeia_B26-1_UBA233_PALSA-986_PALSA-986-sp003151735
GB_GCA_003151735	GB_GCA_003151735-PLYI01000103.1_48	MF02118_LipM	215	0:256	PLYI01000103.1	48190	48975	+					GB_GCA_003151735_Archaea__Thermoproteota_Bathyarchaeia_B26-1_UBA233_PALSA-986_PALSA-986-sp003151735
GB_GCA_003151735	GB_GCA_003151735-PLYI01000108.1_7	LipS2	293	10:337	PLYI01000108.1	4348	5364	+					GB_GCA_003151735_Archaea__Thermoproteota_Bathyarchaeia_B26-1_UBA233_PALSA-986_PALSA-986-sp003151735
GB_GCA_003152955	GB_GCA_003152955-PMBQ01000171.1_9	PRK05481_LipA	489	11:308	PMBQ01000171.1	5448	6398	+	GB_GCA_003152955_2				GB_GCA_003152955_Archaea__Thermoproteota_Bathyarchaeia_40CM-2-53-6_FEN-987_FEN-987_FEN-987-sp003152955
GB_GCA_003152955	GB_GCA_003152955-PMBQ01000295.1_3	cd16443_LplA	197	1:249	PMBQ01000295.1	549	1310	+					GB_GCA_003152955_Archaea__Thermoproteota_Bathyarchaeia_40CM-2-53-6_FEN-987_FEN-987_FEN-987-sp003152955
GB_GCA_003152955	GB_GCA_003152955-PMBQ01000346.1_6	cd16444_LipB	296	41:259	PMBQ01000346.1	3182	3982	+					GB_GCA_003152955_Archaea__Thermoproteota_Bathyarchaeia_40CM-2-53-6_FEN-987_FEN-987_FEN-987-sp003152955
GB_GCA_003153895	GB_GCA_003153895-PMBU01000071.1_11	PRK05481_LipA	449	7:290	PMBU01000071.1	9974	10858	+	GB_GCA_003153895_6				GB_GCA_003153895_Archaea__Thermoplasmatota_Thermoplasmata_Methanomassiliicoccales_UBA472_FEN-33_FEN-33-sp003153895
GB_GCA_003153895	GB_GCA_003153895-PMBU01000071.1_15	cd16443_LplA	239	0:213	PMBU01000071.1	14133	14879	+	GB_GCA_003153895_6				GB_GCA_003153895_Archaea__Thermoplasmatota_Thermoplasmata_Methanomassiliicoccales_UBA472_FEN-33_FEN-33-sp003153895
GB_GCA_003153895	GB_GCA_003153895-PMBU01000102.1_33	cd16443_LplA	193	0:242	PMBU01000102.1	28811	29545	+					GB_GCA_003153895_Archaea__Thermoplasmatota_Thermoplasmata_Methanomassiliicoccales_UBA472_FEN-33_FEN-33-sp003153895
GB_GCA_003153895	GB_GCA_003153895-PMBU01000131.1_8	LipS1	227	15:282	PMBU01000131.1	5724	6578	+					GB_GCA_003153895_Archaea__Thermoplasmatota_Thermoplasmata_Methanomassiliicoccales_UBA472_FEN-33_FEN-33-sp003153895
GB_GCA_003164295	GB_GCA_003164295-PLTA01000012.1_36	LipS2	283	9:336	PLTA01000012.1	35818	36837	+					GB_GCA_003164295_Archaea__Thermoproteota_Bathyarchaeia_B26-1_UBA233_PALSA-986_PALSA-986-sp003164295
GB_GCA_003164295	GB_GCA_003164295-PLTA01000024.1_82	cd16443_LplA	207	2:258	PLTA01000024.1	72901	73683	+					GB_GCA_003164295_Archaea__Thermoproteota_Bathyarchaeia_B26-1_UBA233_PALSA-986_PALSA-986-sp003164295
GB_GCA_003164295	GB_GCA_003164295-PLTA01000027.1_33	LipS1	364	28:329	PLTA01000027.1	27229	28248	+					GB_GCA_003164295_Archaea__Thermoproteota_Bathyarchaeia_B26-1_UBA233_PALSA-986_PALSA-986-sp003164295
GB_GCA_003164815	GB_GCA_003164815-PLUF01000015.1_35	PRK05481_LipA	466	2:285	PLUF01000015.1	35671	36567	+	GB_GCA_003164815_1				GB_GCA_003164815_Archaea__Thermoproteota_Nitrososphaeria_Nitrososphaerales_UBA183_BOG-1369_BOG-1369-sp003164815
GB_GCA_003164815	GB_GCA_003164815-PLUF01000033.1_16	cd16444_LipB	312	2:207	PLUF01000033.1	12082	12729	+	GB_GCA_003164815_5				GB_GCA_003164815_Archaea__Thermoproteota_Nitrososphaeria_Nitrososphaerales_UBA183_BOG-1369_BOG-1369-sp003164815
GB_GCA_003164815	GB_GCA_003164815-PLUF01000051.1_45	cd16443_LplA	134	4:229	PLUF01000051.1	36900	37658	+					GB_GCA_003164815_Archaea__Thermoproteota_Nitrososphaeria_Nitrososphaerales_UBA183_BOG-1369_BOG-1369-sp003164815
GB_GCA_003165195	GB_GCA_003165195-PLSP01000032.1_28	MF02118_LipM	208	0:256	PLSP01000032.1	21051	21833	+					GB_GCA_003165195_Archaea__Thermoproteota_Bathyarchaeia_B26-1_UBA233_PALSA-986_PALSA-986-sp003165195
GB_GCA_003165195	GB_GCA_003165195-PLSP01000051.1_20	LipS1	349	26:326	PLSP01000051.1	10214	11212	+					GB_GCA_003165195_Archaea__Thermoproteota_Bathyarchaeia_B26-1_UBA233_PALSA-986_PALSA-986-sp003165195
GB_GCA_003165195	GB_GCA_003165195-PLSP01000058.1_3	LipS2	287	14:342	PLSP01000058.1	1376	2410	+					GB_GCA_003165195_Archaea__Thermoproteota_Bathyarchaeia_B26-1_UBA233_PALSA-986_PALSA-986-sp003165195
GB_GCA_003176995	GB_GCA_003176995-QHBN01000256.1_8	PRK05481_LipA	279	8:199	QHBN01000256.1	3762	4382	+	GB_GCA_003176995_6				GB_GCA_003176995_Archaea__Thermoproteota_Nitrososphaeria_Nitrososphaerales_Nitrososphaeraceae_UBA10452_UBA10452-sp003176995
GB_GCA_003193815	GB_GCA_003193815-PSPB01000007.1_4	PRK05481_LipA	432	9:299	PSPB01000007.1	2749	3684	+	GB_GCA_003193815_1	LipAB	1.0	1	GB_GCA_003193815_Archaea__Thermoplasmatota_Poseidoniia_MGIII_CG-Epi1_UBA8886_UBA8886-sp003193815
GB_GCA_003193815	GB_GCA_003193815-PSPB01000007.1_9	TIGR00214_LipB	109	35:217	PSPB01000007.1	8599	9273	+	GB_GCA_003193815_1	LipAB	1.0	1	GB_GCA_003193815_Archaea__Thermoplasmatota_Poseidoniia_MGIII_CG-Epi1_UBA8886_UBA8886-sp003193815
GB_GCA_003193925	GB_GCA_003193925-PSPG01000004.1_150	PF03099_Lpl-Lip-bpl	36	257:350	PSPG01000004.1	155583	156965	+					GB_GCA_003193925_Archaea__Thermoplasmatota_Poseidoniia_Poseidoniales_Thalassarchaeaceae_Thalassarchaeum_Thalassarchaeum-betae
GB_GCA_003193925	GB_GCA_003193925-PSPG01000011.1_44	cd16444_LipB	192	0:211	PSPG01000011.1	41011	41685	+	GB_GCA_003193925_3	LipAB	1.0	1	GB_GCA_003193925_Archaea__Thermoplasmatota_Poseidoniia_Poseidoniales_Thalassarchaeaceae_Thalassarchaeum_Thalassarchaeum-betae
GB_GCA_003193925	GB_GCA_003193925-PSPG01000011.1_49	PRK05481_LipA	436	2:291	PSPG01000011.1	46661	47572	+	GB_GCA_003193925_3	LipAB	1.0	1	GB_GCA_003193925_Archaea__Thermoplasmatota_Poseidoniia_Poseidoniales_Thalassarchaeaceae_Thalassarchaeum_Thalassarchaeum-betae
GB_GCA_003194445	GB_GCA_003194445-PQXF01000004.1_163	LipS1	276	53:324	PQXF01000004.1	158669	159667	+	GB_GCA_003194445_2	LipSA	0.666666666666667	1	GB_GCA_003194445_Archaea__Halobacteriota_Methanosarcinia_Methanosarcinales_Methanogasteraceae_Methanogaster_Methanogaster-sp003194445
GB_GCA_003194445	GB_GCA_003194445-PQXF01000004.1_166	LplA	214	0:247	PQXF01000004.1	161204	161950	+	GB_GCA_003194445_2	LipSA	0.666666666666667	1	GB_GCA_003194445_Archaea__Halobacteriota_Methanosarcinia_Methanosarcinales_Methanogasteraceae_Methanogaster_Methanogaster-sp003194445
GB_GCA_003194445	GB_GCA_003194445-PQXF01000053.1_8	LplA	210	2:350	PQXF01000053.1	8396	9457	+	GB_GCA_003194445_8	mHdr	0.666666666666667	1	GB_GCA_003194445_Archaea__Halobacteriota_Methanosarcinia_Methanosarcinales_Methanogasteraceae_Methanogaster_Methanogaster-sp003194445
GB_GCA_003194445	GB_GCA_003194445-PQXF01000114.1_3	LplA	184	1:257	PQXF01000114.1	1140	1946	+					GB_GCA_003194445_Archaea__Halobacteriota_Methanosarcinia_Methanosarcinales_Methanogasteraceae_Methanogaster_Methanogaster-sp003194445
GB_GCA_003194445	GB_GCA_003194445-PQXF01000114.1_6	PF10437_LplB	32	9:88	PQXF01000114.1	2962	3252	+					GB_GCA_003194445_Archaea__Halobacteriota_Methanosarcinia_Methanosarcinales_Methanogasteraceae_Methanogaster_Methanogaster-sp003194445
GB_GCA_003229935	GB_GCA_003229935-QIGD01000027.1_1	cd16443_LplA	351	1:516	QIGD01000027.1	434	1993	+					GB_GCA_003229935_Archaea__Hydrothermarchaeota_Hydrothermarchaeia_Hydrothermarchaeales_BMS3B_BMS3B_BMS3B-sp003229935
GB_GCA_003229935	GB_GCA_003229935-QIGD01000027.1_3	LipS2	439	8:348	QIGD01000027.1	5560	6618	+	GB_GCA_003229935_4	LipSM,LipSA,LipSAB	0.666666666666667,1.0,0.75	1,1,1	GB_GCA_003229935_Archaea__Hydrothermarchaeota_Hydrothermarchaeia_Hydrothermarchaeales_BMS3B_BMS3B_BMS3B-sp003229935
GB_GCA_003229935	GB_GCA_003229935-QIGD01000027.1_5	LplA	189	2:247	QIGD01000027.1	7077	8072	+	GB_GCA_003229935_4	LipSM,LipSA,LipSAB	0.666666666666667,1.0,0.75	1,1,1	GB_GCA_003229935_Archaea__Hydrothermarchaeota_Hydrothermarchaeia_Hydrothermarchaeales_BMS3B_BMS3B_BMS3B-sp003229935
GB_GCA_003229935	GB_GCA_003229935-QIGD01000027.1_6	LipS1	349	16:325	QIGD01000027.1	8090	9070	+	GB_GCA_003229935_4	LipSM,LipSA,LipSAB	0.666666666666667,1.0,0.75	1,1,1	GB_GCA_003229935_Archaea__Hydrothermarchaeota_Hydrothermarchaeia_Hydrothermarchaeales_BMS3B_BMS3B_BMS3B-sp003229935
GB_GCA_003298465	GB_GCA_003298465-QNGA01000001.1_36	PRK05481_LipA	484	2:307	QNGA01000001.1	34380	35327	+	GB_GCA_003298465_1				GB_GCA_003298465_Archaea__Halobacteriota_Halobacteria_Halobacteriales_Haladaptataceae_Haladaptatus_Haladaptatus-sp003298465
GB_GCA_003298465	GB_GCA_003298465-QNGA01000003.1_387	cd16443_LplA	196	4:266	QNGA01000003.1	380515	381324	+					GB_GCA_003298465_Archaea__Halobacteriota_Halobacteria_Halobacteriales_Haladaptataceae_Haladaptatus_Haladaptatus-sp003298465
GB_GCA_003345545	GB_GCA_003345545-PRDH01000009.1_10	LplA	285	4:362	PRDH01000009.1	10324	11421	+					GB_GCA_003345545_Archaea__Asgardarchaeota_Thorarchaeia_Thorarchaeales_Thorarchaeaceae_MP8T-1_MP8T-1-sp003345545
GB_GCA_003345545	GB_GCA_003345545-PRDH01000030.1_28	cd16443_LplA	194	0:264	PRDH01000030.1	24914	25717	+	GB_GCA_003345545_4				GB_GCA_003345545_Archaea__Asgardarchaeota_Thorarchaeia_Thorarchaeales_Thorarchaeaceae_MP8T-1_MP8T-1-sp003345545
GB_GCA_003345545	GB_GCA_003345545-PRDH01000071.1_7	LipS2	240	5:324	PRDH01000071.1	6338	7324	+	GB_GCA_003345545_7	LplAB,LipSA,LipSAB	1.0,0.666666666666667,0.75	1,1,0	GB_GCA_003345545_Archaea__Asgardarchaeota_Thorarchaeia_Thorarchaeales_Thorarchaeaceae_MP8T-1_MP8T-1-sp003345545
GB_GCA_003345545	GB_GCA_003345545-PRDH01000071.1_8	cd16443_LplA	240	0:237	PRDH01000071.1	7379	8095	+	GB_GCA_003345545_7	LplAB,LipSA,LipSAB	1.0,0.666666666666667,0.75	1,1,0	GB_GCA_003345545_Archaea__Asgardarchaeota_Thorarchaeia_Thorarchaeales_Thorarchaeaceae_MP8T-1_MP8T-1-sp003345545
GB_GCA_003345545	GB_GCA_003345545-PRDH01000071.1_9	PF10437_LplB	29	13:66	PRDH01000071.1	8102	8383	+	GB_GCA_003345545_7	LplAB,LipSA,LipSAB	1.0,0.666666666666667,0.75	1,1,0	GB_GCA_003345545_Archaea__Asgardarchaeota_Thorarchaeia_Thorarchaeales_Thorarchaeaceae_MP8T-1_MP8T-1-sp003345545
GB_GCA_003345555	GB_GCA_003345555-PRDJ01000001.1_61	LplA	290	24:382	PRDJ01000001.1	61677	62834	+					GB_GCA_003345555_Archaea__Asgardarchaeota_Thorarchaeia_Thorarchaeales_Thorarchaeaceae_OWC5_OWC5-sp003345555
GB_GCA_003345555	GB_GCA_003345555-PRDJ01000010.1_10	LipS1	334	17:331	PRDJ01000010.1	7023	8024	+	GB_GCA_003345555_2				GB_GCA_003345555_Archaea__Asgardarchaeota_Thorarchaeia_Thorarchaeales_Thorarchaeaceae_OWC5_OWC5-sp003345555
GB_GCA_003345555	GB_GCA_003345555-PRDJ01000044.1_1	LipS2	221	3:313	PRDJ01000044.1	90	1070	+	GB_GCA_003345555_9	LipSM	0.666666666666667	1	GB_GCA_003345555_Archaea__Asgardarchaeota_Thorarchaeia_Thorarchaeales_Thorarchaeaceae_OWC5_OWC5-sp003345555
GB_GCA_003345555	GB_GCA_003345555-PRDJ01000044.1_2	MF02118_LipM	232	0:146	PRDJ01000044.1	1072	1881	+	GB_GCA_003345555_9	LipSM	0.666666666666667	1	GB_GCA_003345555_Archaea__Asgardarchaeota_Thorarchaeia_Thorarchaeales_Thorarchaeaceae_OWC5_OWC5-sp003345555
GB_GCA_003345595	GB_GCA_003345595-PRDI01000002.1_5	LipS2	229	24:346	PRDI01000002.1	4062	5117	+	GB_GCA_003345595_1	LplAB,LipSA,LipSAB	1.0,0.666666666666667,0.75	1,1,0	GB_GCA_003345595_Archaea__Asgardarchaeota_Thorarchaeia_Thorarchaeales_Thorarchaeaceae_OWC5_OWC5-sp003345595
GB_GCA_003345595	GB_GCA_003345595-PRDI01000002.1_6	cd16443_LplA	249	2:253	PRDI01000002.1	5119	5886	+	GB_GCA_003345595_1	LplAB,LipSA,LipSAB	1.0,0.666666666666667,0.75	1,1,0	GB_GCA_003345595_Archaea__Asgardarchaeota_Thorarchaeia_Thorarchaeales_Thorarchaeaceae_OWC5_OWC5-sp003345595
GB_GCA_003345595	GB_GCA_003345595-PRDI01000002.1_7	PF10437_LplB	25	13:63	PRDI01000002.1	5893	6165	+	GB_GCA_003345595_1	LplAB,LipSA,LipSAB	1.0,0.666666666666667,0.75	1,1,0	GB_GCA_003345595_Archaea__Asgardarchaeota_Thorarchaeia_Thorarchaeales_Thorarchaeaceae_OWC5_OWC5-sp003345595
GB_GCA_003345595	GB_GCA_003345595-PRDI01000007.1_9	LipS1	331	60:373	PRDI01000007.1	6178	7314	+					GB_GCA_003345595_Archaea__Asgardarchaeota_Thorarchaeia_Thorarchaeales_Thorarchaeaceae_OWC5_OWC5-sp003345595
GB_GCA_003345595	GB_GCA_003345595-PRDI01000021.1_12	cd16443_LplA	173	3:237	PRDI01000021.1	7329	8084	+	GB_GCA_003345595_5				GB_GCA_003345595_Archaea__Asgardarchaeota_Thorarchaeia_Thorarchaeales_Thorarchaeaceae_OWC5_OWC5-sp003345595
GB_GCA_003550345	GB_GCA_003550345-PUJZ01000026.1_87	cd16443_LplA	114	1:156	PUJZ01000026.1	81289	81972	+					GB_GCA_003550345_Archaea__Thermoplasmatota_Thermoplasmata_Methanomassiliicoccales_Methanomethylophilaceae_PWHV01_PWHV01-sp003550345
GB_GCA_003551065	GB_GCA_003551065-PULU01000102.1_7	LipS1	214	16:275	PULU01000102.1	5194	6024	+					GB_GCA_003551065_Archaea__Thermoplasmatota_Thermoplasmata_PWKY01_PWKY01_B1SED10-34_B1SED10-34-sp003551065
GB_GCA_003551265	GB_GCA_003551265-PUMG01000001.1_3	cd16443_LplA	169	5:265	PUMG01000001.1	1581	2390	+					GB_GCA_003551265_Archaea__Halobacteriota_Halobacteria_Halobacteriales_Haloarculaceae_Halovenus_Halovenus-sp003551265
GB_GCA_003551265	GB_GCA_003551265-PUMG01000160.1_4	PRK05481_LipA	473	3:287	PUMG01000160.1	7878	8777	+					GB_GCA_003551265_Archaea__Halobacteriota_Halobacteria_Halobacteriales_Haloarculaceae_Halovenus_Halovenus-sp003551265
GB_GCA_003551675	GB_GCA_003551675-PUNG01000030.1_10	LipS1	215	8:264	PUNG01000030.1	8407	9204	+					GB_GCA_003551675_Archaea__Thermoplasmatota_Thermoplasmata_PWKY01_PWKY01_Natronoplasma_Natronoplasma-halalkaliphilum
GB_GCA_003551675	GB_GCA_003551675-PUNG01000040.1_22	cd16443_LplA	235	9:250	PUNG01000040.1	22328	23092	+					GB_GCA_003551675_Archaea__Thermoplasmatota_Thermoplasmata_PWKY01_PWKY01_Natronoplasma_Natronoplasma-halalkaliphilum
GB_GCA_003551945	GB_GCA_003551945-PUNZ01000167.1_13	cd16443_LplA	172	5:263	PUNZ01000167.1	10841	11662	+					GB_GCA_003551945_Archaea__Halobacteriota_Halobacteria_Halobacteriales_Haloarculaceae_Halovenus_Halovenus-sp003551945
GB_GCA_003551945	GB_GCA_003551945-PUNZ01000194.1_11	PRK05481_LipA	474	3:299	PUNZ01000194.1	11150	12079	+	GB_GCA_003551945_8				GB_GCA_003551945_Archaea__Halobacteriota_Halobacteria_Halobacteriales_Haloarculaceae_Halovenus_Halovenus-sp003551945
GB_GCA_003552585	GB_GCA_003552585-PUNK01000032.1_50	cd16443_LplA	232	7:255	PUNK01000032.1	55028	55804	+					GB_GCA_003552585_Archaea__Thermoplasmatota_Thermoplasmata_PWKY01_PWKY01_PUNK01_PUNK01-sp003552585
GB_GCA_003552585	GB_GCA_003552585-PUNK01000055.1_25	LipS1	222	7:267	PUNK01000055.1	17360	18166	+					GB_GCA_003552585_Archaea__Thermoplasmatota_Thermoplasmata_PWKY01_PWKY01_PUNK01_PUNK01-sp003552585
GB_GCA_003552885	GB_GCA_003552885-PUPA01000173.1_5	cd16443_LplA	140	2:266	PUPA01000173.1	3370	4200	+					GB_GCA_003552885_Archaea__Halobacteriota_Halobacteria_Halobacteriales_Natrialbaceae_Tc-Br11-E2g8_Tc-Br11-E2g8-sp003552885
GB_GCA_003553085	GB_GCA_003553085-PUPH01000095.1_11	cd16443_LplA	216	3:251	PUPH01000095.1	14094	14852	+					GB_GCA_003553085_Archaea__Thermoplasmatota_Thermoplasmata_PWKY01_PWKY01_PWKY01_PWKY01-sp003553085
GB_GCA_003554605	GB_GCA_003554605-PWGU01000119.1_4	cd16443_LplA	165	4:232	PWGU01000119.1	3041	3901	+					GB_GCA_003554605_Archaea__Halobacteriota_Halobacteria_Halobacteriales_Haloferacaceae_Halorubrum_Halorubrum-sp003554605
GB_GCA_003554605	GB_GCA_003554605-PWGU01000216.1_19	PRK05481_LipA	472	4:296	PWGU01000216.1	20115	21053	+					GB_GCA_003554605_Archaea__Halobacteriota_Halobacteria_Halobacteriales_Haloferacaceae_Halorubrum_Halorubrum-sp003554605
GB_GCA_003554965	GB_GCA_003554965-PWHR01000009.1_62	LipS1	215	8:263	PWHR01000009.1	57577	58374	+					GB_GCA_003554965_Archaea__Thermoplasmatota_Thermoplasmata_PWKY01_PWKY01_Natronoplasma_Natronoplasma-sp003554965
GB_GCA_003554965	GB_GCA_003554965-PWHR01000035.1_12	cd16443_LplA	249	10:252	PWHR01000035.1	9970	10734	+					GB_GCA_003554965_Archaea__Thermoplasmatota_Thermoplasmata_PWKY01_PWKY01_Natronoplasma_Natronoplasma-sp003554965
GB_GCA_003554965	GB_GCA_003554965-PWHR01000063.1_7	cd16443_LplA	191	0:242	PWHR01000063.1	17099	17836	+	GB_GCA_003554965_5				GB_GCA_003554965_Archaea__Thermoplasmatota_Thermoplasmata_PWKY01_PWKY01_Natronoplasma_Natronoplasma-sp003554965
GB_GCA_003555025	GB_GCA_003555025-PWHV01000031.1_20	cd16443_LplA	118	2:219	PWHV01000031.1	16151	16843	+					GB_GCA_003555025_Archaea__Thermoplasmatota_Thermoplasmata_Methanomassiliicoccales_Methanomethylophilaceae_PWHV01_PWHV01-sp003555025
GB_GCA_003555395	GB_GCA_003555395-PWHU01000009.1_2	cd16443_LplA	214	0:242	PWHU01000009.1	243	980	+	GB_GCA_003555395_1				GB_GCA_003555395_Archaea__Thermoplasmatota_Thermoplasmata_PWKY01_PWKY01_Natronoplasma_Natronoplasma-sp003555395
GB_GCA_003555395	GB_GCA_003555395-PWHU01000115.1_7	LipS1	205	7:263	PWHU01000115.1	6388	7185	+					GB_GCA_003555395_Archaea__Thermoplasmatota_Thermoplasmata_PWKY01_PWKY01_Natronoplasma_Natronoplasma-sp003555395
GB_GCA_003555395	GB_GCA_003555395-PWHU01000158.1_10	cd16443_LplA	248	9:251	PWHU01000158.1	8652	9416	+					GB_GCA_003555395_Archaea__Thermoplasmatota_Thermoplasmata_PWKY01_PWKY01_Natronoplasma_Natronoplasma-sp003555395
GB_GCA_003557905	GB_GCA_003557905-PWNH01000037.1_3	cd16443_LplA	133	1:228	PWNH01000037.1	1432	2139	+					GB_GCA_003557905_Archaea__Thermoplasmatota_Thermoplasmata_Methanomassiliicoccales_Methanomethylophilaceae_PWHV01_PWHV01-sp003557905
GB_GCA_003558335	GB_GCA_003558335-PWMA01000035.1_9	cd16443_LplA	205	0:240	PWMA01000035.1	4969	5697	+					GB_GCA_003558335_Archaea__Methanobacteriota_B_Thermococci_Methanofastidiosales_Methanofastidiosaceae_Methanofastidiosum_Methanofastidiosum-sp003558335
GB_GCA_003558335	GB_GCA_003558335-PWMA01000081.1_4	LipS1	225	10:271	PWMA01000081.1	3054	3872	+	GB_GCA_003558335_2	Rbs	0.625	0	GB_GCA_003558335_Archaea__Methanobacteriota_B_Thermococci_Methanofastidiosales_Methanofastidiosaceae_Methanofastidiosum_Methanofastidiosum-sp003558335
GB_GCA_003558335	GB_GCA_003558335-PWMA01000081.1_5	PF10437_LplB	26	13:82	PWMA01000081.1	3862	4134	+	GB_GCA_003558335_2	Rbs	0.625	0	GB_GCA_003558335_Archaea__Methanobacteriota_B_Thermococci_Methanofastidiosales_Methanofastidiosaceae_Methanofastidiosum_Methanofastidiosum-sp003558335
GB_GCA_003559215	GB_GCA_003559215-PWMF01000024.1_8	PRK05481_LipA	464	4:312	PWMF01000024.1	7321	8286	+	GB_GCA_003559215_1				GB_GCA_003559215_Archaea__Halobacteriota_Halobacteria_Halobacteriales_Natrialbaceae_Natronococcus_Natronococcus-sp003559215
GB_GCA_003559215	GB_GCA_003559215-PWMF01000124.1_1	cd16443_LplA	126	4:226	PWMF01000124.1	3	734	+					GB_GCA_003559215_Archaea__Halobacteriota_Halobacteria_Halobacteriales_Natrialbaceae_Natronococcus_Natronococcus-sp003559215
GB_GCA_003560545	GB_GCA_003560545-PWLK01000017.1_1	MF02118_LipM	133	5:206	PWLK01000017.1	1	636	+	GB_GCA_003560545_1				GB_GCA_003560545_Archaea__Nanoarchaeota_Nanoarchaeia_Woesearchaeales_21-14-0-10-32-9_PWWA01_PWWA01-sp003560545
GB_GCA_003560545	GB_GCA_003560545-PWLK01000089.1_4	PRK05481_LipA	499	4:296	PWLK01000089.1	2189	3109	+	GB_GCA_003560545_2	LplAB	1.0	1	GB_GCA_003560545_Archaea__Nanoarchaeota_Nanoarchaeia_Woesearchaeales_21-14-0-10-32-9_PWWA01_PWWA01-sp003560545
GB_GCA_003560545	GB_GCA_003560545-PWLK01000089.1_7	PF10437_LplB	28	3:89	PWLK01000089.1	5258	5542	+	GB_GCA_003560545_2	LplAB	1.0	1	GB_GCA_003560545_Archaea__Nanoarchaeota_Nanoarchaeia_Woesearchaeales_21-14-0-10-32-9_PWWA01_PWWA01-sp003560545
GB_GCA_003560545	GB_GCA_003560545-PWLK01000089.1_8	cd16443_LplA	259	2:247	PWLK01000089.1	5539	6285	+	GB_GCA_003560545_2	LplAB	1.0	1	GB_GCA_003560545_Archaea__Nanoarchaeota_Nanoarchaeia_Woesearchaeales_21-14-0-10-32-9_PWWA01_PWWA01-sp003560545
GB_GCA_003560595	GB_GCA_003560595-PWKY01000007.1_22	cd16443_LplA	218	3:249	PWKY01000007.1	19314	20072	+					GB_GCA_003560595_Archaea__Thermoplasmatota_Thermoplasmata_PWKY01_PWKY01_PWKY01_PWKY01-sp003560595
GB_GCA_003560595	GB_GCA_003560595-PWKY01000088.1_45	LipS1	216	7:267	PWKY01000088.1	46688	47494	+					GB_GCA_003560595_Archaea__Thermoplasmatota_Thermoplasmata_PWKY01_PWKY01_PWKY01_PWKY01-sp003560595
GB_GCA_003560875	GB_GCA_003560875-PWJQ01000007.1_2	cd16443_LplA	129	1:215	PWJQ01000007.1	305	958	+					GB_GCA_003560875_Archaea__Thermoplasmatota_Thermoplasmata_Methanomassiliicoccales_Methanomethylophilaceae_PWHV01_PWHV01-sp003560875
GB_GCA_003561665	GB_GCA_003561665-PWVY01000010.1_2	PRK05481_LipA	474	5:295	PWVY01000010.1	824	1756	+	GB_GCA_003561665_1	E123	0.666666666666667	1	GB_GCA_003561665_Archaea__Thermoplasmatota_SW-10-69-26_SW-10-69-26_SW-10-69-26_PWVY01_PWVY01-sp003561665
GB_GCA_003561665	GB_GCA_003561665-PWVY01000177.1_3	cd16443_LplA	144	22:209	PWVY01000177.1	958	1746	+					GB_GCA_003561665_Archaea__Thermoplasmatota_SW-10-69-26_SW-10-69-26_SW-10-69-26_PWVY01_PWVY01-sp003561665
GB_GCA_003561665	GB_GCA_003561665-PWVY01000336.1_6	PF03099_Lpl-Lip-bpl	31	12:62	PWVY01000336.1	3837	4334	+					GB_GCA_003561665_Archaea__Thermoplasmatota_SW-10-69-26_SW-10-69-26_SW-10-69-26_PWVY01_PWVY01-sp003561665
GB_GCA_003561825	GB_GCA_003561825-PWVO01000026.1_21	MF02118_LipM	206	1:275	PWVO01000026.1	10338	11165	+	GB_GCA_003561825_1	Rbs	0.5625	0	GB_GCA_003561825_Archaea__Nanoarchaeota_Nanoarchaeia_Woesearchaeales_CG1-02-33-12_PWVO01_PWVO01-sp003561825
GB_GCA_003562145	GB_GCA_003562145-PWWA01000021.1_1	cd16443_LplA	178	2:147	PWWA01000021.1	2	442	+	GB_GCA_003562145_1	LplAB	1.0	1	GB_GCA_003562145_Archaea__Nanoarchaeota_Nanoarchaeia_Woesearchaeales_21-14-0-10-32-9_PWWA01_PWWA01-sp003562145
GB_GCA_003562145	GB_GCA_003562145-PWWA01000021.1_2	PF10437_LplB	31	3:89	PWWA01000021.1	417	722	+	GB_GCA_003562145_1	LplAB	1.0	1	GB_GCA_003562145_Archaea__Nanoarchaeota_Nanoarchaeia_Woesearchaeales_21-14-0-10-32-9_PWWA01_PWWA01-sp003562145
GB_GCA_003589585	GB_GCA_003589585-QYYE01000016.1_19	cd16443_LplA	200	18:277	QYYE01000016.1	18939	19778	+					GB_GCA_003589585_Archaea__Thermoproteota_Bathyarchaeia_B26-1_UBA233_PALSA-986_PALSA-986-sp003589585
GB_GCA_003589585	GB_GCA_003589585-QYYE01000022.1_14	LipS2	285	9:338	QYYE01000022.1	15904	16926	+					GB_GCA_003589585_Archaea__Thermoproteota_Bathyarchaeia_B26-1_UBA233_PALSA-986_PALSA-986-sp003589585
GB_GCA_003589585	GB_GCA_003589585-QYYE01000066.1_2	LipS1	342	27:328	QYYE01000066.1	333	1340	+					GB_GCA_003589585_Archaea__Thermoproteota_Bathyarchaeia_B26-1_UBA233_PALSA-986_PALSA-986-sp003589585
GB_GCA_003601535	GB_GCA_003601535-PIXW01000023.1_1	LipS1	252	55:289	PIXW01000023.1	1	867	+					GB_GCA_003601535_Archaea__Halobacteriota_Methanosarcinia_Methanosarcinales_Methanogasteraceae_Methanogaster_Methanogaster-sp003601535
GB_GCA_003601535	GB_GCA_003601535-PIXW01000223.1_7	LplA	209	0:247	PIXW01000223.1	4624	5370	+					GB_GCA_003601535_Archaea__Halobacteriota_Methanosarcinia_Methanosarcinales_Methanogasteraceae_Methanogaster_Methanogaster-sp003601535
GB_GCA_003601535	GB_GCA_003601535-PIXW01000257.1_1	LipS2	204	28:348	PIXW01000257.1	3	1055	+					GB_GCA_003601535_Archaea__Halobacteriota_Methanosarcinia_Methanosarcinales_Methanogasteraceae_Methanogaster_Methanogaster-sp003601535
GB_GCA_003601605	GB_GCA_003601605-PIXZ01000028.1_12	LipS1	388	13:327	PIXZ01000028.1	6316	7317	+	GB_GCA_003601605_3	LipSM,LipSA	0.666666666666667,0.666666666666667	1,1	GB_GCA_003601605_Archaea__Thermoproteota_Bathyarchaeia_B26-1_UBA233_JdFR-07_JdFR-07-sp003601605
GB_GCA_003601605	GB_GCA_003601605-PIXZ01000028.1_14	LipS2	293	2:331	PIXZ01000028.1	7848	8855	+	GB_GCA_003601605_3	LipSM,LipSA	0.666666666666667,0.666666666666667	1,1	GB_GCA_003601605_Archaea__Thermoproteota_Bathyarchaeia_B26-1_UBA233_JdFR-07_JdFR-07-sp003601605
GB_GCA_003601605	GB_GCA_003601605-PIXZ01000053.1_11	MF02118_LipM	237	0:258	PIXZ01000053.1	6239	7024	+					GB_GCA_003601605_Archaea__Thermoproteota_Bathyarchaeia_B26-1_UBA233_JdFR-07_JdFR-07-sp003601605
GB_GCA_003601695	GB_GCA_003601695-PIYH01000001.1_35	PF10437_LplB	37	13:70	PIYH01000001.1	36105	36389	+	GB_GCA_003601695_1				GB_GCA_003601695_Archaea__Thermoproteota_Bathyarchaeia_B26-1_B26-1_B63_B63-sp003601695
GB_GCA_003601695	GB_GCA_003601695-PIYH01000001.1_36	MF02118_LipM	276	1:132	PIYH01000001.1	36382	37152	+	GB_GCA_003601695_1				GB_GCA_003601695_Archaea__Thermoproteota_Bathyarchaeia_B26-1_B26-1_B63_B63-sp003601695
GB_GCA_003601695	GB_GCA_003601695-PIYH01000073.1_3	LipS2	282	0:325	PIYH01000073.1	1231	2220	+					GB_GCA_003601695_Archaea__Thermoproteota_Bathyarchaeia_B26-1_B26-1_B63_B63-sp003601695
GB_GCA_003601695	GB_GCA_003601695-PIYH01000073.1_6	LipS1	291	0:247	PIYH01000073.1	4438	5193	+					GB_GCA_003601695_Archaea__Thermoproteota_Bathyarchaeia_B26-1_B26-1_B63_B63-sp003601695
GB_GCA_003601725	GB_GCA_003601725-PIYJ01000003.1_19	cd16443_LplA	252	1:254	PIYJ01000003.1	17983	18750	+					GB_GCA_003601725_Archaea__Thermoproteota_Bathyarchaeia_B26-1_B26-1_B63_B63-sp003601725
GB_GCA_003601725	GB_GCA_003601725-PIYJ01000008.1_9	LipS1	375	5:318	PIYJ01000008.1	3701	4663	+	GB_GCA_003601725_2	LipSM,LipSA	0.666666666666667,0.666666666666667	1,1	GB_GCA_003601725_Archaea__Thermoproteota_Bathyarchaeia_B26-1_B26-1_B63_B63-sp003601725
GB_GCA_003601725	GB_GCA_003601725-PIYJ01000008.1_12	LipS2	297	3:329	PIYJ01000008.1	6749	7762	+	GB_GCA_003601725_2	LipSM,LipSA	0.666666666666667,0.666666666666667	1,1	GB_GCA_003601725_Archaea__Thermoproteota_Bathyarchaeia_B26-1_B26-1_B63_B63-sp003601725
GB_GCA_003601725	GB_GCA_003601725-PIYJ01000034.1_4	MF02118_LipM	263	0:132	PIYJ01000034.1	1609	2379	+	GB_GCA_003601725_4				GB_GCA_003601725_Archaea__Thermoproteota_Bathyarchaeia_B26-1_B26-1_B63_B63-sp003601725
GB_GCA_003601725	GB_GCA_003601725-PIYJ01000034.1_5	PF10437_LplB	39	14:87	PIYJ01000034.1	2372	2659	+	GB_GCA_003601725_4				GB_GCA_003601725_Archaea__Thermoproteota_Bathyarchaeia_B26-1_B26-1_B63_B63-sp003601725
GB_GCA_003601775	GB_GCA_003601775-PIYN01000003.1_9	cd16443_LplA	207	5:230	PIYN01000003.1	7762	8508	+	GB_GCA_003601775_1	E123	0.666666666666667	1	GB_GCA_003601775_Archaea__Thermoproteota_Bathyarchaeia_TCS64_PIYN01_PIYN01_PIYN01-sp003601775
GB_GCA_003601775	GB_GCA_003601775-PIYN01000015.1_10	LplA	318	0:358	PIYN01000015.1	7685	8836	+	GB_GCA_003601775_7				GB_GCA_003601775_Archaea__Thermoproteota_Bathyarchaeia_TCS64_PIYN01_PIYN01_PIYN01-sp003601775
GB_GCA_003601785	GB_GCA_003601785-PIYA01000058.1_1	cd16443_LplA	196	0:221	PIYA01000058.1	3	674	+	GB_GCA_003601785_7				GB_GCA_003601785_Archaea__Thermoproteota_Bathyarchaeia_B26-1_UBA233_PIYA01_PIYA01-sp003601785
GB_GCA_003601835	GB_GCA_003601835-PIYB01000009.1_37	LipS2	293	4:329	PIYB01000009.1	33369	34367	+	GB_GCA_003601835_1	LipSM,LipSA	0.666666666666667,0.666666666666667	1,1	GB_GCA_003601835_Archaea__Thermoproteota_Bathyarchaeia_B26-1_B26-1_PIYB01_PIYB01-sp003601835
GB_GCA_003601835	GB_GCA_003601835-PIYB01000009.1_41	LipS1	371	11:326	PIYB01000009.1	37130	38137	+	GB_GCA_003601835_1	LipSM,LipSA	0.666666666666667,0.666666666666667	1,1	GB_GCA_003601835_Archaea__Thermoproteota_Bathyarchaeia_B26-1_B26-1_PIYB01_PIYB01-sp003601835
GB_GCA_003601835	GB_GCA_003601835-PIYB01000012.1_17	cd16443_LplA	247	3:254	PIYB01000012.1	14753	15520	+	GB_GCA_003601835_2	E123	0.666666666666667	1	GB_GCA_003601835_Archaea__Thermoproteota_Bathyarchaeia_B26-1_B26-1_PIYB01_PIYB01-sp003601835
GB_GCA_003601835	GB_GCA_003601835-PIYB01000025.1_23	PF10437_LplB	33	7:86	PIYB01000025.1	16620	16904	+	GB_GCA_003601835_3				GB_GCA_003601835_Archaea__Thermoproteota_Bathyarchaeia_B26-1_B26-1_PIYB01_PIYB01-sp003601835
GB_GCA_003601835	GB_GCA_003601835-PIYB01000025.1_24	MF02118_LipM	264	2:133	PIYB01000025.1	16894	17667	+	GB_GCA_003601835_3				GB_GCA_003601835_Archaea__Thermoproteota_Bathyarchaeia_B26-1_B26-1_PIYB01_PIYB01-sp003601835
GB_GCA_003601875	GB_GCA_003601875-PIYF01000030.1_7	MF02118_LipM	235	0:258	PIYF01000030.1	4778	5575	+	GB_GCA_003601875_5				GB_GCA_003601875_Archaea__Thermoproteota_Bathyarchaeia_B26-1_UBA233_PIYF01_PIYF01-sp003601875
GB_GCA_003602415	GB_GCA_003602415-QQSK01000011.1_38	PRK05481_LipA	433	6:303	QQSK01000011.1	43009	43938	+	GB_GCA_003602415_4				GB_GCA_003602415_Archaea__Thermoplasmatota_Poseidoniia_Poseidoniales_Poseidoniaceae_MGIIa-K1_MGIIa-K1-sp003602415
GB_GCA_003602415	GB_GCA_003602415-QQSK01000011.1_48	TIGR00214_LipB	120	7:200	QQSK01000011.1	55817	56446	+					GB_GCA_003602415_Archaea__Thermoplasmatota_Poseidoniia_Poseidoniales_Poseidoniaceae_MGIIa-K1_MGIIa-K1-sp003602415
GB_GCA_003602475	GB_GCA_003602475-QQSC01000008.1_15	PRK05481_LipA	435	5:308	QQSC01000008.1	26180	27175	+	GB_GCA_003602475_2				GB_GCA_003602475_Archaea__Thermoplasmatota_Poseidoniia_Poseidoniales_Poseidoniaceae_Poseidonia_Poseidonia-sp003602475
GB_GCA_003602475	GB_GCA_003602475-QQSC01000014.1_41	PF03099_Lpl-Lip-bpl	40	6:111	QQSC01000014.1	39176	39853	+					GB_GCA_003602475_Archaea__Thermoplasmatota_Poseidoniia_Poseidoniales_Poseidoniaceae_Poseidonia_Poseidonia-sp003602475
GB_GCA_003602485	GB_GCA_003602485-QQSD01000012.1_13	cd16444_LipB	203	0:201	QQSD01000012.1	11510	12130	+					GB_GCA_003602485_Archaea__Thermoplasmatota_Poseidoniia_Poseidoniales_Poseidoniaceae_Poseidonia_Poseidonia-sp003602485
GB_GCA_003602485	GB_GCA_003602485-QQSD01000064.1_14	PRK05481_LipA	439	9:315	QQSD01000064.1	22971	23987	+	GB_GCA_003602485_4				GB_GCA_003602485_Archaea__Thermoplasmatota_Poseidoniia_Poseidoniales_Poseidoniaceae_Poseidonia_Poseidonia-sp003602485
GB_GCA_003602485	GB_GCA_003602485-QQSD01000079.1_31	PF03099_Lpl-Lip-bpl	52	274:384	QQSD01000079.1	27990	29462	+					GB_GCA_003602485_Archaea__Thermoplasmatota_Poseidoniia_Poseidoniales_Poseidoniaceae_Poseidonia_Poseidonia-sp003602485
GB_GCA_003602515	GB_GCA_003602515-QQSB01000005.1_13	PF03099_Lpl-Lip-bpl	35	305:391	QQSB01000005.1	16749	18281	+					GB_GCA_003602515_Archaea__Thermoplasmatota_Poseidoniia_Poseidoniales_Thalassarchaeaceae_MGIIb-O3_MGIIb-O3-sp003602515
GB_GCA_003602515	GB_GCA_003602515-QQSB01000005.1_81	PRK05481_LipA	425	28:323	QQSB01000005.1	109395	110462	+	GB_GCA_003602515_1	LipAB	1.0	1	GB_GCA_003602515_Archaea__Thermoplasmatota_Poseidoniia_Poseidoniales_Thalassarchaeaceae_MGIIb-O3_MGIIb-O3-sp003602515
GB_GCA_003602515	GB_GCA_003602515-QQSB01000005.1_86	TIGR00214_LipB	114	3:181	QQSB01000005.1	115483	116157	+	GB_GCA_003602515_1	LipAB	1.0	1	GB_GCA_003602515_Archaea__Thermoplasmatota_Poseidoniia_Poseidoniales_Thalassarchaeaceae_MGIIb-O3_MGIIb-O3-sp003602515
GB_GCA_003602535	GB_GCA_003602535-QQSA01000007.1_36	cd16444_LipB	192	0:201	QQSA01000007.1	32922	33554	+					GB_GCA_003602535_Archaea__Thermoplasmatota_Poseidoniia_Poseidoniales_Poseidoniaceae_MGIIa-K1_MGIIa-K1-sp003602535
GB_GCA_003602535	GB_GCA_003602535-QQSA01000083.1_2	PRK05481_LipA	427	7:303	QQSA01000083.1	1072	2001	+	GB_GCA_003602535_2				GB_GCA_003602535_Archaea__Thermoplasmatota_Poseidoniia_Poseidoniales_Poseidoniaceae_MGIIa-K1_MGIIa-K1-sp003602535
GB_GCA_003602575	GB_GCA_003602575-QQRY01000041.1_33	cd16444_LipB	201	7:209	QQRY01000041.1	31287	31931	+					GB_GCA_003602575_Archaea__Thermoplasmatota_Poseidoniia_Poseidoniales_Poseidoniaceae_MGIIa-L1_MGIIa-L1-sp003602575
GB_GCA_003602575	GB_GCA_003602575-QQRY01000041.1_43	PRK05481_LipA	435	12:314	QQRY01000041.1	43427	44455	+	GB_GCA_003602575_4				GB_GCA_003602575_Archaea__Thermoplasmatota_Poseidoniia_Poseidoniales_Poseidoniaceae_MGIIa-L1_MGIIa-L1-sp003602575
GB_GCA_003602595	GB_GCA_003602595-QQRX01000020.1_32	PF03099_Lpl-Lip-bpl	29	232:335	QQRX01000020.1	32726	34078	+					GB_GCA_003602595_Archaea__Thermoplasmatota_Poseidoniia_Poseidoniales_Thalassarchaeaceae_MGIIb-O3_MGIIb-O3-sp003602595
GB_GCA_003602595	GB_GCA_003602595-QQRX01000030.1_32	cd16444_LipB	202	2:214	QQRX01000030.1	31735	32400	+	GB_GCA_003602595_4	LipAB	1.0	1	GB_GCA_003602595_Archaea__Thermoplasmatota_Poseidoniia_Poseidoniales_Thalassarchaeaceae_MGIIb-O3_MGIIb-O3-sp003602595
GB_GCA_003602595	GB_GCA_003602595-QQRX01000030.1_37	PRK05481_LipA	452	24:336	QQRX01000030.1	37392	38492	+	GB_GCA_003602595_4	LipAB	1.0	1	GB_GCA_003602595_Archaea__Thermoplasmatota_Poseidoniia_Poseidoniales_Thalassarchaeaceae_MGIIb-O3_MGIIb-O3-sp003602595
GB_GCA_003602605	GB_GCA_003602605-QQRW01000001.1_62	TIGR00214_LipB	109	8:202	QQRW01000001.1	52247	52888	+					GB_GCA_003602605_Archaea__Thermoplasmatota_Poseidoniia_Poseidoniales_Poseidoniaceae_MGIIa-L1_MGIIa-L1-sp003602605
GB_GCA_003602605	GB_GCA_003602605-QQRW01000043.1_46	PRK05481_LipA	437	22:328	QQRW01000043.1	60410	61468	+	GB_GCA_003602605_5				GB_GCA_003602605_Archaea__Thermoplasmatota_Poseidoniia_Poseidoniales_Poseidoniaceae_MGIIa-L1_MGIIa-L1-sp003602605
GB_GCA_003602635	GB_GCA_003602635-QQSJ01000081.1_2	PRK05481_LipA	418	29:332	QQSJ01000081.1	1193	2287	+	GB_GCA_003602635_3				GB_GCA_003602635_Archaea__Thermoplasmatota_Poseidoniia_Poseidoniales_Poseidoniaceae_MGIIa-L3_MGIIa-L3-sp003602635
GB_GCA_003602635	GB_GCA_003602635-QQSJ01000135.1_1	PF03099_Lpl-Lip-bpl	50	247:366	QQSJ01000135.1	185	1600	+					GB_GCA_003602635_Archaea__Thermoplasmatota_Poseidoniia_Poseidoniales_Poseidoniaceae_MGIIa-L3_MGIIa-L3-sp003602635
GB_GCA_003602645	GB_GCA_003602645-QQSI01000043.1_3	cd16444_LipB	197	4:202	QQSI01000043.1	1922	2575	+					GB_GCA_003602645_Archaea__Thermoplasmatota_Poseidoniia_Poseidoniales_Poseidoniaceae_MGIIa-L1_MGIIa-L1-sp003602645
GB_GCA_003602645	GB_GCA_003602645-QQSI01000072.1_2	PRK05481_LipA	433	15:320	QQSI01000072.1	1034	2062	+					GB_GCA_003602645_Archaea__Thermoplasmatota_Poseidoniia_Poseidoniales_Poseidoniaceae_MGIIa-L1_MGIIa-L1-sp003602645
GB_GCA_003602665	GB_GCA_003602665-QQSG01000039.1_25	PRK05481_LipA	440	12:320	QQSG01000039.1	31801	32844	+	GB_GCA_003602665_1				GB_GCA_003602665_Archaea__Thermoplasmatota_Poseidoniia_Poseidoniales_Poseidoniaceae_MGIIa-L2_MGIIa-L2-sp003602665
GB_GCA_003602665	GB_GCA_003602665-QQSG01000061.1_21	PF03099_Lpl-Lip-bpl	41	240:366	QQSG01000061.1	24112	25530	+					GB_GCA_003602665_Archaea__Thermoplasmatota_Poseidoniia_Poseidoniales_Poseidoniaceae_MGIIa-L2_MGIIa-L2-sp003602665
GB_GCA_003602665	GB_GCA_003602665-QQSG01000125.1_4	cd16444_LipB	206	2:197	QQSG01000125.1	3784	4401	+					GB_GCA_003602665_Archaea__Thermoplasmatota_Poseidoniia_Poseidoniales_Poseidoniaceae_MGIIa-L2_MGIIa-L2-sp003602665
GB_GCA_003649085	GB_GCA_003649085-QMQV01000021.1_11	LplA	309	0:360	QMQV01000021.1	8703	9815	+					GB_GCA_003649085_Archaea__Thermoproteota_Methanomethylicia_Methanomethylicales_B66-G16_B66-G16_B66-G16-sp003649085
GB_GCA_003649085	GB_GCA_003649085-QMQV01000046.1_6	LipS1	260	45:315	QMQV01000046.1	4763	5719	+	GB_GCA_003649085_3	LipSM,LipSA,LipSAB	0.666666666666667,1.0,0.75	1,1,1	GB_GCA_003649085_Archaea__Thermoproteota_Methanomethylicia_Methanomethylicales_B66-G16_B66-G16_B66-G16-sp003649085
GB_GCA_003649085	GB_GCA_003649085-QMQV01000046.1_8	cd16443_LplA	300	0:251	QMQV01000046.1	5959	6720	+	GB_GCA_003649085_3	LipSM,LipSA,LipSAB	0.666666666666667,1.0,0.75	1,1,1	GB_GCA_003649085_Archaea__Thermoproteota_Methanomethylicia_Methanomethylicales_B66-G16_B66-G16_B66-G16-sp003649085
GB_GCA_003649085	GB_GCA_003649085-QMQV01000046.1_9	LipS2	257	3:318	QMQV01000046.1	6717	7700	+	GB_GCA_003649085_3	LipSM,LipSA,LipSAB	0.666666666666667,1.0,0.75	1,1,1	GB_GCA_003649085_Archaea__Thermoproteota_Methanomethylicia_Methanomethylicales_B66-G16_B66-G16_B66-G16-sp003649085
GB_GCA_003649185	GB_GCA_003649185-QMRB01000026.1_5	PF10437_LplB	54	12:84	QMRB01000026.1	2653	2931	+	GB_GCA_003649185_7	LplAB,LipSM,LipSA,LipSAB	1.0,0.666666666666667,1.0,1.0	1,1,1,0	GB_GCA_003649185_Archaea__Thermoproteota_Methanomethylicia_B29-G17_B10-G16_B10-G16_B10-G16-sp003649185
GB_GCA_003649185	GB_GCA_003649185-QMRB01000026.1_6	LipS2	227	2:273	QMRB01000026.1	2936	3967	+	GB_GCA_003649185_7	LplAB,LipSM,LipSA,LipSAB	1.0,0.666666666666667,1.0,1.0	1,1,1,0	GB_GCA_003649185_Archaea__Thermoproteota_Methanomethylicia_B29-G17_B10-G16_B10-G16_B10-G16-sp003649185
GB_GCA_003649185	GB_GCA_003649185-QMRB01000026.1_10	cd16443_LplA	253	2:251	QMRB01000026.1	6705	7466	+	GB_GCA_003649185_7	LplAB,LipSM,LipSA,LipSAB	1.0,0.666666666666667,1.0,1.0	1,1,1,0	GB_GCA_003649185_Archaea__Thermoproteota_Methanomethylicia_B29-G17_B10-G16_B10-G16_B10-G16-sp003649185
GB_GCA_003649185	GB_GCA_003649185-QMRB01000026.1_11	LipS1	194	8:247	QMRB01000026.1	7472	8338	+	GB_GCA_003649185_7	LplAB,LipSM,LipSA,LipSAB	1.0,0.666666666666667,1.0,1.0	1,1,1,0	GB_GCA_003649185_Archaea__Thermoproteota_Methanomethylicia_B29-G17_B10-G16_B10-G16_B10-G16-sp003649185
GB_GCA_003649235	GB_GCA_003649235-QMRG01000040.1_1	LipS1	194	7:273	QMRG01000040.1	2	853	+	GB_GCA_003649235_4	LplAB,LipSM,LipSA,LipSAB	1.0,0.666666666666667,1.0,1.0	1,1,0,0	GB_GCA_003649235_Archaea__Thermoproteota_Thermoproteia_Thermofilales_B69-G16_B69-G16_B69-G16-sp003649235
GB_GCA_003649235	GB_GCA_003649235-QMRG01000040.1_2	LipS2	195	2:251	QMRG01000040.1	858	1790	+	GB_GCA_003649235_4	LplAB,LipSM,LipSA,LipSAB	1.0,0.666666666666667,1.0,1.0	1,1,0,0	GB_GCA_003649235_Archaea__Thermoproteota_Thermoproteia_Thermofilales_B69-G16_B69-G16_B69-G16-sp003649235
GB_GCA_003649235	GB_GCA_003649235-QMRG01000040.1_3	cd16443_LplA	246	0:246	QMRG01000040.1	1842	2591	+	GB_GCA_003649235_4	LplAB,LipSM,LipSA,LipSAB	1.0,0.666666666666667,1.0,1.0	1,1,0,0	GB_GCA_003649235_Archaea__Thermoproteota_Thermoproteia_Thermofilales_B69-G16_B69-G16_B69-G16-sp003649235
GB_GCA_003649235	GB_GCA_003649235-QMRG01000040.1_4	PF10437_LplB	36	7:85	QMRG01000040.1	2597	2875	+	GB_GCA_003649235_4	LplAB,LipSM,LipSA,LipSAB	1.0,0.666666666666667,1.0,1.0	1,1,0,0	GB_GCA_003649235_Archaea__Thermoproteota_Thermoproteia_Thermofilales_B69-G16_B69-G16_B69-G16-sp003649235
GB_GCA_003649445	GB_GCA_003649445-QMRV01000009.1_24	cd16443_LplA	360	2:517	QMRV01000009.1	28581	30149	+	GB_GCA_003649445_5	LipSM,LipSA,LipSAB	0.666666666666667,1.0,0.75	1,0,0	GB_GCA_003649445_Archaea__Thermoproteota_Thermoproteia_Thermofilales_B15-G2_B15-G2_B15-G2-sp003649445
GB_GCA_003649445	GB_GCA_003649445-QMRV01000009.1_26	LipS2	438	1:344	QMRV01000009.1	31167	32255	+	GB_GCA_003649445_5	LipSM,LipSA,LipSAB	0.666666666666667,1.0,0.75	1,0,0	GB_GCA_003649445_Archaea__Thermoproteota_Thermoproteia_Thermofilales_B15-G2_B15-G2_B15-G2-sp003649445
GB_GCA_003649445	GB_GCA_003649445-QMRV01000009.1_29	LipS1	289	2:288	QMRV01000009.1	33132	34019	+	GB_GCA_003649445_5	LipSM,LipSA,LipSAB	0.666666666666667,1.0,0.75	1,0,0	GB_GCA_003649445_Archaea__Thermoproteota_Thermoproteia_Thermofilales_B15-G2_B15-G2_B15-G2-sp003649445
GB_GCA_003649445	GB_GCA_003649445-QMRV01000012.1_12	cd16443_LplA	257	2:261	QMRV01000012.1	10570	11394	+	GB_GCA_003649445_6	LplAB,GcvH	1.0,0.666666666666667	1,1	GB_GCA_003649445_Archaea__Thermoproteota_Thermoproteia_Thermofilales_B15-G2_B15-G2_B15-G2-sp003649445
GB_GCA_003649445	GB_GCA_003649445-QMRV01000012.1_13	PF10437_LplB	32	7:81	QMRV01000012.1	11387	11659	+	GB_GCA_003649445_6	LplAB,GcvH	1.0,0.666666666666667	1,1	GB_GCA_003649445_Archaea__Thermoproteota_Thermoproteia_Thermofilales_B15-G2_B15-G2_B15-G2-sp003649445
GB_GCA_003649445	GB_GCA_003649445-QMRV01000101.1_7	cd16443_LplA	219	9:263	QMRV01000101.1	4847	5683	+					GB_GCA_003649445_Archaea__Thermoproteota_Thermoproteia_Thermofilales_B15-G2_B15-G2_B15-G2-sp003649445
GB_GCA_003649495	GB_GCA_003649495-QMRZ01000004.1_11	PF10437_LplB	27	6:87	QMRZ01000004.1	10452	10757	+	GB_GCA_003649495_1	LplAB	1.0	1	GB_GCA_003649495_Archaea__Thermoproteota_Thermoproteia_Thermofilales_Thermofilaceae_B17-G15_B17-G15-sp003649495
GB_GCA_003649495	GB_GCA_003649495-QMRZ01000004.1_12	cd16443_LplA	239	4:263	QMRZ01000004.1	10754	11566	+	GB_GCA_003649495_1	LplAB	1.0	1	GB_GCA_003649495_Archaea__Thermoproteota_Thermoproteia_Thermofilales_Thermofilaceae_B17-G15_B17-G15-sp003649495
GB_GCA_003649565	GB_GCA_003649565-QMSF01000003.1_23	PF10437_LplB	28	11:85	QMSF01000003.1	14246	14518	+	GB_GCA_003649565_1	LplAB	1.0	1	GB_GCA_003649565_Archaea__Thermoproteota_Methanomethylicia_Nezhaarchaeales_WYZ-LMO8_WYZ-LMO8_WYZ-LMO8-sp003649565
GB_GCA_003649565	GB_GCA_003649565-QMSF01000003.1_24	cd16443_LplA	231	8:238	QMSF01000003.1	14511	15335	+	GB_GCA_003649565_1	LplAB	1.0	1	GB_GCA_003649565_Archaea__Thermoproteota_Methanomethylicia_Nezhaarchaeales_WYZ-LMO8_WYZ-LMO8_WYZ-LMO8-sp003649565
GB_GCA_003649565	GB_GCA_003649565-QMSF01000223.1_3	LplA	305	1:350	QMSF01000223.1	1051	2121	+					GB_GCA_003649565_Archaea__Thermoproteota_Methanomethylicia_Nezhaarchaeales_WYZ-LMO8_WYZ-LMO8_WYZ-LMO8-sp003649565
GB_GCA_003649565	GB_GCA_003649565-QMSF01000257.1_2	LplA	299	2:349	QMSF01000257.1	1376	2428	+					GB_GCA_003649565_Archaea__Thermoproteota_Methanomethylicia_Nezhaarchaeales_WYZ-LMO8_WYZ-LMO8_WYZ-LMO8-sp003649565
GB_GCA_003649615	GB_GCA_003649615-QMSI01000010.1_14	LipS1	386	10:326	QMSI01000010.1	14533	15522	+	GB_GCA_003649615_3				GB_GCA_003649615_Archaea__Thermoproteota_Methanomethylicia_Nezhaarchaeales_B40-G2_B40-G2_B40-G2-sp003649615
GB_GCA_003649615	GB_GCA_003649615-QMSI01000021.1_7	PF10437_LplB	38	2:63	QMSI01000021.1	9099	9386	+	GB_GCA_003649615_5	LplAB,LipSA,LipSAB	1.0,0.666666666666667,0.75	1,1,0	GB_GCA_003649615_Archaea__Thermoproteota_Methanomethylicia_Nezhaarchaeales_B40-G2_B40-G2_B40-G2-sp003649615
GB_GCA_003649615	GB_GCA_003649615-QMSI01000021.1_8	cd16443_LplA	251	0:238	QMSI01000021.1	9392	10114	+	GB_GCA_003649615_5	LplAB,LipSA,LipSAB	1.0,0.666666666666667,0.75	1,1,0	GB_GCA_003649615_Archaea__Thermoproteota_Methanomethylicia_Nezhaarchaeales_B40-G2_B40-G2_B40-G2-sp003649615
GB_GCA_003649615	GB_GCA_003649615-QMSI01000021.1_10	LipS2	262	10:333	QMSI01000021.1	10852	11877	+	GB_GCA_003649615_5	LplAB,LipSA,LipSAB	1.0,0.666666666666667,0.75	1,1,0	GB_GCA_003649615_Archaea__Thermoproteota_Methanomethylicia_Nezhaarchaeales_B40-G2_B40-G2_B40-G2-sp003649615
GB_GCA_003649615	GB_GCA_003649615-QMSI01000055.1_5	LplA	339	2:345	QMSI01000055.1	3171	4754	+	GB_GCA_003649615_8	LipSA	0.666666666666667	1	GB_GCA_003649615_Archaea__Thermoproteota_Methanomethylicia_Nezhaarchaeales_B40-G2_B40-G2_B40-G2-sp003649615
GB_GCA_003649615	GB_GCA_003649615-QMSI01000055.1_7	LipS2	433	4:344	QMSI01000055.1	5849	6967	+	GB_GCA_003649615_8	LipSA	0.666666666666667	1	GB_GCA_003649615_Archaea__Thermoproteota_Methanomethylicia_Nezhaarchaeales_B40-G2_B40-G2_B40-G2-sp003649615
GB_GCA_003649615	GB_GCA_003649615-QMSI01000088.1_2	LplA	321	0:358	QMSI01000088.1	581	1714	+					GB_GCA_003649615_Archaea__Thermoproteota_Methanomethylicia_Nezhaarchaeales_B40-G2_B40-G2_B40-G2-sp003649615
GB_GCA_003649695	GB_GCA_003649695-QMSR01000085.1_7	cd16443_LplA	246	3:247	QMSR01000085.1	3676	4425	+					GB_GCA_003649695_Archaea__Thermoplasmatota_Thermoplasmata_B87-G9_B87-G9_B87-G9_B87-G9-sp003649695
GB_GCA_003649715	GB_GCA_003649715-QMSS01000036.1_6	LipS1	268	20:294	QMSS01000036.1	4079	5008	+					GB_GCA_003649715_Archaea__Thermoplasmatota_E2_DHVEG-1_DHVEG-1_B82-G9_B82-G9-sp003649715
GB_GCA_003649715	GB_GCA_003649715-QMSS01000036.1_12	cd16443_LplA	176	0:240	QMSS01000036.1	9826	10557	+					GB_GCA_003649715_Archaea__Thermoplasmatota_E2_DHVEG-1_DHVEG-1_B82-G9_B82-G9-sp003649715
GB_GCA_003649745	GB_GCA_003649745-QMST01000055.1_3	LipS1	273	11:284	QMST01000055.1	1481	2371	+	GB_GCA_003649745_3				GB_GCA_003649745_Archaea__Thermoplasmatota_E2_DHVEG-1_B8-G13_B8-G13_B8-G13-sp003649745
GB_GCA_003649745	GB_GCA_003649745-QMST01000055.1_6	PF03099_Lpl-Lip-bpl	36	0:77	QMST01000055.1	4459	4923	+	GB_GCA_003649745_3				GB_GCA_003649745_Archaea__Thermoplasmatota_E2_DHVEG-1_B8-G13_B8-G13_B8-G13-sp003649745
GB_GCA_003649845	GB_GCA_003649845-QMTB01000144.1_2	MF02118_LipM	299	0:129	QMTB01000144.1	340	1101	+	GB_GCA_003649845_5	LipAM	1.0	1	GB_GCA_003649845_Archaea__Thermoplasmatota_E2_DHVEG-1_DHVEG-1_B44-G15_B44-G15-sp003649845
GB_GCA_003649845	GB_GCA_003649845-QMTB01000144.1_3	PF10437_LplB	29	16:86	QMTB01000144.1	1079	1387	+	GB_GCA_003649845_5	LipAM	1.0	1	GB_GCA_003649845_Archaea__Thermoplasmatota_E2_DHVEG-1_DHVEG-1_B44-G15_B44-G15-sp003649845
GB_GCA_003649845	GB_GCA_003649845-QMTB01000144.1_4	PRK05481_LipA	482	2:284	QMTB01000144.1	1407	2273	+	GB_GCA_003649845_5	LipAM	1.0	1	GB_GCA_003649845_Archaea__Thermoplasmatota_E2_DHVEG-1_DHVEG-1_B44-G15_B44-G15-sp003649845
GB_GCA_003649915	GB_GCA_003649915-QMTG01000016.1_2	cd16443_LplA	278	6:251	QMTG01000016.1	1159	1920	+	GB_GCA_003649915_2	LplAB	1.0	1	GB_GCA_003649915_Archaea__Thermoplasmatota_Thermoplasmata_B31-G17_B31-G17_B31-G17_B31-G17-sp003649915
GB_GCA_003649915	GB_GCA_003649915-QMTG01000016.1_3	PF10437_LplB	28	17:86	QMTG01000016.1	1917	2204	+	GB_GCA_003649915_2	LplAB	1.0	1	GB_GCA_003649915_Archaea__Thermoplasmatota_Thermoplasmata_B31-G17_B31-G17_B31-G17_B31-G17-sp003649915
GB_GCA_003650585	GB_GCA_003650585-QMQS01000026.1_5	PF10437_LplB	25	19:87	QMQS01000026.1	1919	2221	+	GB_GCA_003650585_2	LplAB	1.0	1	GB_GCA_003650585_Archaea__Nanoarchaeota_Nanoarchaeia_Woesearchaeales_B29-G15_B29-G15_B29-G15-sp003650585
GB_GCA_003650585	GB_GCA_003650585-QMQS01000026.1_6	cd16443_LplA	275	0:247	QMQS01000026.1	2203	2955	+	GB_GCA_003650585_2	LplAB	1.0	1	GB_GCA_003650585_Archaea__Nanoarchaeota_Nanoarchaeia_Woesearchaeales_B29-G15_B29-G15_B29-G15-sp003650585
GB_GCA_003650585	GB_GCA_003650585-QMQS01000026.1_7	PRK05481_LipA	464	3:280	QMQS01000026.1	2952	3800	+	GB_GCA_003650585_2	LplAB	1.0	1	GB_GCA_003650585_Archaea__Nanoarchaeota_Nanoarchaeia_Woesearchaeales_B29-G15_B29-G15_B29-G15-sp003650585
GB_GCA_003650675	GB_GCA_003650675-QMRH01000024.1_13	PF10437_LplB	37	6:87	QMRH01000024.1	10825	11133	+	GB_GCA_003650675_3	LplAB	1.0	1	GB_GCA_003650675_Archaea__Thermoproteota_Thermoproteia_Thermofilales_B20-G17_B67-G16_B67-G16-sp003650675
GB_GCA_003650675	GB_GCA_003650675-QMRH01000024.1_14	cd16443_LplA	242	2:260	QMRH01000024.1	11105	11905	+	GB_GCA_003650675_3	LplAB	1.0	1	GB_GCA_003650675_Archaea__Thermoproteota_Thermoproteia_Thermofilales_B20-G17_B67-G16_B67-G16-sp003650675
GB_GCA_003650815	GB_GCA_003650815-QMSB01000016.1_14	LipS1	283	9:283	QMSB01000016.1	20617	21516	+	GB_GCA_003650815_4	LipSM,LipSA	0.666666666666667,0.666666666666667	1,1	GB_GCA_003650815_Archaea__Thermoproteota_Thermoproteia_Thermofilales_B15-G2_B15-G2_B15-G2-sp003650815
GB_GCA_003650815	GB_GCA_003650815-QMSB01000016.1_17	LipS2	434	3:347	QMSB01000016.1	22355	23443	+	GB_GCA_003650815_4	LipSM,LipSA	0.666666666666667,0.666666666666667	1,1	GB_GCA_003650815_Archaea__Thermoproteota_Thermoproteia_Thermofilales_B15-G2_B15-G2_B15-G2-sp003650815
GB_GCA_003650815	GB_GCA_003650815-QMSB01000057.1_4	cd16443_LplA	355	3:508	QMSB01000057.1	2453	4045	+					GB_GCA_003650815_Archaea__Thermoproteota_Thermoproteia_Thermofilales_B15-G2_B15-G2_B15-G2-sp003650815
GB_GCA_003650865	GB_GCA_003650865-QMSN01000070.1_4	LplA	303	1:354	QMSN01000070.1	2271	3356	+					GB_GCA_003650865_Archaea__Thermoproteota_Methanomethylicia_Nezhaarchaeales_WYZ-LMO8_WYZ-LMO8_WYZ-LMO8-sp003650865
GB_GCA_003650865	GB_GCA_003650865-QMSN01000170.1_3	cd16443_LplA	248	5:252	QMSN01000170.1	1091	1912	+					GB_GCA_003650865_Archaea__Thermoproteota_Methanomethylicia_Nezhaarchaeales_WYZ-LMO8_WYZ-LMO8_WYZ-LMO8-sp003650865
GB_GCA_003651045	GB_GCA_003651045-QMTJ01000172.1_3	PRK05481_LipA	497	2:281	QMTJ01000172.1	1878	2732	+	GB_GCA_003651045_8	LipAM	1.0	1	GB_GCA_003651045_Archaea__Thermoplasmatota_E2_DHVEG-1_DHVEG-1_B24-G9_B24-G9-sp003651045
GB_GCA_003651045	GB_GCA_003651045-QMTJ01000172.1_4	PF10437_LplB	33	18:80	QMTJ01000172.1	2773	3063	+	GB_GCA_003651045_8	LipAM	1.0	1	GB_GCA_003651045_Archaea__Thermoplasmatota_E2_DHVEG-1_DHVEG-1_B24-G9_B24-G9-sp003651045
GB_GCA_003651045	GB_GCA_003651045-QMTJ01000172.1_5	MF02118_LipM	152	0:109	QMTJ01000172.1	3056	3382	+	GB_GCA_003651045_8	LipAM	1.0	1	GB_GCA_003651045_Archaea__Thermoplasmatota_E2_DHVEG-1_DHVEG-1_B24-G9_B24-G9-sp003651045
GB_GCA_003651105	GB_GCA_003651105-QMTN01000051.1_2	LplA	184	0:235	QMTN01000051.1	2513	3226	+					GB_GCA_003651105_Archaea__Thermoplasmatota_E2_DHVEG-1_B18-G2_B18-G2_B18-G2-sp003651105
GB_GCA_003660485	GB_GCA_003660485-QMUI01000014.1_2	LipS1	236	11:274	QMUI01000014.1	988	1815	+					GB_GCA_003660485_Archaea__Methanobacteriota_B_Thermococci_Thermococcales_Thermococcaceae_Pyrococcus_Pyrococcus-sp003660485
GB_GCA_003660485	GB_GCA_003660485-QMUI01000075.1_2	LipS2	201	2:307	QMUI01000075.1	750	1700	+					GB_GCA_003660485_Archaea__Methanobacteriota_B_Thermococci_Thermococcales_Thermococcaceae_Pyrococcus_Pyrococcus-sp003660485
GB_GCA_003660485	GB_GCA_003660485-QMUI01000082.1_1	cd16443_LplA	189	0:161	QMUI01000082.1	2	484	+	GB_GCA_003660485_2				GB_GCA_003660485_Archaea__Methanobacteriota_B_Thermococci_Thermococcales_Thermococcaceae_Pyrococcus_Pyrococcus-sp003660485
GB_GCA_003660485	GB_GCA_003660485-QMUI01000141.1_1	cd16443_LplA	149	9:154	QMUI01000141.1	2	475	+					GB_GCA_003660485_Archaea__Methanobacteriota_B_Thermococci_Thermococcales_Thermococcaceae_Pyrococcus_Pyrococcus-sp003660485
GB_GCA_003660485	GB_GCA_003660485-QMUI01000154.1_3	PF10437_LplB	36	5:56	QMUI01000154.1	861	1154	+					GB_GCA_003660485_Archaea__Methanobacteriota_B_Thermococci_Thermococcales_Thermococcaceae_Pyrococcus_Pyrococcus-sp003660485
GB_GCA_003660485	GB_GCA_003660485-QMUI01000183.1_2	PF03099_Lpl-Lip-bpl	31	96:185	QMUI01000183.1	485	1177	+					GB_GCA_003660485_Archaea__Methanobacteriota_B_Thermococci_Thermococcales_Thermococcaceae_Pyrococcus_Pyrococcus-sp003660485
GB_GCA_003660555	GB_GCA_003660555-QMUK01000001.1_53	cd16443_LplA	261	4:244	QMUK01000001.1	50539	51282	+					GB_GCA_003660555_Archaea__Hadarchaeota_B88-G9_B88-G9_B88-G9_B88-G9_B88-G9-sp003660555
GB_GCA_003660555	GB_GCA_003660555-QMUK01000040.1_9	PF10437_LplB	39	180:240	QMUK01000040.1	8701	9489	+					GB_GCA_003660555_Archaea__Hadarchaeota_B88-G9_B88-G9_B88-G9_B88-G9_B88-G9-sp003660555
GB_GCA_003660605	GB_GCA_003660605-QMUN01000171.1_1	cd16443_LplA	222	2:221	QMUN01000171.1	3	671	+					GB_GCA_003660605_Archaea__Methanobacteriota_B_Thermococci_Methanofastidiosales_B48-G16_B48-G16_B48-G16-sp003660605
GB_GCA_003660605	GB_GCA_003660605-QMUN01000237.1_5	PF10437_LplB	37	3:79	QMUN01000237.1	2014	2295	+					GB_GCA_003660605_Archaea__Methanobacteriota_B_Thermococci_Methanofastidiosales_B48-G16_B48-G16_B48-G16-sp003660605
GB_GCA_003660635	GB_GCA_003660635-QMUP01000030.1_9	PRK05481_LipA	493	2:285	QMUP01000030.1	5711	6574	+	GB_GCA_003660635_2				GB_GCA_003660635_Archaea__Thermoproteota_Nitrososphaeria_A_Caldarchaeales_NZ13-MGT_EX4484-121_EX4484-121-sp003660635
GB_GCA_003660635	GB_GCA_003660635-QMUP01000146.1_4	cd16444_LipB	319	1:220	QMUP01000146.1	2656	3336	+					GB_GCA_003660635_Archaea__Thermoproteota_Nitrososphaeria_A_Caldarchaeales_NZ13-MGT_EX4484-121_EX4484-121-sp003660635
GB_GCA_003660965	GB_GCA_003660965-QMVF01000003.1_7	PRK05481_LipA	479	1:283	QMVF01000003.1	5524	6411	+	GB_GCA_003660965_1				GB_GCA_003660965_Archaea__Micrarchaeota_Micrarchaeia_Burarchaeales_Burarchaeaceae_B9-G16_B9-G16-sp003660965
GB_GCA_003660965	GB_GCA_003660965-QMVF01000003.1_12	cd16443_LplA	266	0:245	QMVF01000003.1	11214	11960	+	GB_GCA_003660965_1				GB_GCA_003660965_Archaea__Micrarchaeota_Micrarchaeia_Burarchaeales_Burarchaeaceae_B9-G16_B9-G16-sp003660965
GB_GCA_003661265	GB_GCA_003661265-QMVU01000250.1_3	cd16443_LplA	191	3:245	QMVU01000250.1	1977	2795	+					GB_GCA_003661265_Archaea__Thermoproteota_Korarchaeia_Korarchaeales_QMVU01_QMVU01_QMVU01-sp003661265
GB_GCA_003661365	GB_GCA_003661365-QMVZ01000002.1_31	LplA	318	10:368	QMVZ01000002.1	30465	31589	+	GB_GCA_003661365_2				GB_GCA_003661365_Archaea__Thermoproteota_Korarchaeia_Korarchaeales_QMVU01_QMVU01_QMVU01-sp003661365
GB_GCA_003661365	GB_GCA_003661365-QMVZ01000022.1_3	cd16443_LplA	177	2:249	QMVZ01000022.1	847	1695	+					GB_GCA_003661365_Archaea__Thermoproteota_Korarchaeia_Korarchaeales_QMVU01_QMVU01_QMVU01-sp003661365
GB_GCA_003661365	GB_GCA_003661365-QMVZ01000029.1_14	LipS1	222	5:270	QMVZ01000029.1	12957	13796	+					GB_GCA_003661365_Archaea__Thermoproteota_Korarchaeia_Korarchaeales_QMVU01_QMVU01_QMVU01-sp003661365
GB_GCA_003661385	GB_GCA_003661385-QMWA01000008.1_23	LipS1	256	60:309	QMWA01000008.1	22049	23032	+					GB_GCA_003661385_Archaea__Thermoproteota_Korarchaeia_Korarchaeales_B14-G2_B14-G2_B14-G2-sp003661385
GB_GCA_003661385	GB_GCA_003661385-QMWA01000015.1_16	MF02118_LipM	189	1:255	QMWA01000015.1	9877	10659	+					GB_GCA_003661385_Archaea__Thermoproteota_Korarchaeia_Korarchaeales_B14-G2_B14-G2_B14-G2-sp003661385
GB_GCA_003661385	GB_GCA_003661385-QMWA01000074.1_10	cd16444_LipB	263	3:218	QMWA01000074.1	6496	7170	+					GB_GCA_003661385_Archaea__Thermoproteota_Korarchaeia_Korarchaeales_B14-G2_B14-G2_B14-G2-sp003661385
GB_GCA_003661465	GB_GCA_003661465-QMWE01000045.1_2	cd16443_LplA	263	0:250	QMWE01000045.1	95	853	+	GB_GCA_003661465_2	LipSM,LipSA,LipSAB	0.666666666666667,1.0,0.75	1,0,0	GB_GCA_003661465_Archaea__Hadarchaeota_Hadarchaeia_Hadarchaeales_Hadarchaeaceae_B75-G9_B75-G9-sp003661465
GB_GCA_003661465	GB_GCA_003661465-QMWE01000045.1_5	LipS1	244	0:243	QMWE01000045.1	2925	3677	+	GB_GCA_003661465_2	LipSM,LipSA,LipSAB	0.666666666666667,1.0,0.75	1,0,0	GB_GCA_003661465_Archaea__Hadarchaeota_Hadarchaeia_Hadarchaeales_Hadarchaeaceae_B75-G9_B75-G9-sp003661465
GB_GCA_003661465	GB_GCA_003661465-QMWE01000045.1_6	LipS2	246	2:318	QMWE01000045.1	3678	4643	+	GB_GCA_003661465_2	LipSM,LipSA,LipSAB	0.666666666666667,1.0,0.75	1,0,0	GB_GCA_003661465_Archaea__Hadarchaeota_Hadarchaeia_Hadarchaeales_Hadarchaeaceae_B75-G9_B75-G9-sp003661465
GB_GCA_003661465	GB_GCA_003661465-QMWE01000050.1_9	PF10437_LplB	42	8:68	QMWE01000050.1	6630	6911	+					GB_GCA_003661465_Archaea__Hadarchaeota_Hadarchaeia_Hadarchaeales_Hadarchaeaceae_B75-G9_B75-G9-sp003661465
GB_GCA_003661605	GB_GCA_003661605-QMWL02000004.1_2	LplA	292	1:355	QMWL02000004.1	2228	3319	+					GB_GCA_003661605_Archaea__Thermoproteota_QMWL01_QMWL01_QMWL01_QMWL01_QMWL01-sp003661605
GB_GCA_003661745	GB_GCA_003661745-QMWS01000161.1_5	PF10437_LplB	26	25:88	QMWS01000161.1	2557	2874	+					GB_GCA_003661745_Archaea__Thermoproteota_Thermoproteia_Sulfolobales_NBVN01_B83-G16_B83-G16-sp003661745
GB_GCA_003661865	GB_GCA_003661865-QMWY01000017.1_3	cd16443_LplA	241	4:251	QMWY01000017.1	360	1124	+					GB_GCA_003661865_Archaea__Thermoproteota_Thermoproteia_Sulfolobales_Ignisphaeraceae_QMWT01_QMWT01-sp003661865
GB_GCA_003661905	GB_GCA_003661905-QMXA01000018.1_6	cd16443_LplA	211	6:261	QMXA01000018.1	4923	5771	+					GB_GCA_003661905_Archaea__Thermoproteota_Thermoproteia_Sulfolobales_Ignisphaeraceae_B12-G17_B12-G17-sp003661905
GB_GCA_003661905	GB_GCA_003661905-QMXA01000126.1_4	cd16443_LplA	187	11:311	QMXA01000126.1	2172	3209	+					GB_GCA_003661905_Archaea__Thermoproteota_Thermoproteia_Sulfolobales_Ignisphaeraceae_B12-G17_B12-G17-sp003661905
GB_GCA_003661905	GB_GCA_003661905-QMXA01000145.1_3	PRK05481_LipA	426	6:281	QMXA01000145.1	2712	3593	+					GB_GCA_003661905_Archaea__Thermoproteota_Thermoproteia_Sulfolobales_Ignisphaeraceae_B12-G17_B12-G17-sp003661905
GB_GCA_003661945	GB_GCA_003661945-QMXC01000141.1_5	cd16443_LplA	157	0:166	QMXC01000141.1	3425	3922	+					GB_GCA_003661945_Archaea__Thermoproteota_Bathyarchaeia_B26-1_UBA233_UBA233_UBA233-sp003661945
GB_GCA_003661965	GB_GCA_003661965-QMXD01000019.1_6	cd16444_LipB	316	4:230	QMXD01000019.1	5086	5802	+	GB_GCA_003661965_6	LipAB,E123	1.0,0.666666666666667	1,1	GB_GCA_003661965_Archaea__Thermoproteota_Bathyarchaeia_B25_B25_EX4484-218_EX4484-218-sp003661965
GB_GCA_003661965	GB_GCA_003661965-QMXD01000019.1_7	PRK05481_LipA	518	2:281	QMXD01000019.1	5792	6658	+	GB_GCA_003661965_6	LipAB,E123	1.0,0.666666666666667	1,1	GB_GCA_003661965_Archaea__Thermoproteota_Bathyarchaeia_B25_B25_EX4484-218_EX4484-218-sp003661965
GB_GCA_003661965	GB_GCA_003661965-QMXD01000090.1_1	MF02118_LipM	158	3:130	QMXD01000090.1	361	1146	+	GB_GCA_003661965_8	LipSM,LipSA	1.0,0.666666666666667	0,1	GB_GCA_003661965_Archaea__Thermoproteota_Bathyarchaeia_B25_B25_EX4484-218_EX4484-218-sp003661965
GB_GCA_003661965	GB_GCA_003661965-QMXD01000090.1_3	LipS1	297	51:330	QMXD01000090.1	1682	2692	+	GB_GCA_003661965_8	LipSM,LipSA	1.0,0.666666666666667	0,1	GB_GCA_003661965_Archaea__Thermoproteota_Bathyarchaeia_B25_B25_EX4484-218_EX4484-218-sp003661965
GB_GCA_003661965	GB_GCA_003661965-QMXD01000090.1_4	LipS2	255	4:332	QMXD01000090.1	2689	3705	+	GB_GCA_003661965_8	LipSM,LipSA	1.0,0.666666666666667	0,1	GB_GCA_003661965_Archaea__Thermoproteota_Bathyarchaeia_B25_B25_EX4484-218_EX4484-218-sp003661965
GB_GCA_003661975	GB_GCA_003661975-QMXE01000004.1_31	cd16443_LplA	279	2:255	QMXE01000004.1	34548	35318	+	GB_GCA_003661975_2	LplAB	1.0	1	GB_GCA_003661975_Archaea__Thermoproteota_Bathyarchaeia_B26-1_B26-1_B63_B63-sp003661975
GB_GCA_003661975	GB_GCA_003661975-QMXE01000004.1_32	PF10437_LplB	42	12:67	QMXE01000004.1	35311	35595	+	GB_GCA_003661975_2	LplAB	1.0	1	GB_GCA_003661975_Archaea__Thermoproteota_Bathyarchaeia_B26-1_B26-1_B63_B63-sp003661975
GB_GCA_003661975	GB_GCA_003661975-QMXE01000055.1_8	LipS1	380	2:316	QMXE01000055.1	3290	4255	+	GB_GCA_003661975_4	LipSM,LipSA	0.666666666666667,0.666666666666667	1,1	GB_GCA_003661975_Archaea__Thermoproteota_Bathyarchaeia_B26-1_B26-1_B63_B63-sp003661975
GB_GCA_003661975	GB_GCA_003661975-QMXE01000055.1_11	LipS2	291	4:330	QMXE01000055.1	6208	7215	+	GB_GCA_003661975_4	LipSM,LipSA	0.666666666666667,0.666666666666667	1,1	GB_GCA_003661975_Archaea__Thermoproteota_Bathyarchaeia_B26-1_B26-1_B63_B63-sp003661975
GB_GCA_003662205	GB_GCA_003662205-QMXQ01000015.1_16	PF10437_LplB	27	19:70	QMXQ01000015.1	15841	16140	+					GB_GCA_003662205_Archaea__Thermoproteota_Bathyarchaeia_TCS64_TCS64_B46-G15_B46-G15-sp003662205
GB_GCA_003662205	GB_GCA_003662205-QMXQ01000027.1_11	LipS2	281	2:322	QMXQ01000027.1	9005	10003	+	GB_GCA_003662205_4	LipSM,LipSA,LipSAB	0.666666666666667,1.0,0.75	1,1,1	GB_GCA_003662205_Archaea__Thermoproteota_Bathyarchaeia_TCS64_TCS64_B46-G15_B46-G15-sp003662205
GB_GCA_003662205	GB_GCA_003662205-QMXQ01000027.1_12	cd16443_LplA	270	4:242	QMXQ01000027.1	10023	10760	+	GB_GCA_003662205_4	LipSM,LipSA,LipSAB	0.666666666666667,1.0,0.75	1,1,1	GB_GCA_003662205_Archaea__Thermoproteota_Bathyarchaeia_TCS64_TCS64_B46-G15_B46-G15-sp003662205
GB_GCA_003662205	GB_GCA_003662205-QMXQ01000027.1_13	LipS1	279	4:274	QMXQ01000027.1	10847	11707	+	GB_GCA_003662205_4	LipSM,LipSA,LipSAB	0.666666666666667,1.0,0.75	1,1,1	GB_GCA_003662205_Archaea__Thermoproteota_Bathyarchaeia_TCS64_TCS64_B46-G15_B46-G15-sp003662205
GB_GCA_003662205	GB_GCA_003662205-QMXQ01000055.1_10	LplA	262	0:253	QMXQ01000055.1	8002	8802	+	GB_GCA_003662205_5				GB_GCA_003662205_Archaea__Thermoproteota_Bathyarchaeia_TCS64_TCS64_B46-G15_B46-G15-sp003662205
GB_GCA_003662205	GB_GCA_003662205-QMXQ01000065.1_1	PF10437_LplB	35	13:85	QMXQ01000065.1	372	650	+					GB_GCA_003662205_Archaea__Thermoproteota_Bathyarchaeia_TCS64_TCS64_B46-G15_B46-G15-sp003662205
GB_GCA_003662205	GB_GCA_003662205-QMXQ01000109.1_6	LplA	302	0:361	QMXQ01000109.1	3772	4872	+					GB_GCA_003662205_Archaea__Thermoproteota_Bathyarchaeia_TCS64_TCS64_B46-G15_B46-G15-sp003662205
GB_GCA_003662305	GB_GCA_003662305-QMXU01000041.1_1	cd16443_LplA	233	1:250	QMXU01000041.1	26	850	+					GB_GCA_003662305_Archaea__Thermoproteota_Bathyarchaeia_B25_B25_B25_B25-sp003662305
GB_GCA_003662515	GB_GCA_003662515-QMYF01000088.1_3	cd16443_LplA	232	1:251	QMYF01000088.1	1543	2370	+	GB_GCA_003662515_1	LplAB	1.0	1	GB_GCA_003662515_Archaea__Thermoproteota_Bathyarchaeia_B25_B25_B25_B25-sp003662515
GB_GCA_003662515	GB_GCA_003662515-QMYF01000088.1_4	PF10437_LplB	33	15:89	QMYF01000088.1	2386	2673	+	GB_GCA_003662515_1	LplAB	1.0	1	GB_GCA_003662515_Archaea__Thermoproteota_Bathyarchaeia_B25_B25_B25_B25-sp003662515
GB_GCA_003662535	GB_GCA_003662535-QMYG01000041.1_5	cd16443_LplA	175	6:232	QMYG01000041.1	3456	4175	+	GB_GCA_003662535_4				GB_GCA_003662535_Archaea__Thermoproteota_Bathyarchaeia_EX4484-135_B24-G1_B24-G1_B24-G1-sp003662535
GB_GCA_003662535	GB_GCA_003662535-QMYG01000041.1_8	LplA	152	2:211	QMYG01000041.1	5266	5916	+	GB_GCA_003662535_4				GB_GCA_003662535_Archaea__Thermoproteota_Bathyarchaeia_EX4484-135_B24-G1_B24-G1_B24-G1-sp003662535
GB_GCA_003662535	GB_GCA_003662535-QMYG01000044.1_6	LplA	263	5:264	QMYG01000044.1	4755	5615	+					GB_GCA_003662535_Archaea__Thermoproteota_Bathyarchaeia_EX4484-135_B24-G1_B24-G1_B24-G1-sp003662535
GB_GCA_003662645	GB_GCA_003662645-QMYL01000008.1_11	LipS2	294	6:335	QMYL01000008.1	9211	10272	+					GB_GCA_003662645_Archaea__Thermoproteota_Bathyarchaeia_B26-1_B26-1_B17-G17_B17-G17-sp003662645
GB_GCA_003662645	GB_GCA_003662645-QMYL01000123.1_1	MF02118_LipM	273	1:132	QMYL01000123.1	426	1196	+	GB_GCA_003662645_3				GB_GCA_003662645_Archaea__Thermoproteota_Bathyarchaeia_B26-1_B26-1_B17-G17_B17-G17-sp003662645
GB_GCA_003662645	GB_GCA_003662645-QMYL01000123.1_2	PF10437_LplB	30	20:86	QMYL01000123.1	1201	1482	+	GB_GCA_003662645_3				GB_GCA_003662645_Archaea__Thermoproteota_Bathyarchaeia_B26-1_B26-1_B17-G17_B17-G17-sp003662645
GB_GCA_003662715	GB_GCA_003662715-QMYO01000110.1_2	MF02118_LipM	241	1:257	QMYO01000110.1	664	1449	+	GB_GCA_003662715_4				GB_GCA_003662715_Archaea__Thermoproteota_Bathyarchaeia_B26-1_BA1_B1-G15_B1-G15-sp003662715
GB_GCA_003662715	GB_GCA_003662715-QMYO01000156.1_3	LipS2	298	2:332	QMYO01000156.1	1058	2059	+	GB_GCA_003662715_6	LipSM,LipSA	0.666666666666667,0.666666666666667	1,1	GB_GCA_003662715_Archaea__Thermoproteota_Bathyarchaeia_B26-1_BA1_B1-G15_B1-G15-sp003662715
GB_GCA_003662715	GB_GCA_003662715-QMYO01000156.1_4	LipS1	385	19:322	QMYO01000156.1	2129	3169	+	GB_GCA_003662715_6	LipSM,LipSA	0.666666666666667,0.666666666666667	1,1	GB_GCA_003662715_Archaea__Thermoproteota_Bathyarchaeia_B26-1_BA1_B1-G15_B1-G15-sp003662715
GB_GCA_003662715	GB_GCA_003662715-QMYO01000416.1_4	cd16443_LplA	104	1:149	QMYO01000416.1	2387	2842	+					GB_GCA_003662715_Archaea__Thermoproteota_Bathyarchaeia_B26-1_BA1_B1-G15_B1-G15-sp003662715
GB_GCA_003662765	GB_GCA_003662765-QMYR01000013.1_22	LipS1	340	17:332	QMYR01000013.1	19864	20871	+	GB_GCA_003662765_3				GB_GCA_003662765_Archaea__Asgardarchaeota_Thorarchaeia_Thorarchaeales_Thorarchaeaceae_B65-G9_B65-G9-sp003662765
GB_GCA_003662765	GB_GCA_003662765-QMYR01000031.1_17	LipS2	444	16:365	QMYR01000031.1	14632	15768	+	GB_GCA_003662765_6	LipSM,LipSA,LipSAB	0.666666666666667,1.0,0.75	1,0,0	GB_GCA_003662765_Archaea__Asgardarchaeota_Thorarchaeia_Thorarchaeales_Thorarchaeaceae_B65-G9_B65-G9-sp003662765
GB_GCA_003662765	GB_GCA_003662765-QMYR01000031.1_18	LipS1	384	18:331	QMYR01000031.1	15761	16786	+	GB_GCA_003662765_6	LipSM,LipSA,LipSAB	0.666666666666667,1.0,0.75	1,0,0	GB_GCA_003662765_Archaea__Asgardarchaeota_Thorarchaeia_Thorarchaeales_Thorarchaeaceae_B65-G9_B65-G9-sp003662765
GB_GCA_003662765	GB_GCA_003662765-QMYR01000031.1_19	LplA	362	2:358	QMYR01000031.1	16783	17940	+	GB_GCA_003662765_6	LipSM,LipSA,LipSAB	0.666666666666667,1.0,0.75	1,0,0	GB_GCA_003662765_Archaea__Asgardarchaeota_Thorarchaeia_Thorarchaeales_Thorarchaeaceae_B65-G9_B65-G9-sp003662765
GB_GCA_003662765	GB_GCA_003662765-QMYR01000074.1_1	LplA	242	0:277	QMYR01000074.1	1	1362	+					GB_GCA_003662765_Archaea__Asgardarchaeota_Thorarchaeia_Thorarchaeales_Thorarchaeaceae_B65-G9_B65-G9-sp003662765
GB_GCA_003662765	GB_GCA_003662765-QMYR01000085.1_8	PF10437_LplB	35	7:84	QMYR01000085.1	4665	4961	+	GB_GCA_003662765_12	LplAB,LipSA,LipSAB	1.0,0.666666666666667,0.75	1,1,0	GB_GCA_003662765_Archaea__Asgardarchaeota_Thorarchaeia_Thorarchaeales_Thorarchaeaceae_B65-G9_B65-G9-sp003662765
GB_GCA_003662765	GB_GCA_003662765-QMYR01000085.1_9	cd16443_LplA	265	2:252	QMYR01000085.1	4968	5732	+	GB_GCA_003662765_12	LplAB,LipSA,LipSAB	1.0,0.666666666666667,0.75	1,1,0	GB_GCA_003662765_Archaea__Asgardarchaeota_Thorarchaeia_Thorarchaeales_Thorarchaeaceae_B65-G9_B65-G9-sp003662765
GB_GCA_003662765	GB_GCA_003662765-QMYR01000085.1_10	LipS2	240	52:346	QMYR01000085.1	5733	6785	+	GB_GCA_003662765_12	LplAB,LipSA,LipSAB	1.0,0.666666666666667,0.75	1,1,0	GB_GCA_003662765_Archaea__Asgardarchaeota_Thorarchaeia_Thorarchaeales_Thorarchaeaceae_B65-G9_B65-G9-sp003662765
GB_GCA_003662765	GB_GCA_003662765-QMYR01000179.1_6	cd16443_LplA	181	0:265	QMYR01000179.1	2740	3570	+					GB_GCA_003662765_Archaea__Asgardarchaeota_Thorarchaeia_Thorarchaeales_Thorarchaeaceae_B65-G9_B65-G9-sp003662765
GB_GCA_003663045	GB_GCA_003663045-QMZG01000017.1_6	LipS1	279	18:302	QMZG01000017.1	5518	6444	+	GB_GCA_003663045_3	LbpSy,mHdr,LplAB,LipSM,LipSA,LipSAB	0.75,0.666666666666667,1.0,0.666666666666667,1.0,1.0	0,1,1,1,1,1	GB_GCA_003663045_Archaea__Altiarchaeota_Altiarchaeia_IMC4_QMZM01_QMZG01_QMZG01-sp003663045
GB_GCA_003663045	GB_GCA_003663045-QMZG01000017.1_7	LplA	170	10:262	QMZG01000017.1	6411	7223	+	GB_GCA_003663045_3	LbpSy,mHdr,LplAB,LipSM,LipSA,LipSAB	0.75,0.666666666666667,1.0,0.666666666666667,1.0,1.0	0,1,1,1,1,1	GB_GCA_003663045_Archaea__Altiarchaeota_Altiarchaeia_IMC4_QMZM01_QMZG01_QMZG01-sp003663045
GB_GCA_003663045	GB_GCA_003663045-QMZG01000017.1_9	PF10437_LplB	41	12:91	QMZG01000017.1	8415	8711	+	GB_GCA_003663045_3	LbpSy,mHdr,LplAB,LipSM,LipSA,LipSAB	0.75,0.666666666666667,1.0,0.666666666666667,1.0,1.0	0,1,1,1,1,1	GB_GCA_003663045_Archaea__Altiarchaeota_Altiarchaeia_IMC4_QMZM01_QMZG01_QMZG01-sp003663045
GB_GCA_003663045	GB_GCA_003663045-QMZG01000017.1_10	LplA	205	1:260	QMZG01000017.1	8713	9543	+	GB_GCA_003663045_3	LbpSy,mHdr,LplAB,LipSM,LipSA,LipSAB	0.75,0.666666666666667,1.0,0.666666666666667,1.0,1.0	0,1,1,1,1,1	GB_GCA_003663045_Archaea__Altiarchaeota_Altiarchaeia_IMC4_QMZM01_QMZG01_QMZG01-sp003663045
GB_GCA_003663045	GB_GCA_003663045-QMZG01000017.1_11	LipS2	251	6:328	QMZG01000017.1	9540	10565	+	GB_GCA_003663045_3	LbpSy,mHdr,LplAB,LipSM,LipSA,LipSAB	0.75,0.666666666666667,1.0,0.666666666666667,1.0,1.0	0,1,1,1,1,1	GB_GCA_003663045_Archaea__Altiarchaeota_Altiarchaeia_IMC4_QMZM01_QMZG01_QMZG01-sp003663045
GB_GCA_003663045	GB_GCA_003663045-QMZG01000017.1_12	LipS1	271	39:311	QMZG01000017.1	10525	11463	+	GB_GCA_003663045_3	LbpSy,mHdr,LplAB,LipSM,LipSA,LipSAB	0.75,0.666666666666667,1.0,0.666666666666667,1.0,1.0	0,1,1,1,1,1	GB_GCA_003663045_Archaea__Altiarchaeota_Altiarchaeia_IMC4_QMZM01_QMZG01_QMZG01-sp003663045
GB_GCA_003663115	GB_GCA_003663115-QMZJ01000057.1_5	LplA	244	1:251	QMZJ01000057.1	2590	3348	+	GB_GCA_003663115_3	LplAB	1.0	1	GB_GCA_003663115_Archaea__Altiarchaeota_Altiarchaeia_IMC4_QMZM01_QMZJ01_QMZJ01-sp003663115
GB_GCA_003663115	GB_GCA_003663115-QMZJ01000057.1_6	PF10437_LplB	35	14:91	QMZJ01000057.1	3357	3647	+	GB_GCA_003663115_3	LplAB	1.0	1	GB_GCA_003663115_Archaea__Altiarchaeota_Altiarchaeia_IMC4_QMZM01_QMZJ01_QMZJ01-sp003663115
GB_GCA_003663175	GB_GCA_003663175-QMZM01000024.1_5	LplA	233	1:247	QMZM01000024.1	3686	4432	+	GB_GCA_003663175_4	LplAB	1.0	1	GB_GCA_003663175_Archaea__Altiarchaeota_Altiarchaeia_IMC4_QMZM01_QMZM01_QMZM01-sp003663175
GB_GCA_003663175	GB_GCA_003663175-QMZM01000024.1_6	PF10437_LplB	45	12:90	QMZM01000024.1	4410	4697	+	GB_GCA_003663175_4	LplAB	1.0	1	GB_GCA_003663175_Archaea__Altiarchaeota_Altiarchaeia_IMC4_QMZM01_QMZM01_QMZM01-sp003663175
GB_GCA_003663175	GB_GCA_003663175-QMZM01000035.1_2	LplA	242	1:348	QMZM01000035.1	927	1982	+					GB_GCA_003663175_Archaea__Altiarchaeota_Altiarchaeia_IMC4_QMZM01_QMZM01_QMZM01-sp003663175
GB_GCA_003663175	GB_GCA_003663175-QMZM01000089.1_1	LipS2	232	9:298	QMZM01000089.1	2	904	+					GB_GCA_003663175_Archaea__Altiarchaeota_Altiarchaeia_IMC4_QMZM01_QMZM01_QMZM01-sp003663175
GB_GCA_003663175	GB_GCA_003663175-QMZM01000089.1_2	LipS1	275	19:291	QMZM01000089.1	897	1775	+					GB_GCA_003663175_Archaea__Altiarchaeota_Altiarchaeia_IMC4_QMZM01_QMZM01_QMZM01-sp003663175
GB_GCA_003663525	GB_GCA_003663525-QMUF01000003.1_30	PF10437_LplB	29	5:81	QMUF01000003.1	19122	19403	+					GB_GCA_003663525_Archaea__Methanobacteriota_B_Thermococci_Thermococcales_Thermococcaceae_Thermococcus_A_Thermococcus_A-sp003663525
GB_GCA_003663525	GB_GCA_003663525-QMUF01000013.1_19	LipS2	237	2:312	QMUF01000013.1	12655	13599	+					GB_GCA_003663525_Archaea__Methanobacteriota_B_Thermococci_Thermococcales_Thermococcaceae_Thermococcus_A_Thermococcus_A-sp003663525
GB_GCA_003663525	GB_GCA_003663525-QMUF01000023.1_12	LipS1	231	11:274	QMUF01000023.1	8690	9517	+					GB_GCA_003663525_Archaea__Methanobacteriota_B_Thermococci_Thermococcales_Thermococcaceae_Thermococcus_A_Thermococcus_A-sp003663525
GB_GCA_003663525	GB_GCA_003663525-QMUF01000027.1_10	cd16443_LplA	192	2:258	QMUF01000027.1	7008	7793	+	GB_GCA_003663525_3				GB_GCA_003663525_Archaea__Methanobacteriota_B_Thermococci_Thermococcales_Thermococcaceae_Thermococcus_A_Thermococcus_A-sp003663525
GB_GCA_003663525	GB_GCA_003663525-QMUF01000066.1_7	cd16443_LplA	228	1:248	QMUF01000066.1	5741	6490	+					GB_GCA_003663525_Archaea__Methanobacteriota_B_Thermococci_Thermococcales_Thermococcaceae_Thermococcus_A_Thermococcus_A-sp003663525
GB_GCA_003663535	GB_GCA_003663535-QMUE01000021.1_10	LipS2	235	2:312	QMUE01000021.1	7665	8609	+					GB_GCA_003663535_Archaea__Methanobacteriota_B_Thermococci_Thermococcales_Thermococcaceae_Thermococcus_A_Thermococcus_A-sp003663535
GB_GCA_003663535	GB_GCA_003663535-QMUE01000059.1_3	LipS1	235	11:274	QMUE01000059.1	807	1634	+					GB_GCA_003663535_Archaea__Methanobacteriota_B_Thermococci_Thermococcales_Thermococcaceae_Thermococcus_A_Thermococcus_A-sp003663535
GB_GCA_003663535	GB_GCA_003663535-QMUE01000165.1_2	cd16443_LplA	187	3:258	QMUE01000165.1	1039	1824	+	GB_GCA_003663535_4				GB_GCA_003663535_Archaea__Methanobacteriota_B_Thermococci_Thermococcales_Thermococcaceae_Thermococcus_A_Thermococcus_A-sp003663535
GB_GCA_003663535	GB_GCA_003663535-QMUE01000239.1_2	PF10437_LplB	30	5:81	QMUE01000239.1	1427	1708	+					GB_GCA_003663535_Archaea__Methanobacteriota_B_Thermococci_Thermococcales_Thermococcaceae_Thermococcus_A_Thermococcus_A-sp003663535
GB_GCA_003663565	GB_GCA_003663565-QMTT01000055.1_4	LipS1	211	16:281	QMTT01000055.1	3205	4056	+	GB_GCA_003663565_2	LplAB,LipSA,LipSAB	1.0,0.666666666666667,0.75	1,1,0	GB_GCA_003663565_Archaea__Thermoplasmatota_B47-G6_B47-G6B_47-G6_B47-G6_B47-G6-sp003663565
GB_GCA_003663565	GB_GCA_003663565-QMTT01000055.1_5	PF10437_LplB	30	28:88	QMTT01000055.1	4016	4312	+	GB_GCA_003663565_2	LplAB,LipSA,LipSAB	1.0,0.666666666666667,0.75	1,1,0	GB_GCA_003663565_Archaea__Thermoplasmatota_B47-G6_B47-G6B_47-G6_B47-G6_B47-G6-sp003663565
GB_GCA_003663565	GB_GCA_003663565-QMTT01000055.1_6	cd16443_LplA	219	1:239	QMTT01000055.1	4272	5003	+	GB_GCA_003663565_2	LplAB,LipSA,LipSAB	1.0,0.666666666666667,0.75	1,1,0	GB_GCA_003663565_Archaea__Thermoplasmatota_B47-G6_B47-G6B_47-G6_B47-G6_B47-G6-sp003663565
GB_GCA_003663585	GB_GCA_003663585-QMTU01000028.1_4	LipS1	207	14:280	QMTU01000028.1	3105	3953	+	GB_GCA_003663585_2	LplAB,LipSA,LipSAB	1.0,0.666666666666667,0.75	1,1,0	GB_GCA_003663585_Archaea__Thermoplasmatota_B47-G6_B47-G6B_47-G6_B47-G6_B47-G6-sp003663585
GB_GCA_003663585	GB_GCA_003663585-QMTU01000028.1_5	PF10437_LplB	31	21:85	QMTU01000028.1	3913	4206	+	GB_GCA_003663585_2	LplAB,LipSA,LipSAB	1.0,0.666666666666667,0.75	1,1,0	GB_GCA_003663585_Archaea__Thermoplasmatota_B47-G6_B47-G6B_47-G6_B47-G6_B47-G6-sp003663585
GB_GCA_003663585	GB_GCA_003663585-QMTU01000028.1_6	cd16443_LplA	217	1:240	QMTU01000028.1	4166	4897	+	GB_GCA_003663585_2	LplAB,LipSA,LipSAB	1.0,0.666666666666667,0.75	1,1,0	GB_GCA_003663585_Archaea__Thermoplasmatota_B47-G6_B47-G6B_47-G6_B47-G6_B47-G6-sp003663585
GB_GCA_003663695	GB_GCA_003663695-QMUB01000009.1_4	LipS2	246	2:308	QMUB01000009.1	1866	2813	+					GB_GCA_003663695_Archaea__Methanobacteriota_B_Thermococci_Thermococcales_Thermococcaceae_Palaeococcus_Palaeococcus-sp003663695
GB_GCA_003663695	GB_GCA_003663695-QMUB01000018.1_7	LipS1	241	11:274	QMUB01000018.1	3113	3940	+	GB_GCA_003663695_1	LipSA	0.666666666666667	1	GB_GCA_003663695_Archaea__Methanobacteriota_B_Thermococci_Thermococcales_Thermococcaceae_Palaeococcus_Palaeococcus-sp003663695
GB_GCA_003663695	GB_GCA_003663695-QMUB01000018.1_8	cd16443_LplA	223	0:247	QMUB01000018.1	3966	4715	+	GB_GCA_003663695_1	LipSA	0.666666666666667	1	GB_GCA_003663695_Archaea__Methanobacteriota_B_Thermococci_Thermococcales_Thermococcaceae_Palaeococcus_Palaeococcus-sp003663695
GB_GCA_003663695	GB_GCA_003663695-QMUB01000078.1_4	cd16443_LplA	192	2:254	QMUB01000078.1	2017	2808	+	GB_GCA_003663695_5				GB_GCA_003663695_Archaea__Methanobacteriota_B_Thermococci_Thermococcales_Thermococcaceae_Palaeococcus_Palaeococcus-sp003663695
GB_GCA_003663695	GB_GCA_003663695-QMUB01000224.1_2	PF10437_LplB	33	5:81	QMUB01000224.1	123	398	+					GB_GCA_003663695_Archaea__Methanobacteriota_B_Thermococci_Thermococcales_Thermococcaceae_Palaeococcus_Palaeococcus-sp003663695
GB_GCA_003670115	GB_GCA_003670115-QQTY01000001.1_565	cd16443_LplA	143	2:262	QQTY01000001.1	585873	586709	+					GB_GCA_003670115_Archaea__Halobacteriota_Halobacteria_Halobacteriales_Natrialbaceae_Natronorubrum_Natronorubrum-sp003670115
GB_GCA_003670115	GB_GCA_003670115-QQTY01000004.1_660	PRK05481_LipA	470	3:312	QQTY01000004.1	679084	680046	+	GB_GCA_003670115_6				GB_GCA_003670115_Archaea__Halobacteriota_Halobacteria_Halobacteriales_Natrialbaceae_Natronorubrum_Natronorubrum-sp003670115
GB_GCA_003695435	GB_GCA_003695435-RFJL01000037.1_6	cd16443_LplA	163	0:183	RFJL01000037.1	4546	5322	+	GB_GCA_003695435_2				GB_GCA_003695435_Archaea__Nanoarchaeota_Nanoarchaeia_Woesearchaeales_UBA11576_J101_J101-sp003695435
GB_GCA_003695435	GB_GCA_003695435-RFJL01000053.1_3	PRK05481_LipA	461	23:305	RFJL01000053.1	466	1407	+					GB_GCA_003695435_Archaea__Nanoarchaeota_Nanoarchaeia_Woesearchaeales_UBA11576_J101_J101-sp003695435
GB_GCA_003942085	GB_GCA_003942085-DQIQ01000001.1_26	MF02118_LipM	283	0:130	DQIQ01000001.1	18624	19388	+	GB_GCA_003942085_1	LipAM	1.0	1	GB_GCA_003942085_Archaea__Thermoplasmatota_E2_DHVEG-1_DHVEG-1_SM1-50_SM1-50-sp003942085
GB_GCA_003942085	GB_GCA_003942085-DQIQ01000001.1_27	PF10437_LplB	29	16:82	DQIQ01000001.1	19385	19669	+	GB_GCA_003942085_1	LipAM	1.0	1	GB_GCA_003942085_Archaea__Thermoplasmatota_E2_DHVEG-1_DHVEG-1_SM1-50_SM1-50-sp003942085
GB_GCA_003942085	GB_GCA_003942085-DQIQ01000001.1_28	PRK05481_LipA	490	1:279	DQIQ01000001.1	19723	20568	+	GB_GCA_003942085_1	LipAM	1.0	1	GB_GCA_003942085_Archaea__Thermoplasmatota_E2_DHVEG-1_DHVEG-1_SM1-50_SM1-50-sp003942085
GB_GCA_003978665	GB_GCA_003978665-QNYQ01000009.1_3	cd16443_LplA	244	26:250	QNYQ01000009.1	2286	3116	+					GB_GCA_003978665_Archaea__Thermoproteota_Thermoproteia_Sulfolobales_Pyrodictiaceae_QNYQ01_QNYQ01-sp003978665
GB_GCA_004015825	GB_GCA_004015825-SAYS01000017.1_65	cd16443_LplA	163	4:263	SAYS01000017.1	71233	72051	+					GB_GCA_004015825_Archaea__Halobacteriota_Halobacteria_Halobacteriales_Haloarculaceae_Halovenus_Halovenus-sp004015825
GB_GCA_004015825	GB_GCA_004015825-SAYS01000020.1_57	PRK05481_LipA	470	3:289	SAYS01000020.1	49833	50738	+					GB_GCA_004015825_Archaea__Halobacteriota_Halobacteria_Halobacteriales_Haloarculaceae_Halovenus_Halovenus-sp004015825
GB_GCA_004015825	GB_GCA_004015825-SAYS01000024.1_43	PRK05481_LipA	461	3:289	SAYS01000024.1	43151	44077	+	GB_GCA_004015825_10				GB_GCA_004015825_Archaea__Halobacteriota_Halobacteria_Halobacteriales_Haloarculaceae_Halovenus_Halovenus-sp004015825
GB_GCA_004028775	GB_GCA_004028775-RXGA01000003.1_154	LipS1	205	12:272	RXGA01000003.1	127774	128607	+	GB_GCA_004028775_3	LplAB,LipSM,LipSA,LipSAB	1.0,0.666666666666667,1.0,1.0	1,1,1,0	GB_GCA_004028775_Archaea__Thermoproteota_Methanomethylicia_Methanomethylicales_Methanomethylicaceae_Methanosuratus_Methanosuratus-subterraneum_A
GB_GCA_004028775	GB_GCA_004028775-RXGA01000003.1_155	PF10437_LplB	35	5:70	RXGA01000003.1	128651	128920	+	GB_GCA_004028775_3	LplAB,LipSM,LipSA,LipSAB	1.0,0.666666666666667,1.0,1.0	1,1,1,0	GB_GCA_004028775_Archaea__Thermoproteota_Methanomethylicia_Methanomethylicales_Methanomethylicaceae_Methanosuratus_Methanosuratus-subterraneum_A
GB_GCA_004028775	GB_GCA_004028775-RXGA01000003.1_156	cd16443_LplA	249	1:248	RXGA01000003.1	128925	129680	+	GB_GCA_004028775_3	LplAB,LipSM,LipSA,LipSAB	1.0,0.666666666666667,1.0,1.0	1,1,1,0	GB_GCA_004028775_Archaea__Thermoproteota_Methanomethylicia_Methanomethylicales_Methanomethylicaceae_Methanosuratus_Methanosuratus-subterraneum_A
GB_GCA_004028775	GB_GCA_004028775-RXGA01000003.1_157	LipS2	218	3:308	RXGA01000003.1	129677	130621	+	GB_GCA_004028775_3	LplAB,LipSM,LipSA,LipSAB	1.0,0.666666666666667,1.0,1.0	1,1,1,0	GB_GCA_004028775_Archaea__Thermoproteota_Methanomethylicia_Methanomethylicales_Methanomethylicaceae_Methanosuratus_Methanosuratus-subterraneum_A
GB_GCA_004116405	GB_GCA_004116405-SDIC01000003.1_20	PRK05481_LipA	472	2:301	SDIC01000003.1	24165	25100	+	GB_GCA_004116405_7				GB_GCA_004116405_Archaea__Halobacteriota_Halobacteria_Halobacteriales_Haloferacaceae_Halegenticoccus_Halegenticoccus-sp004116405
GB_GCA_004116405	GB_GCA_004116405-SDIC01000003.1_642	cd16443_LplA	162	2:261	SDIC01000003.1	611658	612467	+					GB_GCA_004116405_Archaea__Halobacteriota_Halobacteria_Halobacteriales_Haloferacaceae_Halegenticoccus_Halegenticoccus-sp004116405
GB_GCA_004193545	GB_GCA_004193545-RPGO01000030.1_19	LplA	238	1:251	RPGO01000030.1	14190	14948	+	GB_GCA_004193545_5	LplAB	1.0	1	GB_GCA_004193545_Archaea__Halobacteriota_Methanosarcinia_Methanosarcinales_EX4572-44_Ethanoperedens_Ethanoperedens-ethanivorans_A
GB_GCA_004193545	GB_GCA_004193545-RPGO01000030.1_20	PF10437_LplB	31	15:90	RPGO01000030.1	14951	15247	+	GB_GCA_004193545_5	LplAB	1.0	1	GB_GCA_004193545_Archaea__Halobacteriota_Methanosarcinia_Methanosarcinales_EX4572-44_Ethanoperedens_Ethanoperedens-ethanivorans_A
GB_GCA_004195435	GB_GCA_004195435-PSPM01000002.1_13	TIGR00214_LipB	97	2:230	PSPM01000002.1	11648	12349	+	GB_GCA_004195435_1				GB_GCA_004195435_Archaea__Nanoarchaeota_Nanoarchaeia_Pacearchaeales_GW2011-AR1_PSPM01_PSPM01-sp004195435
GB_GCA_004195515	GB_GCA_004195515-PSPR01000053.1_4	TIGR00214_LipB	122	8:200	PSPR01000053.1	2880	3512	+					GB_GCA_004195515_Archaea__Thermoplasmatota_Poseidoniia_Poseidoniales_Poseidoniaceae_MGIIa-K1_MGIIa-K1-sp004195515
GB_GCA_004195515	GB_GCA_004195515-PSPR01000059.1_2	PRK05481_LipA	391	7:295	PSPR01000059.1	771	1673	+					GB_GCA_004195515_Archaea__Thermoplasmatota_Poseidoniia_Poseidoniales_Poseidoniaceae_MGIIa-K1_MGIIa-K1-sp004195515
GB_GCA_004195615	GB_GCA_004195615-PSPW01000003.1_43	PRK05481_LipA	430	35:338	PSPW01000003.1	76192	77286	+	GB_GCA_004195615_4	LipAB	1.0	1	GB_GCA_004195615_Archaea__Thermoplasmatota_Poseidoniia_Poseidoniales_Thalassarchaeaceae_MGIIb-O3_MGIIb-O3-sp004195615
GB_GCA_004195615	GB_GCA_004195615-PSPW01000003.1_48	TIGR00214_LipB	115	3:181	PSPW01000003.1	82235	82909	+	GB_GCA_004195615_4	LipAB	1.0	1	GB_GCA_004195615_Archaea__Thermoplasmatota_Poseidoniia_Poseidoniales_Thalassarchaeaceae_MGIIb-O3_MGIIb-O3-sp004195615
GB_GCA_004195615	GB_GCA_004195615-PSPW01000010.1_20	PF03099_Lpl-Lip-bpl	26	243:327	PSPW01000010.1	22204	23547	+					GB_GCA_004195615_Archaea__Thermoplasmatota_Poseidoniia_Poseidoniales_Thalassarchaeaceae_MGIIb-O3_MGIIb-O3-sp004195615
GB_GCA_004195635	GB_GCA_004195635-PSPT01000003.1_76	PF03099_Lpl-Lip-bpl	51	286:418	PSPT01000003.1	89024	90526	+					GB_GCA_004195635_Archaea__Thermoplasmatota_Poseidoniia_Poseidoniales_Poseidoniaceae_PSPT01_PSPT01-sp004195635
GB_GCA_004195635	GB_GCA_004195635-PSPT01000016.1_7	TIGR00214_LipB	107	19:200	PSPT01000016.1	5436	6128	+					GB_GCA_004195635_Archaea__Thermoplasmatota_Poseidoniia_Poseidoniales_Poseidoniaceae_PSPT01_PSPT01-sp004195635
GB_GCA_004195635	GB_GCA_004195635-PSPT01000016.1_15	PRK05481_LipA	442	16:337	PSPT01000016.1	15505	16533	+	GB_GCA_004195635_5				GB_GCA_004195635_Archaea__Thermoplasmatota_Poseidoniia_Poseidoniales_Poseidoniaceae_PSPT01_PSPT01-sp004195635
GB_GCA_004195715	GB_GCA_004195715-PSPX01000014.1_20	TIGR00214_LipB	118	2:180	PSPX01000014.1	15870	16547	+	GB_GCA_004195715_4	LipAB	1.0	1	GB_GCA_004195715_Archaea__Thermoplasmatota_Poseidoniia_Poseidoniales_Thalassarchaeaceae_Thalassarchaeum_Thalassarchaeum-sp004195715
GB_GCA_004195715	GB_GCA_004195715-PSPX01000014.1_25	PRK05481_LipA	434	26:320	PSPX01000014.1	21536	22540	+	GB_GCA_004195715_4	LipAB	1.0	1	GB_GCA_004195715_Archaea__Thermoplasmatota_Poseidoniia_Poseidoniales_Thalassarchaeaceae_Thalassarchaeum_Thalassarchaeum-sp004195715
GB_GCA_004195715	GB_GCA_004195715-PSPX01000017.1_8	PF03099_Lpl-Lip-bpl	36	258:346	PSPX01000017.1	4175	5554	+					GB_GCA_004195715_Archaea__Thermoplasmatota_Poseidoniia_Poseidoniales_Thalassarchaeaceae_Thalassarchaeum_Thalassarchaeum-sp004195715
GB_GCA_004212095	GB_GCA_004212095-RXIJ01000052.1_8	PF10437_LplB	38	15:90	RXIJ01000052.1	4381	4677	+	GB_GCA_004212095_5	LplAB	1.0	1	GB_GCA_004212095_Archaea__Halobacteriota_Methanosarcinia_Methanosarcinales_EX4572-44_Ethanoperedens_Ethanoperedens-sp004212095
GB_GCA_004212095	GB_GCA_004212095-RXIJ01000052.1_9	LplA	239	1:251	RXIJ01000052.1	4680	5438	+	GB_GCA_004212095_5	LplAB	1.0	1	GB_GCA_004212095_Archaea__Halobacteriota_Methanosarcinia_Methanosarcinales_EX4572-44_Ethanoperedens_Ethanoperedens-sp004212095
GB_GCA_004212155	GB_GCA_004212155-RXIG01000001.1_162	PF10437_LplB	24	115:164	RXIG01000001.1	151669	152304	+					GB_GCA_004212155_Archaea__Methanobacteriota_B_Thermococci_Methanofastidiosales_NM3_NM3_NM3-sp004212155
GB_GCA_004212155	GB_GCA_004212155-RXIG01000019.1_82	cd16443_LplA	202	19:225	RXIG01000019.1	70806	71573	+					GB_GCA_004212155_Archaea__Methanobacteriota_B_Thermococci_Methanofastidiosales_NM3_NM3_NM3-sp004212155
GB_GCA_004297575	GB_GCA_004297575-SCSR01000008.1_10	cd16443_LplA	122	0:150	SCSR01000008.1	9058	9708	+	GB_GCA_004297575_1	LplAB	1.0	1	GB_GCA_004297575_Archaea__Aenigmatarchaeota_Aenigmatarchaeia_CG10238-14_SCSR01_SCSR01_SCSR01-sp004297575
GB_GCA_004297575	GB_GCA_004297575-SCSR01000008.1_11	PF10437_LplB	25	13:55	SCSR01000008.1	9705	9983	+	GB_GCA_004297575_1	LplAB	1.0	1	GB_GCA_004297575_Archaea__Aenigmatarchaeota_Aenigmatarchaeia_CG10238-14_SCSR01_SCSR01_SCSR01-sp004297575
GB_GCA_004297575	GB_GCA_004297575-SCSR01000034.1_12	PRK05481_LipA	467	1:281	SCSR01000034.1	8823	9674	+	GB_GCA_004297575_2				GB_GCA_004297575_Archaea__Aenigmatarchaeota_Aenigmatarchaeia_CG10238-14_SCSR01_SCSR01_SCSR01-sp004297575
GB_GCA_004297575	GB_GCA_004297575-SCSR01000034.1_14	cd16443_LplA	273	0:244	SCSR01000034.1	10334	11077	+	GB_GCA_004297575_2				GB_GCA_004297575_Archaea__Aenigmatarchaeota_Aenigmatarchaeia_CG10238-14_SCSR01_SCSR01_SCSR01-sp004297575
GB_GCA_004347955	GB_GCA_004347955-QNVH01000045.1_6	LipS1	193	6:266	QNVH01000045.1	5677	6552	+	GB_GCA_004347955_5	LplAB,LipSM,LipSA,LipSAB	1.0,0.666666666666667,1.0,1.0	1,1,1,0	GB_GCA_004347955_Archaea__Thermoproteota_Methanomethylicia_Methanomethylicales_Methanomethylicaceae_WYZ-LMO10_WYZ-LMO10-sp004347955
GB_GCA_004347955	GB_GCA_004347955-QNVH01000045.1_7	PF10437_LplB	29	21:85	QNVH01000045.1	6539	6823	+	GB_GCA_004347955_5	LplAB,LipSM,LipSA,LipSAB	1.0,0.666666666666667,1.0,1.0	1,1,1,0	GB_GCA_004347955_Archaea__Thermoproteota_Methanomethylicia_Methanomethylicales_Methanomethylicaceae_WYZ-LMO10_WYZ-LMO10-sp004347955
GB_GCA_004347955	GB_GCA_004347955-QNVH01000045.1_8	cd16443_LplA	257	4:248	QNVH01000045.1	6828	7586	+	GB_GCA_004347955_5	LplAB,LipSM,LipSA,LipSAB	1.0,0.666666666666667,1.0,1.0	1,1,1,0	GB_GCA_004347955_Archaea__Thermoproteota_Methanomethylicia_Methanomethylicales_Methanomethylicaceae_WYZ-LMO10_WYZ-LMO10-sp004347955
GB_GCA_004347955	GB_GCA_004347955-QNVH01000045.1_9	LipS2	214	9:319	QNVH01000045.1	7558	8544	+	GB_GCA_004347955_5	LplAB,LipSM,LipSA,LipSAB	1.0,0.666666666666667,1.0,1.0	1,1,1,0	GB_GCA_004347955_Archaea__Thermoproteota_Methanomethylicia_Methanomethylicales_Methanomethylicaceae_WYZ-LMO10_WYZ-LMO10-sp004347955
GB_GCA_004348015	GB_GCA_004348015-QNVI01000041.1_91	cd16443_LplA	260	3:247	QNVI01000041.1	76764	77513	+	GB_GCA_004348015_2	LipSA	0.666666666666667	1	GB_GCA_004348015_Archaea__Thermoproteota_Methanomethylicia_Methanomethylicales_Methanomethylicaceae_WYZ-LMO11_WYZ-LMO11-sp004348015
GB_GCA_004348015	GB_GCA_004348015-QNVI01000041.1_92	LipS2	209	6:315	QNVI01000041.1	77482	78444	+	GB_GCA_004348015_2	LipSA	0.666666666666667	1	GB_GCA_004348015_Archaea__Thermoproteota_Methanomethylicia_Methanomethylicales_Methanomethylicaceae_WYZ-LMO11_WYZ-LMO11-sp004348015
GB_GCA_004375715	GB_GCA_004375715-SOKP01000223.1_1	LipS1	263	56:330	SOKP01000223.1	1	1011	+	GB_GCA_004375715_6	LipSM	0.666666666666667	1	GB_GCA_004375715_Archaea__Asgardarchaeota_Lokiarchaeia_CR-4_SOKP01_SOKP01_SOKP01-sp004375715
GB_GCA_004375715	GB_GCA_004375715-SOKP01000223.1_2	MF02118_LipM	205	5:134	SOKP01000223.1	1004	1795	+	GB_GCA_004375715_6	LipSM	0.666666666666667	1	GB_GCA_004375715_Archaea__Asgardarchaeota_Lokiarchaeia_CR-4_SOKP01_SOKP01_SOKP01-sp004375715
GB_GCA_004376265	GB_GCA_004376265-SOKL01000115.1_46	LipS1	326	17:332	SOKL01000115.1	49261	50268	+					GB_GCA_004376265_Archaea__Asgardarchaeota_Thorarchaeia_Thorarchaeales_Thorarchaeaceae_SMTZ1-45_SMTZ1-45-sp004376265
GB_GCA_004376265	GB_GCA_004376265-SOKL01000122.1_2	LplA	331	1:356	SOKL01000122.1	483	2087	+	GB_GCA_004376265_4	LipSM,LipSA,LipSAB	0.666666666666667,1.0,0.75	1,0,0	GB_GCA_004376265_Archaea__Asgardarchaeota_Thorarchaeia_Thorarchaeales_Thorarchaeaceae_SMTZ1-45_SMTZ1-45-sp004376265
GB_GCA_004376265	GB_GCA_004376265-SOKL01000122.1_3	LipS1	377	30:342	SOKL01000122.1	2106	3146	+	GB_GCA_004376265_4	LipSM,LipSA,LipSAB	0.666666666666667,1.0,0.75	1,0,0	GB_GCA_004376265_Archaea__Asgardarchaeota_Thorarchaeia_Thorarchaeales_Thorarchaeaceae_SMTZ1-45_SMTZ1-45-sp004376265
GB_GCA_004376265	GB_GCA_004376265-SOKL01000122.1_4	LipS2	451	12:363	SOKL01000122.1	3094	4224	+	GB_GCA_004376265_4	LipSM,LipSA,LipSAB	0.666666666666667,1.0,0.75	1,0,0	GB_GCA_004376265_Archaea__Asgardarchaeota_Thorarchaeia_Thorarchaeales_Thorarchaeaceae_SMTZ1-45_SMTZ1-45-sp004376265
GB_GCA_004376265	GB_GCA_004376265-SOKL01000223.1_3	cd16443_LplA	183	0:262	SOKL01000223.1	646	1440	+	GB_GCA_004376265_6				GB_GCA_004376265_Archaea__Asgardarchaeota_Thorarchaeia_Thorarchaeales_Thorarchaeaceae_SMTZ1-45_SMTZ1-45-sp004376265
GB_GCA_004376265	GB_GCA_004376265-SOKL01000332.1_4	PF10437_LplB	37	5:85	SOKL01000332.1	2251	2532	+	GB_GCA_004376265_11	LipSM	0.666666666666667	1	GB_GCA_004376265_Archaea__Asgardarchaeota_Thorarchaeia_Thorarchaeales_Thorarchaeaceae_SMTZ1-45_SMTZ1-45-sp004376265
GB_GCA_004376265	GB_GCA_004376265-SOKL01000332.1_5	MF02118_LipM	253	1:130	SOKL01000332.1	2538	3305	+	GB_GCA_004376265_11	LipSM	0.666666666666667	1	GB_GCA_004376265_Archaea__Asgardarchaeota_Thorarchaeia_Thorarchaeales_Thorarchaeaceae_SMTZ1-45_SMTZ1-45-sp004376265
GB_GCA_004376265	GB_GCA_004376265-SOKL01000332.1_6	LipS2	241	2:317	SOKL01000332.1	3306	4286	+	GB_GCA_004376265_11	LipSM	0.666666666666667	1	GB_GCA_004376265_Archaea__Asgardarchaeota_Thorarchaeia_Thorarchaeales_Thorarchaeaceae_SMTZ1-45_SMTZ1-45-sp004376265
GB_GCA_004376295	GB_GCA_004376295-SOJZ01000029.1_6	MF02118_LipM	222	1:257	SOJZ01000029.1	7713	8501	+	GB_GCA_004376295_7				GB_GCA_004376295_Archaea__Thermoproteota_Bathyarchaeia_B26-1_BA1_SOJZ01_SOJZ01-sp004376295
GB_GCA_004376295	GB_GCA_004376295-SOJZ01000029.1_11	LipS2	285	5:332	SOJZ01000029.1	16983	17984	+	GB_GCA_004376295_8	mHdr,LipSM,LipSA	0.714285714285714,0.666666666666667,0.666666666666667	0,1,1	GB_GCA_004376295_Archaea__Thermoproteota_Bathyarchaeia_B26-1_BA1_SOJZ01_SOJZ01-sp004376295
GB_GCA_004376295	GB_GCA_004376295-SOJZ01000029.1_12	LipS1	400	14:334	SOJZ01000029.1	18124	19149	+	GB_GCA_004376295_8	mHdr,LipSM,LipSA	0.714285714285714,0.666666666666667,0.666666666666667	0,1,1	GB_GCA_004376295_Archaea__Thermoproteota_Bathyarchaeia_B26-1_BA1_SOJZ01_SOJZ01-sp004376295
GB_GCA_004376385	GB_GCA_004376385-SOJY01000087.1_3	LipS2	219	4:245	SOJY01000087.1	2980	3729	+					GB_GCA_004376385_Archaea__Thermoproteota_Bathyarchaeia_B26-1_BA1_BIN-L-1_BIN-L-1-sp004376385
GB_GCA_004376385	GB_GCA_004376385-SOJY01000190.1_3	LipS1	379	27:325	SOJY01000190.1	957	1946	+	GB_GCA_004376385_4				GB_GCA_004376385_Archaea__Thermoproteota_Bathyarchaeia_B26-1_BA1_BIN-L-1_BIN-L-1-sp004376385
GB_GCA_004376645	GB_GCA_004376645-SOJC01000051.1_3	LipS1	377	10:326	SOJC01000051.1	1163	2161	+					GB_GCA_004376645_Archaea__Thermoproteota_Bathyarchaeia_B26-1_SOJC01_SOJC01_SOJC01-sp004376645
GB_GCA_004376645	GB_GCA_004376645-SOJC01000093.1_1	LipS2	292	3:337	SOJC01000093.1	191	1225	+					GB_GCA_004376645_Archaea__Thermoproteota_Bathyarchaeia_B26-1_SOJC01_SOJC01_SOJC01-sp004376645
GB_GCA_004376645	GB_GCA_004376645-SOJC01000122.1_7	MF02118_LipM	235	1:257	SOJC01000122.1	4096	4881	+					GB_GCA_004376645_Archaea__Thermoproteota_Bathyarchaeia_B26-1_SOJC01_SOJC01_SOJC01-sp004376645
GB_GCA_004376975	GB_GCA_004376975-SOJA01000049.1_2	LipS1	379	21:326	SOJA01000049.1	170	1162	+					GB_GCA_004376975_Archaea__Thermoproteota_Bathyarchaeia_B26-1_UBA233_SOJA01_SOJA01-sp004376975
GB_GCA_004376975	GB_GCA_004376975-SOJA01000115.1_6	MF02118_LipM	232	1:132	SOJA01000115.1	4389	5180	+					GB_GCA_004376975_Archaea__Thermoproteota_Bathyarchaeia_B26-1_UBA233_SOJA01_SOJA01-sp004376975
GB_GCA_004377185	GB_GCA_004377185-SOIM01000035.1_6	LipS1	195	9:262	SOIM01000035.1	8151	8945	+	GB_GCA_004377185_10	LplAB,LipSA,LipSAB	1.0,0.666666666666667,0.75	1,1,0	GB_GCA_004377185_Archaea__Thermoplasmatota_Thermoplasmata_RBG-16-68-12_SOIM01_SOIM01_SOIM01-sp004377185
GB_GCA_004377185	GB_GCA_004377185-SOIM01000035.1_8	PF10437_LplB	35	21:69	SOIM01000035.1	9871	10161	+	GB_GCA_004377185_10	LplAB,LipSA,LipSAB	1.0,0.666666666666667,0.75	1,1,0	GB_GCA_004377185_Archaea__Thermoplasmatota_Thermoplasmata_RBG-16-68-12_SOIM01_SOIM01_SOIM01-sp004377185
GB_GCA_004377185	GB_GCA_004377185-SOIM01000035.1_9	cd16443_LplA	292	0:250	SOIM01000035.1	10151	10909	+	GB_GCA_004377185_10	LplAB,LipSA,LipSAB	1.0,0.666666666666667,0.75	1,1,0	GB_GCA_004377185_Archaea__Thermoplasmatota_Thermoplasmata_RBG-16-68-12_SOIM01_SOIM01_SOIM01-sp004377185
GB_GCA_004524365	GB_GCA_004524365-SDNL01000014.1_12	LipS1	262	50:327	SDNL01000014.1	10786	11829	+	GB_GCA_004524365_1	LipSM,LipSA	1.0,0.666666666666667	1,1	GB_GCA_004524365_Archaea__Asgardarchaeota_Lokiarchaeia_CR-4_SOKP01_TEKIR-8_TEKIR-8-sp004524365
GB_GCA_004524365	GB_GCA_004524365-SDNL01000014.1_13	MF02118_LipM	217	1:130	SDNL01000014.1	11822	12604	+	GB_GCA_004524365_1	LipSM,LipSA	1.0,0.666666666666667	1,1	GB_GCA_004524365_Archaea__Asgardarchaeota_Lokiarchaeia_CR-4_SOKP01_TEKIR-8_TEKIR-8-sp004524365
GB_GCA_004524365	GB_GCA_004524365-SDNL01000014.1_14	LipS2	270	3:329	SDNL01000014.1	12622	13623	+	GB_GCA_004524365_1	LipSM,LipSA	1.0,0.666666666666667	1,1	GB_GCA_004524365_Archaea__Asgardarchaeota_Lokiarchaeia_CR-4_SOKP01_TEKIR-8_TEKIR-8-sp004524365
GB_GCA_004524425	GB_GCA_004524425-SDNN01000102.1_5	LipS2	273	2:327	SDNN01000102.1	5586	6584	+	GB_GCA_004524425_8	LipSM,LipSA,LipSAB	0.666666666666667,1.0,0.75	1,1,1	GB_GCA_004524425_Archaea__Asgardarchaeota_Lokiarchaeia_CR-4_SOKP01_TEKIR-21_TEKIR-21-sp004524425
GB_GCA_004524425	GB_GCA_004524425-SDNN01000102.1_6	cd16443_LplA	213	0:257	SDNN01000102.1	6598	7377	+	GB_GCA_004524425_8	LipSM,LipSA,LipSAB	0.666666666666667,1.0,0.75	1,1,1	GB_GCA_004524425_Archaea__Asgardarchaeota_Lokiarchaeia_CR-4_SOKP01_TEKIR-21_TEKIR-21-sp004524425
GB_GCA_004524425	GB_GCA_004524425-SDNN01000102.1_7	LipS1	262	54:331	SDNN01000102.1	7370	8425	+	GB_GCA_004524425_8	LipSM,LipSA,LipSAB	0.666666666666667,1.0,0.75	1,1,1	GB_GCA_004524425_Archaea__Asgardarchaeota_Lokiarchaeia_CR-4_SOKP01_TEKIR-21_TEKIR-21-sp004524425
GB_GCA_004524435	GB_GCA_004524435-SDNO01000001.1_37	LipS1	335	36:349	SDNO01000001.1	33690	34751	+					GB_GCA_004524435_Archaea__Asgardarchaeota_Thorarchaeia_Thorarchaeales_Thorarchaeaceae_TEKIR-12S_TEKIR-12S-sp004524435
GB_GCA_004524435	GB_GCA_004524435-SDNO01000025.1_3	PF10437_LplB	42	2:84	SDNO01000025.1	1449	1724	+	GB_GCA_004524435_6	LplAB,LipSA,LipSAB	1.0,0.666666666666667,0.75	1,1,0	GB_GCA_004524435_Archaea__Asgardarchaeota_Thorarchaeia_Thorarchaeales_Thorarchaeaceae_TEKIR-12S_TEKIR-12S-sp004524435
GB_GCA_004524435	GB_GCA_004524435-SDNO01000025.1_4	cd16443_LplA	251	3:255	SDNO01000025.1	1730	2503	+	GB_GCA_004524435_6	LplAB,LipSA,LipSAB	1.0,0.666666666666667,0.75	1,1,0	GB_GCA_004524435_Archaea__Asgardarchaeota_Thorarchaeia_Thorarchaeales_Thorarchaeaceae_TEKIR-12S_TEKIR-12S-sp004524435
GB_GCA_004524435	GB_GCA_004524435-SDNO01000025.1_5	LipS2	247	0:323	SDNO01000025.1	2500	3483	+	GB_GCA_004524435_6	LplAB,LipSA,LipSAB	1.0,0.666666666666667,0.75	1,1,0	GB_GCA_004524435_Archaea__Asgardarchaeota_Thorarchaeia_Thorarchaeales_Thorarchaeaceae_TEKIR-12S_TEKIR-12S-sp004524435
GB_GCA_004524435	GB_GCA_004524435-SDNO01000061.1_1	cd16443_LplA	152	2:230	SDNO01000061.1	1	699	+					GB_GCA_004524435_Archaea__Asgardarchaeota_Thorarchaeia_Thorarchaeales_Thorarchaeaceae_TEKIR-12S_TEKIR-12S-sp004524435
GB_GCA_004524435	GB_GCA_004524435-SDNO01000079.1_4	LplA	308	4:363	SDNO01000079.1	3174	4271	+					GB_GCA_004524435_Archaea__Asgardarchaeota_Thorarchaeia_Thorarchaeales_Thorarchaeaceae_TEKIR-12S_TEKIR-12S-sp004524435
GB_GCA_004524435	GB_GCA_004524435-SDNO01000130.1_6	cd16443_LplA	167	0:242	SDNO01000130.1	5755	6501	+					GB_GCA_004524435_Archaea__Asgardarchaeota_Thorarchaeia_Thorarchaeales_Thorarchaeaceae_TEKIR-12S_TEKIR-12S-sp004524435
GB_GCA_004524445	GB_GCA_004524445-SDNP01000012.1_44	LplA	299	4:363	SDNP01000012.1	61470	62564	+					GB_GCA_004524445_Archaea__Asgardarchaeota_Thorarchaeia_Thorarchaeales_Thorarchaeaceae_TEKIR-14_TEKIR-14-sp004524445
GB_GCA_004524445	GB_GCA_004524445-SDNP01000022.1_43	LipS1	346	16:330	SDNP01000022.1	43288	44307	+					GB_GCA_004524445_Archaea__Asgardarchaeota_Thorarchaeia_Thorarchaeales_Thorarchaeaceae_TEKIR-14_TEKIR-14-sp004524445
GB_GCA_004524445	GB_GCA_004524445-SDNP01000026.1_16	cd16443_LplA	198	3:254	SDNP01000026.1	18681	19466	+					GB_GCA_004524445_Archaea__Asgardarchaeota_Thorarchaeia_Thorarchaeales_Thorarchaeaceae_TEKIR-14_TEKIR-14-sp004524445
GB_GCA_004524445	GB_GCA_004524445-SDNP01000040.1_15	LipS2	240	2:321	SDNP01000040.1	13690	14673	+	GB_GCA_004524445_18	LipSM	0.666666666666667	1	GB_GCA_004524445_Archaea__Asgardarchaeota_Thorarchaeia_Thorarchaeales_Thorarchaeaceae_TEKIR-14_TEKIR-14-sp004524445
GB_GCA_004524445	GB_GCA_004524445-SDNP01000040.1_16	MF02118_LipM	265	2:123	SDNP01000040.1	14693	15436	+	GB_GCA_004524445_18	LipSM	0.666666666666667	1	GB_GCA_004524445_Archaea__Asgardarchaeota_Thorarchaeia_Thorarchaeales_Thorarchaeaceae_TEKIR-14_TEKIR-14-sp004524445
GB_GCA_004524445	GB_GCA_004524445-SDNP01000040.1_17	PF10437_LplB	33	8:70	SDNP01000040.1	15442	15717	+	GB_GCA_004524445_18	LipSM	0.666666666666667	1	GB_GCA_004524445_Archaea__Asgardarchaeota_Thorarchaeia_Thorarchaeales_Thorarchaeaceae_TEKIR-14_TEKIR-14-sp004524445
GB_GCA_004524515	GB_GCA_004524515-SDNV01000168.1_2	LipS1	265	44:336	SDNV01000168.1	219	1274	+					GB_GCA_004524515_Archaea__Asgardarchaeota_Lokiarchaeia_CR-4_SOKP01_LW40-45_LW40-45-sp004524515
GB_GCA_004524535	GB_GCA_004524535-SDNY01000023.1_17	LipS2	270	3:328	SDNY01000023.1	14475	15473	+	GB_GCA_004524535_6	LipSM,LipSA	1.0,0.666666666666667	1,1	GB_GCA_004524535_Archaea__Asgardarchaeota_Lokiarchaeia_CR-4_SOKP01_SDNM01_SDNM01-sp004524535
GB_GCA_004524535	GB_GCA_004524535-SDNY01000023.1_18	MF02118_LipM	210	0:130	SDNY01000023.1	15490	16269	+	GB_GCA_004524535_6	LipSM,LipSA	1.0,0.666666666666667	1,1	GB_GCA_004524535_Archaea__Asgardarchaeota_Lokiarchaeia_CR-4_SOKP01_SDNM01_SDNM01-sp004524535
GB_GCA_004524535	GB_GCA_004524535-SDNY01000023.1_19	LipS1	248	51:334	SDNY01000023.1	16262	17323	+	GB_GCA_004524535_6	LipSM,LipSA	1.0,0.666666666666667	1,1	GB_GCA_004524535_Archaea__Asgardarchaeota_Lokiarchaeia_CR-4_SOKP01_SDNM01_SDNM01-sp004524535
GB_GCA_004524545	GB_GCA_004524545-SDNX01000154.1_1	LipS1	233	57:330	SDNX01000154.1	19	1035	+					GB_GCA_004524545_Archaea__Asgardarchaeota_Lokiarchaeia_CR-4_AMARA-1_AMARA-1_AMARA-1-sp004524545
GB_GCA_004524545	GB_GCA_004524545-SDNX01000154.1_2	cd16443_LplA	202	2:267	SDNX01000154.1	1045	1854	+					GB_GCA_004524545_Archaea__Asgardarchaeota_Lokiarchaeia_CR-4_AMARA-1_AMARA-1_AMARA-1-sp004524545
GB_GCA_004524545	GB_GCA_004524545-SDNX01000154.1_3	LipS2	262	4:342	SDNX01000154.1	1854	2900	+					GB_GCA_004524545_Archaea__Asgardarchaeota_Lokiarchaeia_CR-4_AMARA-1_AMARA-1_AMARA-1-sp004524545
GB_GCA_004524565	GB_GCA_004524565-SDNZ01000003.1_39	cd16443_LplA	208	0:262	SDNZ01000003.1	34630	35427	+	GB_GCA_004524565_3				GB_GCA_004524565_Archaea__Asgardarchaeota_Thorarchaeia_Thorarchaeales_Thorarchaeaceae_MP8T-1_MP8T-1-sp004524565
GB_GCA_004524565	GB_GCA_004524565-SDNZ01000007.1_9	LipS1	335	18:332	SDNZ01000007.1	6355	7362	+					GB_GCA_004524565_Archaea__Asgardarchaeota_Thorarchaeia_Thorarchaeales_Thorarchaeaceae_MP8T-1_MP8T-1-sp004524565
GB_GCA_004524565	GB_GCA_004524565-SDNZ01000019.1_27	PF10437_LplB	30	16:88	SDNZ01000019.1	23463	23753	+	GB_GCA_004524565_7	LplAB,LipSA,LipSAB	1.0,0.666666666666667,0.75	1,1,0	GB_GCA_004524565_Archaea__Asgardarchaeota_Thorarchaeia_Thorarchaeales_Thorarchaeaceae_MP8T-1_MP8T-1-sp004524565
GB_GCA_004524565	GB_GCA_004524565-SDNZ01000019.1_28	cd16443_LplA	262	2:255	SDNZ01000019.1	23750	24520	+	GB_GCA_004524565_7	LplAB,LipSA,LipSAB	1.0,0.666666666666667,0.75	1,1,0	GB_GCA_004524565_Archaea__Asgardarchaeota_Thorarchaeia_Thorarchaeales_Thorarchaeaceae_MP8T-1_MP8T-1-sp004524565
GB_GCA_004524565	GB_GCA_004524565-SDNZ01000019.1_29	LipS2	233	5:324	SDNZ01000019.1	24521	25510	+	GB_GCA_004524565_7	LplAB,LipSA,LipSAB	1.0,0.666666666666667,0.75	1,1,0	GB_GCA_004524565_Archaea__Asgardarchaeota_Thorarchaeia_Thorarchaeales_Thorarchaeaceae_MP8T-1_MP8T-1-sp004524565
GB_GCA_004524595	GB_GCA_004524595-SDOA01000016.1_5	LipS1	331	15:333	SDOA01000016.1	3181	4188	+					GB_GCA_004524595_Archaea__Asgardarchaeota_Thorarchaeia_Thorarchaeales_Thorarchaeaceae_MP8T-1_MP8T-1-sp004524595
GB_GCA_004524595	GB_GCA_004524595-SDOA01000019.1_27	cd16443_LplA	204	27:288	SDOA01000019.1	23461	24345	+	GB_GCA_004524595_4				GB_GCA_004524595_Archaea__Asgardarchaeota_Thorarchaeia_Thorarchaeales_Thorarchaeaceae_MP8T-1_MP8T-1-sp004524595
GB_GCA_004524595	GB_GCA_004524595-SDOA01000023.1_22	cd16443_LplA	184	0:260	SDOA01000023.1	19131	19934	+					GB_GCA_004524595_Archaea__Asgardarchaeota_Thorarchaeia_Thorarchaeales_Thorarchaeaceae_MP8T-1_MP8T-1-sp004524595
GB_GCA_004524595	GB_GCA_004524595-SDOA01000025.1_6	LplA	282	4:362	SDOA01000025.1	5609	6706	+					GB_GCA_004524595_Archaea__Asgardarchaeota_Thorarchaeia_Thorarchaeales_Thorarchaeaceae_MP8T-1_MP8T-1-sp004524595
GB_GCA_004524595	GB_GCA_004524595-SDOA01000032.1_20	LipS2	253	4:318	SDOA01000032.1	19126	20106	+	GB_GCA_004524595_8	LipSM	0.666666666666667	1	GB_GCA_004524595_Archaea__Asgardarchaeota_Thorarchaeia_Thorarchaeales_Thorarchaeaceae_MP8T-1_MP8T-1-sp004524595
GB_GCA_004524595	GB_GCA_004524595-SDOA01000032.1_21	MF02118_LipM	251	1:130	SDOA01000032.1	20107	20874	+	GB_GCA_004524595_8	LipSM	0.666666666666667	1	GB_GCA_004524595_Archaea__Asgardarchaeota_Thorarchaeia_Thorarchaeales_Thorarchaeaceae_MP8T-1_MP8T-1-sp004524595
GB_GCA_004524595	GB_GCA_004524595-SDOA01000032.1_22	PF10437_LplB	36	14:85	SDOA01000032.1	20878	21168	+	GB_GCA_004524595_8	LipSM	0.666666666666667	1	GB_GCA_004524595_Archaea__Asgardarchaeota_Thorarchaeia_Thorarchaeales_Thorarchaeaceae_MP8T-1_MP8T-1-sp004524595
GB_GCA_004524595	GB_GCA_004524595-SDOA01000039.1_21	LplA	281	4:362	SDOA01000039.1	21349	22446	+					GB_GCA_004524595_Archaea__Asgardarchaeota_Thorarchaeia_Thorarchaeales_Thorarchaeaceae_MP8T-1_MP8T-1-sp004524595
GB_GCA_004524595	GB_GCA_004524595-SDOA01000072.1_15	LipS2	264	4:317	SDOA01000072.1	12985	13965	+	GB_GCA_004524595_14	LipSM	0.666666666666667	1	GB_GCA_004524595_Archaea__Asgardarchaeota_Thorarchaeia_Thorarchaeales_Thorarchaeaceae_MP8T-1_MP8T-1-sp004524595
GB_GCA_004524595	GB_GCA_004524595-SDOA01000072.1_16	MF02118_LipM	251	0:130	SDOA01000072.1	13966	14733	+	GB_GCA_004524595_14	LipSM	0.666666666666667	1	GB_GCA_004524595_Archaea__Asgardarchaeota_Thorarchaeia_Thorarchaeales_Thorarchaeaceae_MP8T-1_MP8T-1-sp004524595
GB_GCA_004524595	GB_GCA_004524595-SDOA01000072.1_17	PF10437_LplB	38	13:66	SDOA01000072.1	14740	15021	+	GB_GCA_004524595_14	LipSM	0.666666666666667	1	GB_GCA_004524595_Archaea__Asgardarchaeota_Thorarchaeia_Thorarchaeales_Thorarchaeaceae_MP8T-1_MP8T-1-sp004524595
GB_GCA_004524725	GB_GCA_004524725-SDNW01000081.1_7	LipS1	262	55:334	SDNW01000081.1	8032	9087	+	GB_GCA_004524725_10	LipSM,LipSA	1.0,0.666666666666667	1,1	GB_GCA_004524725_Archaea__Asgardarchaeota_Lokiarchaeia_CR-4_SOKP01_SOKP01_SOKP01-sp004524725
GB_GCA_004524725	GB_GCA_004524725-SDNW01000081.1_8	MF02118_LipM	219	4:261	SDNW01000081.1	9090	9881	+	GB_GCA_004524725_10	LipSM,LipSA	1.0,0.666666666666667	1,1	GB_GCA_004524725_Archaea__Asgardarchaeota_Lokiarchaeia_CR-4_SOKP01_SOKP01_SOKP01-sp004524725
GB_GCA_004524725	GB_GCA_004524725-SDNW01000081.1_9	LipS2	280	0:322	SDNW01000081.1	9907	10896	+	GB_GCA_004524725_10	LipSM,LipSA	1.0,0.666666666666667	1,1	GB_GCA_004524725_Archaea__Asgardarchaeota_Lokiarchaeia_CR-4_SOKP01_SOKP01_SOKP01-sp004524725
GB_GCA_004525545	GB_GCA_004525545-SPCU01000001.1_62	PRK05481_LipA	430	7:288	SPCU01000001.1	58116	58997	+	GB_GCA_004525545_1				GB_GCA_004525545_Archaea__Thermoplasmatota_Thermoplasmata_Methanomassiliicoccales_UBA472_UBA472_UBA472-sp004525545
GB_GCA_004525545	GB_GCA_004525545-SPCU01000001.1_66	cd16443_LplA	246	4:242	SPCU01000001.1	62265	62999	+	GB_GCA_004525545_1				GB_GCA_004525545_Archaea__Thermoplasmatota_Thermoplasmata_Methanomassiliicoccales_UBA472_UBA472_UBA472-sp004525545
GB_GCA_004525545	GB_GCA_004525545-SPCU01000002.1_52	cd16443_LplA	180	1:237	SPCU01000002.1	43419	44153	+					GB_GCA_004525545_Archaea__Thermoplasmatota_Thermoplasmata_Methanomassiliicoccales_UBA472_UBA472_UBA472-sp004525545
GB_GCA_004525545	GB_GCA_004525545-SPCU01000048.1_10	LipS1	191	10:268	SPCU01000048.1	7647	8459	+					GB_GCA_004525545_Archaea__Thermoplasmatota_Thermoplasmata_Methanomassiliicoccales_UBA472_UBA472_UBA472-sp004525545
GB_GCA_004525545	GB_GCA_004525545-SPCU01000081.1_6	PF03099_Lpl-Lip-bpl	44	12:67	SPCU01000081.1	5462	5680	+					GB_GCA_004525545_Archaea__Thermoplasmatota_Thermoplasmata_Methanomassiliicoccales_UBA472_UBA472_UBA472-sp004525545
GB_GCA_005049285	GB_GCA_005049285-SOSC01000004.1_229	PRK05481_LipA	476	3:290	SOSC01000004.1	216709	217614	+	GB_GCA_005049285_8				GB_GCA_005049285_Archaea__Halobacteriota_Halobacteria_Halobacteriales_Haloarculaceae_Halorientalis_Halorientalis-sp005049285
GB_GCA_005191415	GB_GCA_005191415-SUPS01000033.1_4	LipS1	295	57:330	SUPS01000033.1	4556	5557	+	GB_GCA_005191415_6	LipSM,LipSA	1.0,0.666666666666667	1,1	GB_GCA_005191415_Archaea__Asgardarchaeota_Lokiarchaeia_Helarchaeales_HEL-GB-A_HEL-GB-A_HEL-GB-A-sp005191415
GB_GCA_005191415	GB_GCA_005191415-SUPS01000033.1_5	MF02118_LipM	230	0:131	SUPS01000033.1	5585	6355	+	GB_GCA_005191415_6	LipSM,LipSA	1.0,0.666666666666667	1,1	GB_GCA_005191415_Archaea__Asgardarchaeota_Lokiarchaeia_Helarchaeales_HEL-GB-A_HEL-GB-A_HEL-GB-A-sp005191415
GB_GCA_005191415	GB_GCA_005191415-SUPS01000033.1_6	LipS2	272	2:324	SUPS01000033.1	6352	7347	+	GB_GCA_005191415_6	LipSM,LipSA	1.0,0.666666666666667	1,1	GB_GCA_005191415_Archaea__Asgardarchaeota_Lokiarchaeia_Helarchaeales_HEL-GB-A_HEL-GB-A_HEL-GB-A-sp005191415
GB_GCA_005191415	GB_GCA_005191415-SUPS01000062.1_6	PRK05481_LipA	475	2:282	SUPS01000062.1	5455	6312	+	GB_GCA_005191415_9				GB_GCA_005191415_Archaea__Asgardarchaeota_Lokiarchaeia_Helarchaeales_HEL-GB-A_HEL-GB-A_HEL-GB-A-sp005191415
GB_GCA_005191415	GB_GCA_005191415-SUPS01000287.1_1	LplA	159	1:255	SUPS01000287.1	24	854	+	GB_GCA_005191415_16	LipSM,LipSA,LipSAB	0.666666666666667,1.0,0.75	1,0,0	GB_GCA_005191415_Archaea__Asgardarchaeota_Lokiarchaeia_Helarchaeales_HEL-GB-A_HEL-GB-A_HEL-GB-A-sp005191415
GB_GCA_005191415	GB_GCA_005191415-SUPS01000287.1_2	LipS1	388	18:340	SUPS01000287.1	864	1895	+	GB_GCA_005191415_16	LipSM,LipSA,LipSAB	0.666666666666667,1.0,0.75	1,0,0	GB_GCA_005191415_Archaea__Asgardarchaeota_Lokiarchaeia_Helarchaeales_HEL-GB-A_HEL-GB-A_HEL-GB-A-sp005191415
GB_GCA_005191415	GB_GCA_005191415-SUPS01000287.1_3	LipS2	438	11:359	SUPS01000287.1	1885	3027	+	GB_GCA_005191415_16	LipSM,LipSA,LipSAB	0.666666666666667,1.0,0.75	1,0,0	GB_GCA_005191415_Archaea__Asgardarchaeota_Lokiarchaeia_Helarchaeales_HEL-GB-A_HEL-GB-A_HEL-GB-A-sp005191415
GB_GCA_005191425	GB_GCA_005191425-SUPR01000018.1_7	LplA	310	5:362	SUPR01000018.1	5956	7065	+					GB_GCA_005191425_Archaea__Asgardarchaeota_Lokiarchaeia_Helarchaeales_HEL-GB-B_HEL-GB-B_HEL-GB-B-sp005191425
GB_GCA_005191425	GB_GCA_005191425-SUPR01000025.1_4	PRK05481_LipA	445	2:281	SUPR01000025.1	4695	5549	+	GB_GCA_005191425_11				GB_GCA_005191425_Archaea__Asgardarchaeota_Lokiarchaeia_Helarchaeales_HEL-GB-B_HEL-GB-B_HEL-GB-B-sp005191425
GB_GCA_005222975	GB_GCA_005222975-NJBI01000042.1_3	LipS2	281	20:344	NJBI01000042.1	4601	5656	+	GB_GCA_005222975_13	LipSM,LipSA	1.0,0.666666666666667	1,1	GB_GCA_005222975_Archaea__Asgardarchaeota_Lokiarchaeia_CR-4_SOKP01_SOKP01_SOKP01-sp005222975
GB_GCA_005222975	GB_GCA_005222975-NJBI01000042.1_4	MF02118_LipM	202	5:135	NJBI01000042.1	5662	6453	+	GB_GCA_005222975_13	LipSM,LipSA	1.0,0.666666666666667	1,1	GB_GCA_005222975_Archaea__Asgardarchaeota_Lokiarchaeia_CR-4_SOKP01_SOKP01_SOKP01-sp005222975
GB_GCA_005222975	GB_GCA_005222975-NJBI01000042.1_5	LipS1	257	55:330	NJBI01000042.1	6446	7498	+	GB_GCA_005222975_13	LipSM,LipSA	1.0,0.666666666666667	1,1	GB_GCA_005222975_Archaea__Asgardarchaeota_Lokiarchaeia_CR-4_SOKP01_SOKP01_SOKP01-sp005222975
GB_GCA_005223125	GB_GCA_005223125-NJBH01000017.1_9	LipS1	260	56:333	NJBH01000017.1	9034	10089	+	GB_GCA_005223125_5	LipSM,LipSA	1.0,0.666666666666667	1,1	GB_GCA_005223125_Archaea__Asgardarchaeota_Lokiarchaeia_CR-4_SOKP01_Loki-b32_Loki-b32-sp005223125
GB_GCA_005223125	GB_GCA_005223125-NJBH01000017.1_10	MF02118_LipM	210	1:131	NJBH01000017.1	10082	10861	+	GB_GCA_005223125_5	LipSM,LipSA	1.0,0.666666666666667	1,1	GB_GCA_005223125_Archaea__Asgardarchaeota_Lokiarchaeia_CR-4_SOKP01_Loki-b32_Loki-b32-sp005223125
GB_GCA_005223125	GB_GCA_005223125-NJBH01000017.1_11	LipS2	259	8:327	NJBH01000017.1	10873	11883	+	GB_GCA_005223125_5	LipSM,LipSA	1.0,0.666666666666667	1,1	GB_GCA_005223125_Archaea__Asgardarchaeota_Lokiarchaeia_CR-4_SOKP01_Loki-b32_Loki-b32-sp005223125
GB_GCA_005239175	GB_GCA_005239175-SOPS01000001.1_225	cd16443_LplA	174	2:264	SOPS01000001.1	220648	221466	+					GB_GCA_005239175_Archaea__Halobacteriota_Halobacteria_Halobacteriales_Haloferacaceae_Halalkalirubrum_Halalkalirubrum-sp005239175
GB_GCA_005239175	GB_GCA_005239175-SOPS01000001.1_1246	PRK05481_LipA	486	3:301	SOPS01000001.1	1206606	1207538	+					GB_GCA_005239175_Archaea__Halobacteriota_Halobacteria_Halobacteriales_Haloferacaceae_Halalkalirubrum_Halalkalirubrum-sp005239175
GB_GCA_005239435	GB_GCA_005239435-ML241305.1_693	cd16443_LplA	181	3:265	ML241305.1	677194	678003	+					GB_GCA_005239435_Archaea__Halobacteriota_Halobacteria_Halobacteriales_Haladaptataceae_Halorussus_Halorussus-sp005239435
GB_GCA_005239435	GB_GCA_005239435-SZNP01000006.1_333	PRK05481_LipA	481	2:303	SZNP01000006.1	347711	348649	+	GB_GCA_005239435_9				GB_GCA_005239435_Archaea__Halobacteriota_Halobacteria_Halobacteriales_Haladaptataceae_Halorussus_Halorussus-sp005239435
GB_GCA_005239845	GB_GCA_005239845-SBBD01000044.1_5	PRK05481_LipA	480	21:310	SBBD01000044.1	3721	4680	+	GB_GCA_005239845_3				GB_GCA_005239845_Archaea__Micrarchaeota_Micrarchaeia_Norongarragalinales_SBBD01_SBBD01_SBBD01-sp005239845
GB_GCA_005239845	GB_GCA_005239845-SBBD01000173.1_8	cd16443_LplA	243	1:237	SBBD01000173.1	7536	8258	+					GB_GCA_005239845_Archaea__Micrarchaeota_Micrarchaeia_Norongarragalinales_SBBD01_SBBD01_SBBD01-sp005239845
GB_GCA_005239845	GB_GCA_005239845-SBBD01000173.1_9	PF10437_LplB	28	14:82	SBBD01000173.1	8268	8549	+					GB_GCA_005239845_Archaea__Micrarchaeota_Micrarchaeia_Norongarragalinales_SBBD01_SBBD01_SBBD01-sp005239845
GB_GCA_005240025	GB_GCA_005240025-SBBK01000167.1_7	cd16443_LplA	242	6:241	SBBK01000167.1	6643	7371	+	GB_GCA_005240025_2	LplAB,GcvH	1.0,0.666666666666667	1,1	GB_GCA_005240025_Archaea__Thermoproteota_Nitrososphaeria_Nitrososphaerales_Nitrosopumilaceae_Nitrosotenuis_Nitrosotenuis-sp005240025
GB_GCA_005240025	GB_GCA_005240025-SBBK01000167.1_8	PF10437_LplB	38	13:81	SBBK01000167.1	7368	7640	+	GB_GCA_005240025_2	LplAB,GcvH	1.0,0.666666666666667	1,1	GB_GCA_005240025_Archaea__Thermoproteota_Nitrososphaeria_Nitrososphaerales_Nitrosopumilaceae_Nitrosotenuis_Nitrosotenuis-sp005240025
GB_GCA_005240025	GB_GCA_005240025-SBBK01000167.1_13	PRK05481_LipA	485	4:283	SBBK01000167.1	11891	12799	+	GB_GCA_005240025_2	LplAB,GcvH	1.0,0.666666666666667	1,1	GB_GCA_005240025_Archaea__Thermoproteota_Nitrososphaeria_Nitrososphaerales_Nitrosopumilaceae_Nitrosotenuis_Nitrosotenuis-sp005240025
GB_GCA_005877185	GB_GCA_005877185-VBPQ01000062.1_13	cd16444_LipB	313	11:215	VBPQ01000062.1	10070	10729	+	GB_GCA_005877185_4				GB_GCA_005877185_Archaea__Thermoproteota_Nitrososphaeria_Nitrososphaerales_UBA183_TA-13_TA-13-sp005877185
GB_GCA_005877185	GB_GCA_005877185-VBPQ01000138.1_3	cd16443_LplA	139	4:250	VBPQ01000138.1	1338	2108	+					GB_GCA_005877185_Archaea__Thermoproteota_Nitrososphaeria_Nitrososphaerales_UBA183_TA-13_TA-13-sp005877185
GB_GCA_005877185	GB_GCA_005877185-VBPQ01000160.1_1	PRK05481_LipA	241	0:159	VBPQ01000160.1	1	537	+					GB_GCA_005877185_Archaea__Thermoproteota_Nitrososphaeria_Nitrososphaerales_UBA183_TA-13_TA-13-sp005877185
GB_GCA_005877185	GB_GCA_005877185-VBPQ01000168.1_3	PRK05481_LipA	339	4:209	VBPQ01000168.1	2886	3512	+					GB_GCA_005877185_Archaea__Thermoproteota_Nitrososphaeria_Nitrososphaerales_UBA183_TA-13_TA-13-sp005877185
GB_GCA_005877225	GB_GCA_005877225-VBPK01000006.1_7	cd16443_LplA	137	2:240	VBPK01000006.1	4107	4877	+					GB_GCA_005877225_Archaea__Thermoproteota_Nitrososphaeria_Nitrososphaerales_UBA183_TA-13_TA-13-sp005877225
GB_GCA_005877225	GB_GCA_005877225-VBPK01000016.1_10	cd16444_LipB	193	9:137	VBPK01000016.1	9792	10202	+	GB_GCA_005877225_1				GB_GCA_005877225_Archaea__Thermoproteota_Nitrososphaeria_Nitrososphaerales_UBA183_TA-13_TA-13-sp005877225
GB_GCA_005877225	GB_GCA_005877225-VBPK01000097.1_14	cd16444_LipB	310	9:213	VBPK01000097.1	9584	10243	+	GB_GCA_005877225_3				GB_GCA_005877225_Archaea__Thermoproteota_Nitrososphaeria_Nitrososphaerales_UBA183_TA-13_TA-13-sp005877225
GB_GCA_005877225	GB_GCA_005877225-VBPK01000141.1_36	PRK05481_LipA	467	4:284	VBPK01000141.1	33992	34903	+					GB_GCA_005877225_Archaea__Thermoproteota_Nitrososphaeria_Nitrososphaerales_UBA183_TA-13_TA-13-sp005877225
GB_GCA_005877365	GB_GCA_005877365-VBPP01000081.1_3	PRK05481_LipA	468	4:286	VBPP01000081.1	1556	2470	+					GB_GCA_005877365_Archaea__Thermoproteota_Nitrososphaeria_Nitrososphaerales_UBA183_TA-13_TA-13-sp005877365
GB_GCA_005877365	GB_GCA_005877365-VBPP01000081.1_22	TIGR01350_DHDL-cd16444_LipB	435-313	3:380-420:636	VBPP01000081.1	18909	20846	+	GB_GCA_005877365_2				GB_GCA_005877365_Archaea__Thermoproteota_Nitrososphaeria_Nitrososphaerales_UBA183_TA-13_TA-13-sp005877365
GB_GCA_005877365	GB_GCA_005877365-VBPP01000246.1_4	cd16443_LplA	133	2:213	VBPP01000246.1	2340	3035	+					GB_GCA_005877365_Archaea__Thermoproteota_Nitrososphaeria_Nitrososphaerales_UBA183_TA-13_TA-13-sp005877365
GB_GCA_005878325	GB_GCA_005878325-VBMR01000079.1_6	PRK05481_LipA	490	2:287	VBMR01000079.1	3967	4863	+	GB_GCA_005878325_4				GB_GCA_005878325_Archaea__Thermoplasmatota_Thermoplasmata_RBG-16-68-12_RBG-16-68-12_RBG-16-68-12_RBG-16-68-12-sp005878325
GB_GCA_005878375	GB_GCA_005878375-VBMQ01000019.1_7	PRK05481_LipA	483	13:304	VBMQ01000019.1	3117	4052	+	GB_GCA_005878375_3				GB_GCA_005878375_Archaea__Thermoplasmatota_Thermoplasmata_RBG-16-68-12_EA-27_EA-27_EA-27-sp005878375
GB_GCA_005878375	GB_GCA_005878375-VBMQ01000019.1_13	cd16444_LipB	299	0:208	VBMQ01000019.1	8853	9512	+	GB_GCA_005878375_4				GB_GCA_005878375_Archaea__Thermoplasmatota_Thermoplasmata_RBG-16-68-12_EA-27_EA-27_EA-27-sp005878375
GB_GCA_005878385	GB_GCA_005878385-VBMN01000057.1_4	PRK05481_LipA	484	5:290	VBMN01000057.1	2276	3181	+	GB_GCA_005878385_2				GB_GCA_005878385_Archaea__Thermoplasmatota_Thermoplasmata_RBG-16-68-12_RBG-16-68-12_RBG-16-68-12_RBG-16-68-12-sp005878385
GB_GCA_005878385	GB_GCA_005878385-VBMN01000057.1_10	cd16444_LipB	295	18:231	VBMN01000057.1	7477	8196	+	GB_GCA_005878385_3				GB_GCA_005878385_Archaea__Thermoplasmatota_Thermoplasmata_RBG-16-68-12_RBG-16-68-12_RBG-16-68-12_RBG-16-68-12-sp005878385
GB_GCA_005878485	GB_GCA_005878485-VBMG01000004.1_4	cd16444_LipB	293	20:228	VBMG01000004.1	2500	3231	+	GB_GCA_005878485_1				GB_GCA_005878485_Archaea__Thermoplasmatota_Thermoplasmata_RBG-16-68-12_RBG-16-68-12_RBG-16-68-12_RBG-16-68-12-sp005878485
GB_GCA_005878485	GB_GCA_005878485-VBMG01000004.1_11	PRK05481_LipA	491	2:286	VBMG01000004.1	8250	9146	+	GB_GCA_005878485_2				GB_GCA_005878485_Archaea__Thermoplasmatota_Thermoplasmata_RBG-16-68-12_RBG-16-68-12_RBG-16-68-12_RBG-16-68-12-sp005878485
GB_GCA_005878515	GB_GCA_005878515-VBLZ01000102.1_4	cd16444_LipB	295	20:230	VBLZ01000102.1	2253	2975	+	GB_GCA_005878515_3				GB_GCA_005878515_Archaea__Thermoplasmatota_Thermoplasmata_RBG-16-68-12_RBG-16-68-12_RBG-16-68-12_RBG-16-68-12-sp005878515
GB_GCA_005878515	GB_GCA_005878515-VBLZ01000118.1_2	PRK05481_LipA	486	7:302	VBLZ01000118.1	541	1482	+	GB_GCA_005878515_4				GB_GCA_005878515_Archaea__Thermoplasmatota_Thermoplasmata_RBG-16-68-12_RBG-16-68-12_RBG-16-68-12_RBG-16-68-12-sp005878515
GB_GCA_005878515	GB_GCA_005878515-VBLZ01000235.1_4	PRK05481_LipA	251	0:166	VBLZ01000235.1	1926	2459	+					GB_GCA_005878515_Archaea__Thermoplasmatota_Thermoplasmata_RBG-16-68-12_RBG-16-68-12_RBG-16-68-12_RBG-16-68-12-sp005878515
GB_GCA_005878525	GB_GCA_005878525-VBMB01000023.1_3	PRK05481_LipA	479	2:287	VBMB01000023.1	1111	2007	+	GB_GCA_005878525_1				GB_GCA_005878525_Archaea__Thermoplasmatota_Thermoplasmata_RBG-16-68-12_RBG-16-68-12_RBG-16-68-12_RBG-16-68-12-sp005878525
GB_GCA_005878525	GB_GCA_005878525-VBMB01000069.1_17	cd16444_LipB	298	20:230	VBMB01000069.1	13958	14680	+	GB_GCA_005878525_5	E123	0.666666666666667	1	GB_GCA_005878525_Archaea__Thermoplasmatota_Thermoplasmata_RBG-16-68-12_RBG-16-68-12_RBG-16-68-12_RBG-16-68-12-sp005878525
GB_GCA_005878615	GB_GCA_005878615-VBLT01000117.1_10	cd16444_LipB	305	19:229	VBLT01000117.1	9954	10673	+	GB_GCA_005878615_4				GB_GCA_005878615_Archaea__Thermoplasmatota_Thermoplasmata_RBG-16-68-12_RBG-16-68-12_RBG-16-68-12_RBG-16-68-12-sp005878615
GB_GCA_005878615	GB_GCA_005878615-VBLT01000117.1_16	PRK05481_LipA	487	2:288	VBLT01000117.1	15022	15915	+	GB_GCA_005878615_5				GB_GCA_005878615_Archaea__Thermoplasmatota_Thermoplasmata_RBG-16-68-12_RBG-16-68-12_RBG-16-68-12_RBG-16-68-12-sp005878615
GB_GCA_005878635	GB_GCA_005878635-VBLS01000029.1_9	cd16444_LipB	307	19:234	VBLS01000029.1	8116	8835	+	GB_GCA_005878635_1				GB_GCA_005878635_Archaea__Thermoplasmatota_Thermoplasmata_RBG-16-68-12_RBG-16-68-12_RBG-16-68-12_RBG-16-68-12-sp005878635
GB_GCA_005878635	GB_GCA_005878635-VBLS01000029.1_15	PRK05481_LipA	482	2:287	VBLS01000029.1	13159	14052	+	GB_GCA_005878635_2				GB_GCA_005878635_Archaea__Thermoplasmatota_Thermoplasmata_RBG-16-68-12_RBG-16-68-12_RBG-16-68-12_RBG-16-68-12-sp005878635
GB_GCA_005878665	GB_GCA_005878665-VBLR01000016.1_5	PRK05481_LipA	478	2:287	VBLR01000016.1	2558	3454	+	GB_GCA_005878665_1				GB_GCA_005878665_Archaea__Thermoplasmatota_Thermoplasmata_RBG-16-68-12_RBG-16-68-12_RBG-16-68-12_RBG-16-68-12-sp005878665
GB_GCA_005878665	GB_GCA_005878665-VBLR01000016.1_12	cd16444_LipB	291	20:231	VBLR01000016.1	8258	8980	+	GB_GCA_005878665_2				GB_GCA_005878665_Archaea__Thermoplasmatota_Thermoplasmata_RBG-16-68-12_RBG-16-68-12_RBG-16-68-12_RBG-16-68-12-sp005878665
GB_GCA_005878915	GB_GCA_005878915-VBML01000026.1_14	PRK05481_LipA	488	2:287	VBML01000026.1	18255	19157	+	GB_GCA_005878915_1				GB_GCA_005878915_Archaea__Thermoplasmatota_Thermoplasmata_RBG-16-68-12_RBG-16-68-12_EA-19_EA-19-sp005878915
GB_GCA_005878915	GB_GCA_005878915-VBML01000026.1_21	cd16444_LipB	274	4:206	VBML01000026.1	24551	25210	+	GB_GCA_005878915_2				GB_GCA_005878915_Archaea__Thermoplasmatota_Thermoplasmata_RBG-16-68-12_RBG-16-68-12_EA-19_EA-19-sp005878915
GB_GCA_005878955	GB_GCA_005878955-VBMI01000013.1_20	cd16444_LipB	280	4:205	VBMI01000013.1	15165	15824	+	GB_GCA_005878955_1				GB_GCA_005878955_Archaea__Thermoplasmatota_Thermoplasmata_RBG-16-68-12_RBG-16-68-12_EA-19_EA-19-sp005878955
GB_GCA_005878985	GB_GCA_005878985-VBMA01000075.1_25	PRK05481_LipA	481	2:285	VBMA01000075.1	20210	21106	+	GB_GCA_005878985_2				GB_GCA_005878985_Archaea__Thermoplasmatota_Thermoplasmata_RBG-16-68-12_RBG-16-68-12_RBG-16-68-12_RBG-16-68-12-sp005878985
GB_GCA_005878985	GB_GCA_005878985-VBMA01000075.1_31	cd16444_LipB	292	20:230	VBMA01000075.1	25418	26140	+	GB_GCA_005878985_3	E123	0.666666666666667	1	GB_GCA_005878985_Archaea__Thermoplasmatota_Thermoplasmata_RBG-16-68-12_RBG-16-68-12_RBG-16-68-12_RBG-16-68-12-sp005878985
GB_GCA_005878995	GB_GCA_005878995-VBME01000041.1_2	PRK05481_LipA	491	2:286	VBME01000041.1	316	1212	+	GB_GCA_005878995_3				GB_GCA_005878995_Archaea__Thermoplasmatota_Thermoplasmata_RBG-16-68-12_RBG-16-68-12_RBG-16-68-12_RBG-16-68-12-sp005878995
GB_GCA_005878995	GB_GCA_005878995-VBME01000041.1_8	cd16444_LipB	299	20:230	VBME01000041.1	5522	6253	+					GB_GCA_005878995_Archaea__Thermoplasmatota_Thermoplasmata_RBG-16-68-12_RBG-16-68-12_RBG-16-68-12_RBG-16-68-12-sp005878995
GB_GCA_005879015	GB_GCA_005879015-VBMC01000036.1_4	PF03099_Lpl-Lip-bpl	45	24:79	VBMC01000036.1	2694	2975	+	GB_GCA_005879015_3				GB_GCA_005879015_Archaea__Thermoplasmatota_Thermoplasmata_RBG-16-68-12_RBG-16-68-12_RBG-16-68-12_RBG-16-68-12-sp005879015
GB_GCA_005879015	GB_GCA_005879015-VBMC01000113.1_2	cd16444_LipB	297	18:227	VBMC01000113.1	766	1485	+					GB_GCA_005879015_Archaea__Thermoplasmatota_Thermoplasmata_RBG-16-68-12_RBG-16-68-12_RBG-16-68-12_RBG-16-68-12-sp005879015
GB_GCA_005879065	GB_GCA_005879065-VBLU01000003.1_17	PRK05481_LipA	488	5:292	VBLU01000003.1	14560	15465	+	GB_GCA_005879065_1				GB_GCA_005879065_Archaea__Thermoplasmatota_Thermoplasmata_RBG-16-68-12_RBG-16-68-12_RBG-16-68-12_RBG-16-68-12-sp005879065
GB_GCA_005879065	GB_GCA_005879065-VBLU01000003.1_23	cd16444_LipB	291	18:227	VBLU01000003.1	19765	20484	+	GB_GCA_005879065_2	E123	0.666666666666667	1	GB_GCA_005879065_Archaea__Thermoplasmatota_Thermoplasmata_RBG-16-68-12_RBG-16-68-12_RBG-16-68-12_RBG-16-68-12-sp005879065
GB_GCA_005881615	GB_GCA_005881615-VBBR01000054.1_10	cd16443_LplA	257	2:253	VBBR01000054.1	3589	4359	+	GB_GCA_005881615_3	LplAB	1.0	1	GB_GCA_005881615_Archaea__Thermoproteota_Bathyarchaeia_40CM-2-53-6_40CM-2-53-6_40CM-2-53-6_40CM-2-53-6-sp005881615
GB_GCA_005881615	GB_GCA_005881615-VBBR01000054.1_11	PF10437_LplB	28	14:68	VBBR01000054.1	4360	4641	+	GB_GCA_005881615_3	LplAB	1.0	1	GB_GCA_005881615_Archaea__Thermoproteota_Bathyarchaeia_40CM-2-53-6_40CM-2-53-6_40CM-2-53-6_40CM-2-53-6-sp005881615
GB_GCA_005881695	GB_GCA_005881695-VBBT01000139.1_5	cd16443_LplA	226	0:236	VBBT01000139.1	1553	2272	+					GB_GCA_005881695_Archaea__Thermoproteota_Bathyarchaeia_40CM-2-53-6_40CM-2-53-6_40CM-2-53-6_40CM-2-53-6-sp005881695
GB_GCA_005881695	GB_GCA_005881695-VBBT01000139.1_6	PF10437_LplB	30	21:75	VBBT01000139.1	2324	2629	+					GB_GCA_005881695_Archaea__Thermoproteota_Bathyarchaeia_40CM-2-53-6_40CM-2-53-6_40CM-2-53-6_40CM-2-53-6-sp005881695
GB_GCA_005882895	GB_GCA_005882895-VBBD01000072.1_20	PF10437_LplB	28	21:74	VBBD01000072.1	20359	20664	+	GB_GCA_005882895_5	LplAB	1.0	1	GB_GCA_005882895_Archaea__Thermoproteota_Bathyarchaeia_40CM-2-53-6_40CM-2-53-6_40CM-2-53-6_40CM-2-53-6-sp005882895
GB_GCA_005882895	GB_GCA_005882895-VBBD01000072.1_21	cd16443_LplA	250	1:252	VBBD01000072.1	20668	21435	+	GB_GCA_005882895_5	LplAB	1.0	1	GB_GCA_005882895_Archaea__Thermoproteota_Bathyarchaeia_40CM-2-53-6_40CM-2-53-6_40CM-2-53-6_40CM-2-53-6-sp005882895
GB_GCA_005882905	GB_GCA_005882905-VBBG01000003.1_3	PF10437_LplB	30	17:88	VBBG01000003.1	1086	1379	+	GB_GCA_005882905_1	LplAB	1.0	1	GB_GCA_005882905_Archaea__Thermoproteota_Bathyarchaeia_40CM-2-53-6_40CM-2-53-6_40CM-2-53-6_40CM-2-53-6-sp005882905
GB_GCA_005882905	GB_GCA_005882905-VBBG01000003.1_4	cd16443_LplA	234	2:224	VBBG01000003.1	1383	2060	+	GB_GCA_005882905_1	LplAB	1.0	1	GB_GCA_005882905_Archaea__Thermoproteota_Bathyarchaeia_40CM-2-53-6_40CM-2-53-6_40CM-2-53-6_40CM-2-53-6-sp005882905
GB_GCA_005882955	GB_GCA_005882955-VBBB01000077.1_5	PF10437_LplB	28	34:106	VBBB01000077.1	2423	2776	+					GB_GCA_005882955_Archaea__Thermoproteota_Bathyarchaeia_40CM-2-53-6_40CM-2-53-6_40CM-2-53-6_40CM-2-53-6-sp005882955
GB_GCA_005883075	GB_GCA_005883075-VBAX01000022.1_4	PF10437_LplB	35	14:87	VBAX01000022.1	2094	2375	+	GB_GCA_005883075_1	LplAB	1.0	1	GB_GCA_005883075_Archaea__Thermoproteota_Bathyarchaeia_40CM-2-53-6_40CM-2-53-6_40CM-2-53-6_40CM-2-53-6-sp005883075
GB_GCA_005883075	GB_GCA_005883075-VBAX01000022.1_5	cd16443_LplA	232	0:236	VBAX01000022.1	2428	3147	+	GB_GCA_005883075_1	LplAB	1.0	1	GB_GCA_005883075_Archaea__Thermoproteota_Bathyarchaeia_40CM-2-53-6_40CM-2-53-6_40CM-2-53-6_40CM-2-53-6-sp005883075
GB_GCA_005883085	GB_GCA_005883085-VBAY01000137.1_7	cd16443_LplA	237	0:236	VBAY01000137.1	1724	2443	+	GB_GCA_005883085_4	LplAB	1.0	1	GB_GCA_005883085_Archaea__Thermoproteota_Bathyarchaeia_40CM-2-53-6_40CM-2-53-6_40CM-2-53-6_40CM-2-53-6-sp005883085
GB_GCA_005883085	GB_GCA_005883085-VBAY01000137.1_8	PF10437_LplB	33	14:87	VBAY01000137.1	2496	2777	+	GB_GCA_005883085_4	LplAB	1.0	1	GB_GCA_005883085_Archaea__Thermoproteota_Bathyarchaeia_40CM-2-53-6_40CM-2-53-6_40CM-2-53-6_40CM-2-53-6-sp005883085
GB_GCA_005883695	GB_GCA_005883695-VBBV01000152.1_4	PF10437_LplB	32	34:106	VBBV01000152.1	1797	2138	+	GB_GCA_005883695_3	LplAB	1.0	1	GB_GCA_005883695_Archaea__Thermoproteota_Bathyarchaeia_40CM-2-53-6_40CM-2-53-6_40CM-2-53-6_40CM-2-53-6-sp005883695
GB_GCA_005883695	GB_GCA_005883695-VBBV01000152.1_5	cd16443_LplA	236	0:236	VBBV01000152.1	2192	2911	+	GB_GCA_005883695_3	LplAB	1.0	1	GB_GCA_005883695_Archaea__Thermoproteota_Bathyarchaeia_40CM-2-53-6_40CM-2-53-6_40CM-2-53-6_40CM-2-53-6-sp005883695
GB_GCA_005884195	GB_GCA_005884195-VBBP01000063.1_1	PF10437_LplB	27	14:67	VBBP01000063.1	2	286	+					GB_GCA_005884195_Archaea__Thermoproteota_Bathyarchaeia_40CM-2-53-6_40CM-2-53-6_40CM-2-53-6_40CM-2-53-6-sp005884195
GB_GCA_005884195	GB_GCA_005884195-VBBP01000063.1_2	cd16443_LplA	246	1:252	VBBP01000063.1	290	1057	+					GB_GCA_005884195_Archaea__Thermoproteota_Bathyarchaeia_40CM-2-53-6_40CM-2-53-6_40CM-2-53-6_40CM-2-53-6-sp005884195
GB_GCA_005884605	GB_GCA_005884605-VBBE01000175.1_9	PF10437_LplB	29	14:68	VBBE01000175.1	5063	5347	+					GB_GCA_005884605_Archaea__Thermoproteota_Bathyarchaeia_40CM-2-53-6_40CM-2-53-6_40CM-2-53-6_40CM-2-53-6-sp005884605
GB_GCA_005884605	GB_GCA_005884605-VBBE01000175.1_10	cd16443_LplA	243	1:252	VBBE01000175.1	5351	6118	+					GB_GCA_005884605_Archaea__Thermoproteota_Bathyarchaeia_40CM-2-53-6_40CM-2-53-6_40CM-2-53-6_40CM-2-53-6-sp005884605
GB_GCA_005888635	GB_GCA_005888635-VBAW01000017.1_109	cd16443_LplA	242	1:252	VBAW01000017.1	88013	88780	+	GB_GCA_005888635_1	LplAB	1.0	1	GB_GCA_005888635_Archaea__Thermoproteota_Bathyarchaeia_40CM-2-53-6_40CM-2-53-6_40CM-2-53-6_40CM-2-53-6-sp005888635
GB_GCA_005888635	GB_GCA_005888635-VBAW01000017.1_110	PF10437_LplB	28	34:105	VBAW01000017.1	88780	89133	+	GB_GCA_005888635_1	LplAB	1.0	1	GB_GCA_005888635_Archaea__Thermoproteota_Bathyarchaeia_40CM-2-53-6_40CM-2-53-6_40CM-2-53-6_40CM-2-53-6-sp005888635
GB_GCA_005888675	GB_GCA_005888675-VBBA01000066.1_4	PF10437_LplB	34	32:98	VBBA01000066.1	2056	2379	+	GB_GCA_005888675_1	LplAB	1.0	1	GB_GCA_005888675_Archaea__Thermoproteota_Bathyarchaeia_40CM-2-53-6_40CM-2-53-6_BA-13_BA-13-sp005888675
GB_GCA_005888675	GB_GCA_005888675-VBBA01000066.1_5	cd16443_LplA	159	3:152	VBBA01000066.1	2383	2847	+	GB_GCA_005888675_1	LplAB	1.0	1	GB_GCA_005888675_Archaea__Thermoproteota_Bathyarchaeia_40CM-2-53-6_40CM-2-53-6_BA-13_BA-13-sp005888675
GB_GCA_005888675	GB_GCA_005888675-VBBA01000307.1_2	PF10437_LplB	36	19:91	VBBA01000307.1	480	776	+	GB_GCA_005888675_6	LplAB	1.0	1	GB_GCA_005888675_Archaea__Thermoproteota_Bathyarchaeia_40CM-2-53-6_40CM-2-53-6_BA-13_BA-13-sp005888675
GB_GCA_005888675	GB_GCA_005888675-VBBA01000307.1_3	cd16443_LplA	117	3:123	VBBA01000307.1	780	1151	+	GB_GCA_005888675_6	LplAB	1.0	1	GB_GCA_005888675_Archaea__Thermoproteota_Bathyarchaeia_40CM-2-53-6_40CM-2-53-6_BA-13_BA-13-sp005888675
GB_GCA_005888695	GB_GCA_005888695-VBBH01000074.1_2	PF10437_LplB	35	21:98	VBBH01000074.1	651	974	+	GB_GCA_005888695_1	LplAB	1.0	1	GB_GCA_005888695_Archaea__Thermoproteota_Bathyarchaeia_40CM-2-53-6_40CM-2-53-6_BA-13_BA-13-sp005888695
GB_GCA_005888695	GB_GCA_005888695-VBBH01000074.1_3	cd16443_LplA	249	3:253	VBBH01000074.1	978	1748	+	GB_GCA_005888695_1	LplAB	1.0	1	GB_GCA_005888695_Archaea__Thermoproteota_Bathyarchaeia_40CM-2-53-6_40CM-2-53-6_BA-13_BA-13-sp005888695
GB_GCA_005888695	GB_GCA_005888695-VBBH01000164.1_1	cd16443_LplA	152	1:135	VBBH01000164.1	2	409	+					GB_GCA_005888695_Archaea__Thermoproteota_Bathyarchaeia_40CM-2-53-6_40CM-2-53-6_BA-13_BA-13-sp005888695
GB_GCA_005888735	GB_GCA_005888735-VBBN01000029.1_59	PF10437_LplB	34	16:87	VBBN01000029.1	45252	45542	+	GB_GCA_005888735_3	LplAB	1.0	1	GB_GCA_005888735_Archaea__Thermoproteota_Bathyarchaeia_40CM-2-53-6_40CM-2-53-6_BA-19_BA-19-sp005888735
GB_GCA_005888735	GB_GCA_005888735-VBBN01000029.1_60	cd16443_LplA	239	0:236	VBBN01000029.1	45602	46318	+	GB_GCA_005888735_3	LplAB	1.0	1	GB_GCA_005888735_Archaea__Thermoproteota_Bathyarchaeia_40CM-2-53-6_40CM-2-53-6_BA-19_BA-19-sp005888735
GB_GCA_005888745	GB_GCA_005888745-VBBS01000029.1_20	PF10437_LplB	28	16:70	VBBS01000029.1	17388	17675	+	GB_GCA_005888745_2	LplAB	1.0	1	GB_GCA_005888745_Archaea__Thermoproteota_Bathyarchaeia_40CM-2-53-6_40CM-2-53-6_40CM-2-53-6_40CM-2-53-6-sp005888745
GB_GCA_005888745	GB_GCA_005888745-VBBS01000029.1_21	cd16443_LplA	245	1:252	VBBS01000029.1	17678	18445	+	GB_GCA_005888745_2	LplAB	1.0	1	GB_GCA_005888745_Archaea__Thermoproteota_Bathyarchaeia_40CM-2-53-6_40CM-2-53-6_40CM-2-53-6_40CM-2-53-6-sp005888745
GB_GCA_005888755	GB_GCA_005888755-VBBQ01000040.1_12	PF10437_LplB	28	21:74	VBBQ01000040.1	8805	9110	+					GB_GCA_005888755_Archaea__Thermoproteota_Bathyarchaeia_40CM-2-53-6_40CM-2-53-6_40CM-2-53-6_40CM-2-53-6-sp005888755
GB_GCA_005888755	GB_GCA_005888755-VBBQ01000040.1_13	cd16443_LplA	249	1:252	VBBQ01000040.1	9114	9881	+					GB_GCA_005888755_Archaea__Thermoproteota_Bathyarchaeia_40CM-2-53-6_40CM-2-53-6_40CM-2-53-6_40CM-2-53-6-sp005888755
GB_GCA_005954745	GB_GCA_005954745-CP040678.1_148	PRK05481_LipA	468	4:315	CP040678.1	137384	138361	+	GB_GCA_005954745_1				GB_GCA_005954745_Archaea__Halobacteriota_Halobacteria_Halobacteriales_QS-9-68-17_Halostella_Halostella-pelagica
GB_GCA_005954745	GB_GCA_005954745-CP040678.1_529	cd16443_LplA	181	9:273	CP040678.1	520261	521094	+					GB_GCA_005954745_Archaea__Halobacteriota_Halobacteria_Halobacteriales_QS-9-68-17_Halostella_Halostella-pelagica
GB_GCA_007050885	GB_GCA_007050885-SMYQ01000057.1_5	LplA	290	1:361	SMYQ01000057.1	4760	5863	+					GB_GCA_007050885_Archaea__Thermoproteota_Bathyarchaeia_40CM-2-53-6_RBG-13-38-9_RBG-13-38-9_RBG-13-38-9-sp007050885
GB_GCA_007050885	GB_GCA_007050885-SMYQ01000071.1_2	cd16443_LplA	278	6:257	SMYQ01000071.1	1365	2144	+					GB_GCA_007050885_Archaea__Thermoproteota_Bathyarchaeia_40CM-2-53-6_RBG-13-38-9_RBG-13-38-9_RBG-13-38-9-sp007050885
GB_GCA_007050895	GB_GCA_007050895-SMYP01000024.1_6	LipS2	271	1:326	SMYP01000024.1	5982	6968	+	GB_GCA_007050895_2	LipSM,LipSA	0.666666666666667,0.666666666666667	1,1	GB_GCA_007050895_Archaea__Thermoproteota_Bathyarchaeia_B26-1_UBA233_SG8-32-3_SG8-32-3-sp007050895
GB_GCA_007050895	GB_GCA_007050895-SMYP01000024.1_8	LipS1	348	27:326	SMYP01000024.1	7611	8612	+	GB_GCA_007050895_2	LipSM,LipSA	0.666666666666667,0.666666666666667	1,1	GB_GCA_007050895_Archaea__Thermoproteota_Bathyarchaeia_B26-1_UBA233_SG8-32-3_SG8-32-3-sp007050895
GB_GCA_007050895	GB_GCA_007050895-SMYP01000024.1_13	cd16443_LplA	197	1:259	SMYP01000024.1	13920	14705	+					GB_GCA_007050895_Archaea__Thermoproteota_Bathyarchaeia_B26-1_UBA233_SG8-32-3_SG8-32-3-sp007050895
GB_GCA_007116915	GB_GCA_007116915-SKHQ01000060.1_2	cd16443_LplA	123	1:215	SKHQ01000060.1	1848	2501	+					GB_GCA_007116915_Archaea__Thermoplasmatota_Thermoplasmata_Methanomassiliicoccales_Methanomethylophilaceae_PWHV01_PWHV01-sp007116915
GB_GCA_007117065	GB_GCA_007117065-SKHI01000049.1_36	PF10437_LplB	25	12:87	SKHI01000049.1	23925	24200	+					GB_GCA_007117065_Archaea__Nanoarchaeota_Nanoarchaeia_Woesearchaeales_SKIA01_SKIA01_SKIA01-sp007117065
GB_GCA_007117065	GB_GCA_007117065-SKHI01000049.1_41	cd16443_LplA	166	13:212	SKHI01000049.1	27178	27906	+					GB_GCA_007117065_Archaea__Nanoarchaeota_Nanoarchaeia_Woesearchaeales_SKIA01_SKIA01_SKIA01-sp007117065
GB_GCA_007117455	GB_GCA_007117455-SKGM01000003.1_44	cd16443_LplA	121	1:231	SKGM01000003.1	35930	36637	+					GB_GCA_007117455_Archaea__Thermoplasmatota_Thermoplasmata_Methanomassiliicoccales_Methanomethylophilaceae_PWHV01_PWHV01-sp007117455
GB_GCA_007118075	GB_GCA_007118075-SKSH01000136.1_10	cd16443_LplA	150	6:260	SKSH01000136.1	12285	13100	+					GB_GCA_007118075_Archaea__Halobacteriota_Halobacteria_Halobacteriales_SKSH01_SKSH01_SKSH01-sp007118075
GB_GCA_007118075	GB_GCA_007118075-SKSH01000223.1_6	PRK05481_LipA	257	0:162	SKSH01000223.1	6427	7752	+					GB_GCA_007118075_Archaea__Halobacteriota_Halobacteria_Halobacteriales_SKSH01_SKSH01_SKSH01-sp007118075
GB_GCA_007118145	GB_GCA_007118145-SKSD01000005.1_50	PRK05481_LipA	474	3:297	SKSD01000005.1	46999	47937	+	GB_GCA_007118145_1				GB_GCA_007118145_Archaea__Halobacteriota_Halobacteria_Halobacteriales_SKSH01_SKSH01_SKSH01-sp007118145
GB_GCA_007118145	GB_GCA_007118145-SKSD01000058.1_11	cd16443_LplA	151	6:260	SKSD01000058.1	10572	11366	+					GB_GCA_007118145_Archaea__Halobacteriota_Halobacteria_Halobacteriales_SKSH01_SKSH01_SKSH01-sp007118145
GB_GCA_007118975	GB_GCA_007118975-SKQO01000026.1_8	PRK05481_LipA	456	151:442	SKQO01000026.1	8043	9428	+	GB_GCA_007118975_3				GB_GCA_007118975_Archaea__Halobacteriota_Halobacteria_Halobacteriales_SKNY01_SKNY01_SKNY01-sp007118975
GB_GCA_007118975	GB_GCA_007118975-SKQO01000059.1_22	cd16443_LplA	168	7:268	SKQO01000059.1	13691	14506	+					GB_GCA_007118975_Archaea__Halobacteriota_Halobacteria_Halobacteriales_SKNY01_SKNY01_SKNY01-sp007118975
GB_GCA_007119345	GB_GCA_007119345-SKPV01000155.1_14	cd16443_LplA	146	5:262	SKPV01000155.1	18434	19255	+					GB_GCA_007119345_Archaea__Halobacteriota_Halobacteria_Halobacteriales_Natrialbaceae_Halovivax_Halovivax-sp007119345
GB_GCA_007119345	GB_GCA_007119345-SKPV01000183.1_3	PRK05481_LipA	469	3:306	SKPV01000183.1	2359	3327	+	GB_GCA_007119345_5				GB_GCA_007119345_Archaea__Halobacteriota_Halobacteria_Halobacteriales_Natrialbaceae_Halovivax_Halovivax-sp007119345
GB_GCA_007121575	GB_GCA_007121575-SKKJ01000274.1_2	PRK05481_LipA	451	4:295	SKKJ01000274.1	882	1805	+					GB_GCA_007121575_Archaea__Halobacteriota_Halobacteria_Halobacteriales_Haloarculaceae_Natronomonas_Natronomonas-sp007121575
GB_GCA_007122455	GB_GCA_007122455-SKTU01000029.1_12	PRK05481_LipA	465	3:297	SKTU01000029.1	10118	11053	+	GB_GCA_007122455_3				GB_GCA_007122455_Archaea__Halobacteriota_Halobacteria_Halobacteriales_Haloarculaceae_Natronomonas_Natronomonas-sp007122455
GB_GCA_007122455	GB_GCA_007122455-SKTU01000095.1_8	cd16443_LplA	159	0:239	SKTU01000095.1	7264	8049	+					GB_GCA_007122455_Archaea__Halobacteriota_Halobacteria_Halobacteriales_Haloarculaceae_Natronomonas_Natronomonas-sp007122455
GB_GCA_007122875	GB_GCA_007122875-SKSS01000067.1_21	cd16443_LplA	180	5:266	SKSS01000067.1	17697	18524	+					GB_GCA_007122875_Archaea__Halobacteriota_Halobacteria_Halobacteriales_QS-1-68-20_QS-1-68-20_QS-1-68-20-sp007122875
GB_GCA_007128245	GB_GCA_007128245-SKXU01000082.1_6	cd16443_LplA	111	31:208	SKXU01000082.1	3908	4564	+					GB_GCA_007128245_Archaea__Nanoarchaeota_Nanoarchaeia_Woesearchaeales_SKIA01_SKIA01_SKIA01-sp007128245
GB_GCA_007128515	GB_GCA_007128515-SKXI01000015.1_4	PRK05481_LipA	472	3:301	SKXI01000015.1	2528	3460	+	GB_GCA_007128515_1				GB_GCA_007128515_Archaea__Halobacteriota_Halobacteria_Halobacteriales_Halalkalicoccaceae_SKXI01_SKXI01-sp007128515
GB_GCA_007128515	GB_GCA_007128515-SKXI01000460.1_9	cd16443_LplA	181	2:268	SKXI01000460.1	6015	6833	+					GB_GCA_007128515_Archaea__Halobacteriota_Halobacteria_Halobacteriales_Halalkalicoccaceae_SKXI01_SKXI01-sp007128515
GB_GCA_007129135	GB_GCA_007129135-SKWB01000006.1_4	PRK05481_LipA	398	0:259	SKWB01000006.1	2628	3434	+	GB_GCA_007129135_1				GB_GCA_007129135_Archaea__Halobacteriota_Halobacteria_Halobacteriales_Halalkalicoccaceae_SKXI01_SKXI01-sp007129135
GB_GCA_007129135	GB_GCA_007129135-SKWB01000160.1_6	cd16443_LplA	165	2:268	SKWB01000160.1	4740	5558	+					GB_GCA_007129135_Archaea__Halobacteriota_Halobacteria_Halobacteriales_Halalkalicoccaceae_SKXI01_SKXI01-sp007129135
GB_GCA_007129655	GB_GCA_007129655-SKVC01000047.1_7	LipS1	226	6:267	SKVC01000047.1	5212	6021	+					GB_GCA_007129655_Archaea__Thermoplasmatota_Thermoplasmata_PWKY01_PWKY01_SKVC01_SKVC01-sp007129655
GB_GCA_007129655	GB_GCA_007129655-SKVC01000147.1_22	cd16443_LplA	232	10:252	SKVC01000147.1	18980	19744	+					GB_GCA_007129655_Archaea__Thermoplasmatota_Thermoplasmata_PWKY01_PWKY01_SKVC01_SKVC01-sp007129655
GB_GCA_007131205	GB_GCA_007131205-SLQZ01000033.1_3	MF02118_LipM	167	3:283	SLQZ01000033.1	578	1444	+					GB_GCA_007131205_Archaea__Nanoarchaeota_Nanoarchaeia_Woesearchaeales_21-14-0-10-32-9_PWWA01_PWWA01-sp007131205
GB_GCA_007131205	GB_GCA_007131205-SLQZ01000046.1_8	cd16443_LplA	233	0:231	SLQZ01000046.1	5260	5958	+					GB_GCA_007131205_Archaea__Nanoarchaeota_Nanoarchaeia_Woesearchaeales_21-14-0-10-32-9_PWWA01_PWWA01-sp007131205
GB_GCA_007131205	GB_GCA_007131205-SLQZ01000046.1_9	PF10437_LplB	33	3:65	SLQZ01000046.1	6003	6287	+					GB_GCA_007131205_Archaea__Nanoarchaeota_Nanoarchaeia_Woesearchaeales_21-14-0-10-32-9_PWWA01_PWWA01-sp007131205
GB_GCA_007131205	GB_GCA_007131205-SLQZ01000046.1_12	PRK05481_LipA	238	2:142	SLQZ01000046.1	8433	8858	+					GB_GCA_007131205_Archaea__Nanoarchaeota_Nanoarchaeia_Woesearchaeales_21-14-0-10-32-9_PWWA01_PWWA01-sp007131205
GB_GCA_007133925	GB_GCA_007133925-SLLU01000093.1_3	cd16443_LplA	209	5:253	SLLU01000093.1	2389	3153	+					GB_GCA_007133925_Archaea__Thermoplasmatota_Thermoplasmata_PWKY01_PWKY01_PWKY01_PWKY01-sp007133925
GB_GCA_007135435	GB_GCA_007135435-SLIW01000033.1_2	cd16443_LplA	156	0:274	SLIW01000033.1	990	1835	+					GB_GCA_007135435_Archaea__Halobacteriota_Halobacteria_Halobacteriales_Haloarculaceae_Natronomonas_Natronomonas-sp007135435
GB_GCA_007135435	GB_GCA_007135435-SLIW01000378.1_8	PRK05481_LipA	465	4:307	SLIW01000378.1	7581	8531	+					GB_GCA_007135435_Archaea__Halobacteriota_Halobacteria_Halobacteriales_Haloarculaceae_Natronomonas_Natronomonas-sp007135435
GB_GCA_007135505	GB_GCA_007135505-SLIS01000119.1_1	PRK05481_LipA	453	73:306	SLIS01000119.1	1	924	+					GB_GCA_007135505_Archaea__Halobacteriota_Halobacteria_Halobacteriales_Natrialbaceae_Halovivax_Halovivax-sp007135505
GB_GCA_007280335	GB_GCA_007280335-QYQE01000045.1_19	cd16443_LplA	247	7:243	QYQE01000045.1	22402	23136	+	GB_GCA_007280335_2	LplAB,GcvH	1.0,0.666666666666667	1,1	GB_GCA_007280335_Archaea__Thermoproteota_Nitrososphaeria_Nitrososphaerales_Nitrosopumilaceae_TA-20_TA-20-sp007280335
GB_GCA_007280335	GB_GCA_007280335-QYQE01000045.1_20	PF10437_LplB	28	19:76	QYQE01000045.1	23138	23416	+	GB_GCA_007280335_2	LplAB,GcvH	1.0,0.666666666666667	1,1	GB_GCA_007280335_Archaea__Thermoproteota_Nitrososphaeria_Nitrososphaerales_Nitrosopumilaceae_TA-20_TA-20-sp007280335
GB_GCA_007280335	GB_GCA_007280335-QYQE01000045.1_25	PRK05481_LipA	487	4:285	QYQE01000045.1	27671	28558	+	GB_GCA_007280335_2	LplAB,GcvH	1.0,0.666666666666667	1,1	GB_GCA_007280335_Archaea__Thermoproteota_Nitrososphaeria_Nitrososphaerales_Nitrosopumilaceae_TA-20_TA-20-sp007280335
GB_GCA_008080735	GB_GCA_008080735-SHMW01000006.1_13	LipS1	268	56:338	SHMW01000006.1	17176	18231	+	GB_GCA_008080735_1	LipSM,LipSA	1.0,0.666666666666667	1,1	GB_GCA_008080735_Archaea__Asgardarchaeota_Lokiarchaeia_CR-4_SOKP01_TEKIR-8_TEKIR-8-sp008080735
GB_GCA_008080735	GB_GCA_008080735-SHMW01000006.1_14	MF02118_LipM	212	1:131	SHMW01000006.1	18224	19003	+	GB_GCA_008080735_1	LipSM,LipSA	1.0,0.666666666666667	1,1	GB_GCA_008080735_Archaea__Asgardarchaeota_Lokiarchaeia_CR-4_SOKP01_TEKIR-8_TEKIR-8-sp008080735
GB_GCA_008080735	GB_GCA_008080735-SHMW01000006.1_15	LipS2	269	4:330	SHMW01000006.1	19012	20016	+	GB_GCA_008080735_1	LipSM,LipSA	1.0,0.666666666666667	1,1	GB_GCA_008080735_Archaea__Asgardarchaeota_Lokiarchaeia_CR-4_SOKP01_TEKIR-8_TEKIR-8-sp008080735
GB_GCA_008080745	GB_GCA_008080745-SHMX01000002.1_211	LipS1	326	7:320	SHMX01000002.1	188858	189826	+					GB_GCA_008080745_Archaea__Asgardarchaeota_Thorarchaeia_Thorarchaeales_Thorarchaeaceae_SHMX01_SHMX01-sp008080745
GB_GCA_008080745	GB_GCA_008080745-SHMX01000003.1_472	cd16443_LplA	198	0:260	SHMX01000003.1	537683	538483	+	GB_GCA_008080745_10				GB_GCA_008080745_Archaea__Asgardarchaeota_Thorarchaeia_Thorarchaeales_Thorarchaeaceae_SHMX01_SHMX01-sp008080745
GB_GCA_008080745	GB_GCA_008080745-SHMX01000007.1_97	LipS2	444	14:364	SHMX01000007.1	116104	117234	+	GB_GCA_008080745_13	LipSM,LipSA,LipSAB	0.666666666666667,1.0,0.75	1,0,0	GB_GCA_008080745_Archaea__Asgardarchaeota_Thorarchaeia_Thorarchaeales_Thorarchaeaceae_SHMX01_SHMX01-sp008080745
GB_GCA_008080745	GB_GCA_008080745-SHMX01000007.1_98	LipS1	357	26:335	SHMX01000007.1	117209	118222	+	GB_GCA_008080745_13	LipSM,LipSA,LipSAB	0.666666666666667,1.0,0.75	1,0,0	GB_GCA_008080745_Archaea__Asgardarchaeota_Thorarchaeia_Thorarchaeales_Thorarchaeaceae_SHMX01_SHMX01-sp008080745
GB_GCA_008080745	GB_GCA_008080745-SHMX01000007.1_99	LplA	349	1:356	SHMX01000007.1	118235	119833	+	GB_GCA_008080745_13	LipSM,LipSA,LipSAB	0.666666666666667,1.0,0.75	1,0,0	GB_GCA_008080745_Archaea__Asgardarchaeota_Thorarchaeia_Thorarchaeales_Thorarchaeaceae_SHMX01_SHMX01-sp008080745
GB_GCA_008080745	GB_GCA_008080745-SHMX01000007.1_101	LplA	282	1:354	SHMX01000007.1	120958	122025	+	GB_GCA_008080745_13	LipSM,LipSA,LipSAB	0.666666666666667,1.0,0.75	1,0,0	GB_GCA_008080745_Archaea__Asgardarchaeota_Thorarchaeia_Thorarchaeales_Thorarchaeaceae_SHMX01_SHMX01-sp008080745
GB_GCA_008080765	GB_GCA_008080765-SHMU01000057.1_13	LipS1	244	59:334	SHMU01000057.1	16753	17802	+	GB_GCA_008080765_4	LipSM,LipSA	1.0,0.666666666666667	1,1	GB_GCA_008080765_Archaea__Asgardarchaeota_Lokiarchaeia_CR-4_SOKP01_TEKIR-8_TEKIR-8-sp008080765
GB_GCA_008080765	GB_GCA_008080765-SHMU01000057.1_14	MF02118_LipM	212	0:130	SHMU01000057.1	17795	18574	+	GB_GCA_008080765_4	LipSM,LipSA	1.0,0.666666666666667	1,1	GB_GCA_008080765_Archaea__Asgardarchaeota_Lokiarchaeia_CR-4_SOKP01_TEKIR-8_TEKIR-8-sp008080765
GB_GCA_008080765	GB_GCA_008080765-SHMU01000057.1_15	LipS2	286	1:331	SHMU01000057.1	18584	19591	+	GB_GCA_008080765_4	LipSM,LipSA	1.0,0.666666666666667	1,1	GB_GCA_008080765_Archaea__Asgardarchaeota_Lokiarchaeia_CR-4_SOKP01_TEKIR-8_TEKIR-8-sp008080765
GB_GCA_008297795	GB_GCA_008297795-VBQP01000028.1_4	cd16443_LplA	263	1:243	VBQP01000028.1	2430	3170	+	GB_GCA_008297795_3	LplAB	1.0	1	GB_GCA_008297795_Archaea__Thermoplasmatota_E2_UBA202_DSCA01_VBQP01_VBQP01-sp008297795
GB_GCA_008297795	GB_GCA_008297795-VBQP01000028.1_5	PF10437_LplB	43	19:88	VBQP01000028.1	3139	3438	+	GB_GCA_008297795_3	LplAB	1.0	1	GB_GCA_008297795_Archaea__Thermoplasmatota_E2_UBA202_DSCA01_VBQP01_VBQP01-sp008297795
GB_GCA_008297795	GB_GCA_008297795-VBQP01000064.1_6	LipS1	215	8:273	VBQP01000064.1	3895	4746	+					GB_GCA_008297795_Archaea__Thermoplasmatota_E2_UBA202_DSCA01_VBQP01_VBQP01-sp008297795
GB_GCA_008297865	GB_GCA_008297865-VBQI01000008.1_28	PF10437_LplB	39	19:86	VBQI01000008.1	19717	20004	+	GB_GCA_008297865_2	LplAB	1.0	1	GB_GCA_008297865_Archaea__Thermoplasmatota_E2_UBA202_JdFR-43_VBQI01_VBQI01-sp008297865
GB_GCA_008297865	GB_GCA_008297865-VBQI01000008.1_29	cd16443_LplA	265	0:242	VBQI01000008.1	19973	20710	+	GB_GCA_008297865_2	LplAB	1.0	1	GB_GCA_008297865_Archaea__Thermoplasmatota_E2_UBA202_JdFR-43_VBQI01_VBQI01-sp008297865
GB_GCA_008709555	GB_GCA_008709555-VYIJ01000001.1_26	cd16443_LplA	245	4:256	VYIJ01000001.1	26575	27363	+	GB_GCA_008709555_1	LplAB	1.0	1	GB_GCA_008709555_Archaea__Thermoplasmatota_Thermoplasmata_Thermoplasmatales_Thermoplasmataceae_Thermoplasma_Thermoplasma-sp008709555
GB_GCA_008709555	GB_GCA_008709555-VYIJ01000001.1_27	PF10437_LplB	44	1:83	VYIJ01000001.1	27363	27623	+	GB_GCA_008709555_1	LplAB	1.0	1	GB_GCA_008709555_Archaea__Thermoplasmatota_Thermoplasmata_Thermoplasmatales_Thermoplasmataceae_Thermoplasma_Thermoplasma-sp008709555
GB_GCA_009392915	GB_GCA_009392915-CP045477.1_392	cd16443_LplA	210	0:243	CP045477.1	394047	394808	+					GB_GCA_009392915_Archaea__Iainarchaeota_Iainarchaeia_0-14-0-20-30-16_CSSED10-239_Forterrea_Forterrea-multitransposorum
GB_GCA_009665115	GB_GCA_009665115-WJXE01000378.1_2	PRK05481_LipA	454	1:272	WJXE01000378.1	335	1180	+					GB_GCA_009665115_Archaea__Thermoproteota_Nitrososphaeria_Nitrososphaerales_Nitrososphaeraceae_UBA10452_UBA10452-sp009665115
GB_GCA_009691355	GB_GCA_009691355-SICW01000019.1_19	cd16443_LplA	100	3:232	SICW01000019.1	11560	12363	+					GB_GCA_009691355_Archaea__Nanoarchaeota_Nanoarchaeia_SCGC-AAA011-G17_GW2011-AR17_GW2011-AR17_GW2011-AR17-sp009691355
GB_GCA_009694755	GB_GCA_009694755-SICU01000001.1_15	TIGR00214_LipB	88	2:233	SICU01000001.1	13056	13781	+	GB_GCA_009694755_1				GB_GCA_009694755_Archaea__Nanoarchaeota_Nanoarchaeia_Pacearchaeales_GW2011-AR1_SICU01_SICU01-sp009694755
GB_GCA_009758405	GB_GCA_009758405-WSBC01000004.1_92	cd16443_LplA	207	1:255	WSBC01000004.1	90527	91318	+	GB_GCA_009758405_2	LplAB	1.0	1	GB_GCA_009758405_Archaea__Thermoplasmatota_Thermoplasmata_ARK-15_ARK-15_ARK-15_ARK-15-sp009758405
GB_GCA_009758405	GB_GCA_009758405-WSBC01000004.1_93	PF10437_LplB	25	25:83	WSBC01000004.1	91315	91596	+	GB_GCA_009758405_2	LplAB	1.0	1	GB_GCA_009758405_Archaea__Thermoplasmatota_Thermoplasmata_ARK-15_ARK-15_ARK-15_ARK-15-sp009758405
GB_GCA_009776695	GB_GCA_009776695-WRNI01000002.1_48	cd16443_LplA	156	0:216	WRNI01000002.1	35235	35921	+					GB_GCA_009776695_Archaea__Thermoplasmatota_Thermoplasmata_Methanomassiliicoccales_Methanomethylophilaceae_WRKA01_WRKA01-sp009776695
GB_GCA_009776805	GB_GCA_009776805-WRNB01000013.1_19	LipS2	243	8:332	WRNB01000013.1	19751	20755	+					GB_GCA_009776805_Archaea__Thermoproteota_Bathyarchaeia_B26-1_UBA233_PALSA-986_PALSA-986-sp009776805
GB_GCA_009776805	GB_GCA_009776805-WRNB01000023.1_13	MF02118_LipM	193	1:257	WRNB01000023.1	9024	9812	+					GB_GCA_009776805_Archaea__Thermoproteota_Bathyarchaeia_B26-1_UBA233_PALSA-986_PALSA-986-sp009776805
GB_GCA_009776805	GB_GCA_009776805-WRNB01000058.1_11	LipS1	337	2:302	WRNB01000058.1	10287	11204	+					GB_GCA_009776805_Archaea__Thermoproteota_Bathyarchaeia_B26-1_UBA233_PALSA-986_PALSA-986-sp009776805
GB_GCA_009778265	GB_GCA_009778265-WRKA01000176.1_16	LplA	173	0:226	WRKA01000176.1	13689	14393	+					GB_GCA_009778265_Archaea__Thermoplasmatota_Thermoplasmata_Methanomassiliicoccales_Methanomethylophilaceae_WRKA01_WRKA01-sp009778265
GB_GCA_009778385	GB_GCA_009778385-WRJX01000036.1_6	LipS2	269	8:334	WRJX01000036.1	4988	5995	+					GB_GCA_009778385_Archaea__Thermoproteota_Bathyarchaeia_B26-1_UBA233_PALSA-986_PALSA-986-sp009778385
GB_GCA_009778385	GB_GCA_009778385-WRJX01000066.1_10	LipS1	348	26:328	WRJX01000066.1	9468	10475	+					GB_GCA_009778385_Archaea__Thermoproteota_Bathyarchaeia_B26-1_UBA233_PALSA-986_PALSA-986-sp009778385
GB_GCA_009778385	GB_GCA_009778385-WRJX01000099.1_2	MF02118_LipM	206	0:256	WRJX01000099.1	676	1464	+					GB_GCA_009778385_Archaea__Thermoproteota_Bathyarchaeia_B26-1_UBA233_PALSA-986_PALSA-986-sp009778385
GB_GCA_009779045	GB_GCA_009779045-WREZ01000026.1_3	LipS1	340	26:328	WREZ01000026.1	2428	3426	+					GB_GCA_009779045_Archaea__Thermoproteota_Bathyarchaeia_B26-1_UBA233_PALSA-986_PALSA-986-sp009779045
GB_GCA_009779045	GB_GCA_009779045-WREZ01000057.1_7	LipS2	263	6:333	WREZ01000057.1	5554	6567	+					GB_GCA_009779045_Archaea__Thermoproteota_Bathyarchaeia_B26-1_UBA233_PALSA-986_PALSA-986-sp009779045
GB_GCA_009779045	GB_GCA_009779045-WREZ01000160.1_2	MF02118_LipM	188	0:258	WREZ01000160.1	1555	2346	+					GB_GCA_009779045_Archaea__Thermoproteota_Bathyarchaeia_B26-1_UBA233_PALSA-986_PALSA-986-sp009779045
GB_GCA_009780575	GB_GCA_009780575-WQZU01000010.1_10	LplA	177	0:223	WQZU01000010.1	9324	10013	+	GB_GCA_009780575_4				GB_GCA_009780575_Archaea__Thermoplasmatota_Thermoplasmata_Methanomassiliicoccales_Methanomethylophilaceae_WRKA01_WRKA01-sp009780575
GB_GCA_009780795	GB_GCA_009780795-WQZJ01000105.1_4	cd16443_LplA	143	1:173	WQZJ01000105.1	3633	4169	+					GB_GCA_009780795_Archaea__Thermoplasmatota_Thermoplasmata_Methanomassiliicoccales_Methanomethylophilaceae_WRKA01_WRKA01-sp009780795
GB_GCA_009781395	GB_GCA_009781395-WQYG01000019.1_12	LipS2	246	3:337	WQYG01000019.1	15099	16133	+					GB_GCA_009781395_Archaea__Thermoproteota_Bathyarchaeia_B26-1_UBA233_PALSA-986_PALSA-986-sp009781395
GB_GCA_009781395	GB_GCA_009781395-WQYG01000023.1_16	MF02118_LipM	201	0:257	WQYG01000023.1	19361	20149	+					GB_GCA_009781395_Archaea__Thermoproteota_Bathyarchaeia_B26-1_UBA233_PALSA-986_PALSA-986-sp009781395
GB_GCA_009781395	GB_GCA_009781395-WQYG01000079.1_5	LipS1	345	28:327	WQYG01000079.1	4870	5892	+					GB_GCA_009781395_Archaea__Thermoproteota_Bathyarchaeia_B26-1_UBA233_PALSA-986_PALSA-986-sp009781395
GB_GCA_009781675	GB_GCA_009781675-WQVG01000056.1_6	LipS2	272	5:324	WQVG01000056.1	4197	5177	+					GB_GCA_009781675_Archaea__Thermoproteota_Bathyarchaeia_B26-1_UBA233_PALSA-986_PALSA-986-sp009781675
GB_GCA_009781675	GB_GCA_009781675-WQVG01000058.1_5	LipS1	330	28:325	WQVG01000058.1	2622	3620	+					GB_GCA_009781675_Archaea__Thermoproteota_Bathyarchaeia_B26-1_UBA233_PALSA-986_PALSA-986-sp009781675
GB_GCA_009781675	GB_GCA_009781675-WQVG01000109.1_4	MF02118_LipM	196	0:254	WQVG01000109.1	2043	2822	+					GB_GCA_009781675_Archaea__Thermoproteota_Bathyarchaeia_B26-1_UBA233_PALSA-986_PALSA-986-sp009781675
[truncated: 110,921 more rows]
