# Supplementary material for: Identification of a novel lipoic acid biosynthesis pathway reveals the complex evolution of lipoate assembly in prokaryotes
Source: PLoS Biol. 2023 Jun 27;21(6):e3002177. doi: 10.1371/journal.pbio.3002177 (PMC10332631; doi:10.1371/journal.pbio.3002177)
Supplement: S1 Data — (XLSX) [file pbio.3002177.s013.xlsx]

## Sheet: Figure 2c
Figure 2c
Hyphomicrobium denitrificans strain
ΔtsdA									ΔtsdA lbpA2-His Δslpl(AB)								ΔtsdA ΔlbpA2							ΔtsdA lbpA2-His
Time [h]	Thiosulfate [mM]	Standard deviation [mM]		Time [h]	Sulfite [mM]	Standard deviation [mM]		Time [h]	Thiosulfate [mM]	Standard deviation [mM]		Time [h]	Sulfite [mM]	Standard deviation [mM]		Time [h]	Thiosulfate [mM]	Standard deviation [mM]		Time [h]	Sulfite [mM]	Standard deviation [mM]		Time [h]	Thiosulfate [mM]	Standard deviation [mM]		Time [h]	Sulfite [mM]	Standard deviation [mM]
0	2.02247	0.0673845		0	0.026024	0.00844643		0	2.20749	0.101941		0	0.0295551	0.0028464		0	2.33708	0.143201		0	0.0300318	0.00591752		0	1.93961	0.349719		0	0.0311794	0.00946868
14.5	1.89326	0.12404		14.5	0.0276483	0.0131547		15	2.29064	0.130973		15	0.0202331	0.00704111		15	2.22322	0.172661		15	0.0231462	0.00756544		14.5	1.75421	0.206461		14.5	0.0303319	0.0119575
40	1.77949	0.0665		22.5	0.0420198	0.00725376		22	2.1618	0.0913366		22	0.0304555	0.00651677		22	2.05573	0.372798		22	0.0338983	0.00239697		22.5	1.64419	0.208703		22.5	0.0591631	0.00704449
42	1.33989	0.0533916		37.5	0.0933263	0.0193		24	1.98727	0.123886		24	0.0336864	0.00149811		24	1.89963	0.272771		24	0.0365996	0.00232207		37.5	1.75	0.0617978		37.5	0.0787429	0.00588748
46	1.103	0.107661		40	0.139442	0.00848355		37	1.81124	0.0727016		37	0.0287076	0.00614224		37	1.90487	0.175578		37	0.0291314	0.000749054		44	1.70225	0.169907		40	0.0981638	0.0046717
61.5	0.0945693	0.0020548		42	0.173658	0.00506214		40.25	1.75805	0.0646846		40.25	0.0181144	0.0106366		40.25	1.62322	0.13719		40.25	0.0248941	0.00793997		46	1.52949	0.0491573		42	0.130226	0.00588493
63.5	0.0308989	0.000816497		44	0.196928	0.0289631		42.25	1.81843	0.0943863		42.25	0.0230403	0.00741563		42.25	1.68464	0.342971		42.25	0.0226165	0.00621715		61.5	0.377341	0.0115438		44	0.163065	0.0328612
65.5	0.0290262	0.000942809		46	0.269032	0.00966108		46.5	1.85468	0.10062		44.5	0.0152542	0.0155803		46.5	1.76779	0.167434		44.5	0.0165254	0.0155803		63.5	0.179775	0.0199945		46	0.243891	0.00292589
67.5	0.00280899	0.00141421		61.5	0.637112	0.069131		63	1.53708	0.0899625		46.5	0.025053	0.00426961		63	1.48989	0.129568		46.5	0.0203919	0.00726582		65.5	0.0842697	0.00794502		61.5	0.664866	0.0641801
69.5	0.0102996	0.00124722		63.5	0.469527	0.0226613		68	1.24225	0.113437		49	0.0206568	0.00823959		68	1.14382	0.129568		49	0.0216631	0.0027715		67.5	0.00280899	0.00229353		63.5	0.597881	0.0394068
85.5	0	0		65.5	0.316631	0.0139431		86	1.27416	0.141977		63	0.0206038	0.00486885		86	1.02772	0.0459806		63	0.0182733	0.00337074		69.5	0.00842697	0.00229353		65.5	0.375247	0.015391
				67.5	0.241949	0.00739606						65	0.00942797	0.00494376						65	0.00783898	0.00958789		85.5	0.00561798	0.00458706		67.5	0.135593	0.0158545
				69.5	0.205897	0.00679968						68	0.0144068	0.00689129						68	0.0152542	0.00149811						69.5	0.0425141	0.00674722
				85.5	0.0438559	0.00856065						71	0.0146186	0.00359546						71	0.0162606	0.00232207						85.5	0.0158898	0.00105932
												87.5	0.00889831	0.000898865						87.5	0.00768008	0.00157301

## Sheet: Figure 2d
Figure 2d
Hyphomicrobium denitrificans strain
Delta tsdA									ΔtsdA lbpA2-His Δslpl(AB)								ΔtsdA ΔlbpA2							ΔtsdA lbpA2-His
Time [h]	OD430 A	OD430 B	OD430 Mean	Standard deviation OD430	Mean biomass	Standard deviation biomass		Time [h]	OD430 A	OD430 B	OD430 Mean	Standard deviation	Mean biomass	Standard deviation biomass		Time [h]	OD430 A	OD430 B	OD430 Mean	Standard deviation	Mean biomass	Standard deviation biomass		Time [h]	OD430 A	OD430 B	OD430 Mean	Standard deviation	Mean biomass	Standard deviation biomass
0	0.007	0.007	0.007	0	0.0021	0		0	0.008	0.007	0.0075	0.000707107	0.00225	0.000212132		0	0.008	0.007	0.0075	0.000707107	0.00225	0.000212132		0	0.007	0.007	0.007	0	0.0021	0
14.5	0.015	0.019	0.017	0.002	0.0051	0.0006		22	0.076	0.073	0.0745	0.00212132	0.02235	0.000636396		22	0.068	0.059	0.0635	0.00636396	0.01905	0.00190919		14.5	0.014	0.012	0.013	0.001	0.0039	0.0003
22.5	0.045	0.044	0.0445	0.0005	0.01335	0.00015		24	0.1	0.097	0.0985	0.00212132	0.02955	0.000636396		24	0.087	0.078	0.0825	0.00636396	0.02475	0.00190919		22.5	0.026	0.028	0.027	0.001	0.0081	0.0003
42	0.361	0.364	0.3625	0.0015	0.10875	0.00045		37	0.349	0.332	0.3405	0.0120208	0.10215	0.00360624		37	0.281	0.249	0.265	0.0226274	0.0795	0.00678823		37.5	0.139	0.135	0.137	0.002	0.0411	0.0006
46	0.539	0.54	0.5395	0.0005	0.16185	0.00015		40.25	0.51	0.495	0.5025	0.0106066	0.15075	0.00318198		40.25	0.425	0.375	0.4	0.0353553	0.12	0.0106066		40	0.165	0.175	0.17	0.005	0.051	0.0015
61.5	1.11	1.122	1.116	0.006	0.3348	0.0018		42.25	0.635	0.62	0.6275	0.0106066	0.18825	0.00318198		42.25	0.505	0.43	0.4675	0.053033	0.14025	0.0159099		42	0.215	0.205	0.21	0.005	0.063	0.0015
63.5	1.315	1.337	1.326	0.011	0.3978	0.0033		44.5	0.785	0.72	0.7525	0.0459619	0.22575	0.0137886		44.5	0.59	0.57	0.58	0.0141421	0.174	0.00424264		44	0.27	0.278	0.274	0.004	0.0822	0.0012
65.5	1.55	1.53	1.54	0.01	0.462	0.003		46.5	0.955	0.885	0.92	0.0494975	0.276	0.0148492		46.5	0.73	0.65	0.69	0.0565685	0.207	0.0169706		46	0.334	0.31	0.322	0.012	0.0966	0.0036
67.5	1.51	1.4	1.455	0.055	0.4365	0.0165		49	1.125	1.07	1.0975	0.0388909	0.32925	0.0116673		49	0.885	0.795	0.84	0.0636396	0.252	0.0190919		61.5	0.805	0.775	0.79	0.015	0.237	0.0045
85.5	1.73	1.71	1.72	0.01	0.516	0.003		63	1.68	1.59	1.635	0.0636396	0.4905	0.0190919		63	1.53	1.54	1.535	0.00707107	0.4605	0.00212132		63.5	0.885	0.835	0.86	0.025	0.258	0.0075
								65	1.76	1.63	1.695	0.0919239	0.5085	0.0275772		65	1.52	1.59	1.555	0.0494975	0.4665	0.0148492		67.5	1.21	1.37	1.29	0.08	0.387	0.024
								68	1.67	1.57	1.62	0.0707107	0.486	0.0212132		68	1.56	1.58	1.57	0.0141421	0.471	0.00424264		69.5	1.49	1.35	1.42	0.07	0.426	0.021
								71	1.62	1.63	1.625	0.00707107	0.4875	0.00212132		71	1.51	1.52	1.515	0.00707107	0.4545	0.00212132		85.5	1.55	1.71	1.63	0.08	0.489	0.024
								87.5	1.575	1.645	1.61	0.0494975	0.483	0.0148492		87.5	1.515	1.58	1.5475	0.0459619	0.46425	0.0137886
